# Supplementary material for: Integrating LCM-Based Spatio-Temporal Transcriptomics Uncovers Conceptus and Endometrial Luminal Epithelium Communication that Coordinates the Conceptus Attachment in Pigs
Source: Int J Mol Sci. 2021 Jan 27;22(3):1248. doi: 10.3390/ijms22031248 (PMC7866100; doi:10.3390/ijms22031248)
Supplement: Supplementary file 1 [file ijms-22-01248-s001.zip]

Archive with 9 entries (8 files):
- Supplementary files/
- Supplementary files/Supplement Figures.doc
- Supplementary files/Table S1.xls
- Supplementary files/Table S2.xls
- Supplementary files/Table S3.xls
- Supplementary files/Table S4.xls
- Supplementary files/Table S5.xls
- Supplementary files/Table S6.xls
- Supplementary files/Table S7.doc
