# Supplementary material for: Integrating LCM-Based Spatio-Temporal Transcriptomics Uncovers Conceptus and Endometrial Luminal Epithelium Communication that Coordinates the Conceptus Attachment in Pigs
Source: Int J Mol Sci. 2021 Jan 27;22(3):1248. doi: 10.3390/ijms22031248 (PMC7866100; doi:10.3390/ijms22031248)
Supplement: Supplementary file 1 [file ijms-22-01248-s001.zip › Supplementary files/Table S1.xls]

## Sheet: Sheet
Raw data statistic of RNA-seq
Sample	Total Raw Reads	Total Clean Reads	Total clean reads ratios(%)	GC percentage	Q20(%)	Q30(%)
gd12_1M	40210079	38343452	95.36	51.09	96.32	91.28
gd12_1AM	46511189	45033227	96.82	51.22	96.58	91.84
gd12_2M	34947450	32491088	92.97	51.14	96.87	92.45
gd12_2AM	42633085	40833133	95.78	51.48	96.66	92.01
gd12_3M	37016800	36358276	98.22	52.83	96.06	90.68
gd12_3AM	45018604	43237922	96.04	52.92	96.38	91.28
gd12_4M	28952151	28616144	98.84	54.04	97.5	93.63
gd12_4AM	35906718	35567917	99.06	56	97.12	92.86
gd12_5M	31066734	30766278	99.03	51.77	96.27	90.64
gd12_5AM	29733633	29452025	99.05	51.68	96.21	90.48
gd12_1C	23168659	22058671	95.21	52.06	97.97	94.47
gd12_2C	30467718	28682608	94.14	51.73	96.55	91.58
gd12_3C	25249875	24583952	97.36	56.24	97.33	93.34
gd12_4C	30594536	30169950	98.61	55.58	96.63	91.31
gd15_1M	31612063	31041488	98.2	50.52	96.09	91.23
gd15_1AM	35608458	34601820	97.17	52.25	96.55	91.95
gd15_2M	35253945	34522275	97.92	53.05	97.16	92.49
gd15_2AM	21297768	20159359	94.65	52.99	98.03	94.62
gd15_3M	24691009	23838234	96.55	49.42	96.45	91.07
gd15_3AM	28579366	28105628	98.34	49.71	97.08	92.55
gd15_4M	33706908	32777798	97.24	52.62	96.08	90.81
gd15_4AM	29105927	28366934	97.46	51.67	95.85	90.32
gd15_1C	22955723	21865082	95.25	49.8	96.77	91.67
gd15_2C	26410232	24994893	94.64	53.55	97.8	94.09
gd15_3C	27404570	27139745	99.03	49.73	96.23	90.48
gd15_4C	29528672	29227403	98.98	52.97	96.04	90.61
