# Supplementary material for: Integrating LCM-Based Spatio-Temporal Transcriptomics Uncovers Conceptus and Endometrial Luminal Epithelium Communication that Coordinates the Conceptus Attachment in Pigs
Source: Int J Mol Sci. 2021 Jan 27;22(3):1248. doi: 10.3390/ijms22031248 (PMC7866100; doi:10.3390/ijms22031248)
Supplement: Supplementary file 1 [file ijms-22-01248-s001.zip › Supplementary files/Table S2.xls]

## Sheet: DEGs_M_15_12
ensembl_gene_id	baseMean	log2FoldChange	lfcSE	stat	pvalue	padj	gd15_1M	gd15_2M	gd15_3M	gd15_4M	gd12_1M	gd12_2M	gd12_3M	gd12_4M	gd12_5M
ENSSSCG00000023920	20363.9	3.19916	0.19198	16.664	2.39358e-62	1.85886e-58	40540.8	40565	41668.2	38972	3876.48	4501.02	5368.65	3423.84	4358.88
ENSSSCG00000006923	1214.28	4.4531	0.268426	16.5897	8.27682e-62	4.28519e-58	2230.18	2533.18	3704.07	1901	125.894	135.652	88.9974	109.765	99.7554
ENSSSCG00000004643	1032.29	7.59552	0.537041	14.1433	2.05451e-45	4.55866e-42	2800.44	2453.45	2740.24	1260.84	9.44204	1.88406	0.859878	6.13592	17.3488
ENSSSCG00000017254	254.984	6.48672	0.464253	13.9724	2.29823e-44	3.56961e-41	416.135	624.182	499.504	731.793	11.5403	0	1.28982	5.45415	4.95679
ENSSSCG00000011516	848.424	3.47573	0.250466	13.8771	8.72275e-44	1.23165e-40	1621.39	1574.12	2360.33	1337.13	140.582	150.725	120.383	145.899	185.26
ENSSSCG00000002825	463.45	4.93001	0.367736	13.4064	5.54767e-41	4.78702e-38	1015.68	592.29	1021.87	1393.1	17.835	48.9856	23.2167	38.8608	19.2076
ENSSSCG00000031865	231.607	9.34669	0.696989	13.4101	5.277e-41	4.78702e-38	772.162	555.841	555.786	200.673	0	0	0	0	0
ENSSSCG00000032777	569.977	6.46539	0.499939	12.9324	2.95581e-38	2.29548e-35	594.919	594.568	2703.3	1187.87	10.4912	5.65218	17.6275	5.45415	9.91358
ENSSSCG00000014965	3086.98	4.73575	0.369802	12.8062	1.51368e-37	1.06866e-34	4451.11	7583.58	9833.55	4816.57	263.328	124.348	165.097	176.578	368.661
ENSSSCG00000033624	143.024	5.25428	0.432482	12.1491	5.79813e-34	3.75236e-31	201.903	369.042	515.334	168.748	6.2947	3.76812	6.44909	8.863	6.81559
ENSSSCG00000014823	620.463	6.00315	0.498311	12.047	2.01141e-33	1.22385e-30	2768.07	831.483	1192.48	717.281	8.39293	3.76812	30.0957	17.726	14.8704
ENSSSCG00000011895	175.997	2.61998	0.217833	12.0275	2.54845e-33	1.46602e-30	319.037	302.979	353.522	345.373	45.112	58.4059	58.4717	48.4056	52.6659
ENSSSCG00000008742	230.721	3.94716	0.360164	10.9593	5.99285e-28	2.06846e-25	577.966	296.145	610.31	453.587	22.0314	13.1884	25.3664	45.6785	32.2191
ENSSSCG00000015894	1070.24	5.12971	0.470306	10.9072	1.06519e-27	3.59663e-25	2948.4	1050.18	2654.06	2718.21	65.0452	9.4203	33.1053	75.6764	78.0695
ENSSSCG00000011133	1223.64	3.85631	0.354476	10.8789	1.45332e-27	4.70271e-25	1649.13	1473.89	3065.62	4025.9	166.809	96.0871	188.313	149.989	197.032
ENSSSCG00000024973	3749.96	4.12088	0.382337	10.7781	4.36616e-27	1.3563e-24	6411.57	6483.29	11661	7169.08	293.752	697.102	424.35	167.715	441.774
ENSSSCG00000003402	3841.3	2.65415	0.248897	10.6636	1.50584e-26	4.49783e-24	6645.83	9679.38	5782.99	6889.22	1279.92	751.74	1208.99	1164.46	1169.18
ENSSSCG00000016613	728.14	4.61133	0.432568	10.6604	1.55985e-26	4.57124e-24	2245.59	744.918	1554.8	1739.72	26.2279	45.2174	37.8347	112.492	46.4699
ENSSSCG00000034494	181.776	2.37997	0.225701	10.5448	5.36962e-26	1.46318e-23	305.166	387.266	328.899	305.985	63.9961	52.7537	55.4622	62.7228	73.7323
ENSSSCG00000000519	216.382	4.28874	0.407115	10.5345	5.99213e-26	1.60465e-23	303.625	271.086	615.586	655.919	11.5403	16.9565	16.7676	36.1338	19.8272
ENSSSCG00000014957	1065.86	3.52217	0.339082	10.3874	2.83058e-25	7.32744e-23	2462.9	1690.3	2260.08	2306.08	179.399	99.8552	101.896	281.571	210.664
ENSSSCG00000015335	201.238	3.91208	0.377983	10.3499	4.1897e-25	1.06679e-22	476.244	334.871	503.022	375.225	13.6385	11.3044	23.2167	46.3603	27.2624
ENSSSCG00000030903	6967.92	5.5537	0.537188	10.3385	4.71979e-25	1.16362e-22	25718.7	5692.81	11390.1	18755.9	375.583	173.334	193.903	36.1338	374.857
ENSSSCG00000010252	196.11	3.92671	0.382577	10.2638	1.02566e-24	2.48915e-22	408.429	300.701	538.198	395.541	12.5894	33.9131	11.6084	29.3161	34.6975
ENSSSCG00000026349	117.346	5.11344	0.502089	10.1843	2.32931e-24	5.48164e-22	251.222	337.149	290.205	148.846	11.5403	3.76812	0.859878	8.18123	4.33719
ENSSSCG00000010451	779.336	5.35768	0.52648	10.1764	2.52729e-24	5.85878e-22	670.44	722.138	3573.92	1898.1	26.2279	7.53624	24.5065	55.2233	35.9367
ENSSSCG00000033570	3502.42	3.89615	0.385502	10.1067	5.15987e-24	1.12878e-21	12824.7	6697.43	6636.02	3168.48	506.723	610.435	466.914	314.296	296.788
ENSSSCG00000030801	173.208	4.0016	0.402092	9.95194	2.47304e-23	5.26182e-21	275.882	364.486	525.887	292.717	34.6208	13.1884	9.8886	14.3172	27.882
ENSSSCG00000021688	378.932	2.90528	0.294684	9.85895	6.26986e-23	1.26472e-20	662.734	633.294	1120.37	526.974	126.943	79.1305	83.8382	87.2665	89.8419
ENSSSCG00000006736	307.08	3.55535	0.364523	9.75343	1.78336e-22	3.41965e-20	530.187	280.199	1034.18	675.82	40.9155	45.2174	51.1628	62.041	43.9915
ENSSSCG00000032474	3664.34	4.5159	0.466663	9.67701	3.7759e-22	7.1521e-20	4616.02	3257.59	15817	7884.29	418.597	148.841	156.928	265.208	414.512
ENSSSCG00000011195	957.948	5.2847	0.549182	9.62286	6.40274e-22	1.1839e-19	1928.09	3694.98	1837.96	971.854	57.7014	7.53624	10.3185	37.4973	75.5911
ENSSSCG00000014310	1517.02	5.90477	0.614277	9.61256	7.07675e-22	1.29313e-19	9048.63	230.082	1514.34	2693.74	27.277	28.2609	25.3664	47.0421	38.4151
ENSSSCG00000036236	1790.29	2.44436	0.254891	9.58981	8.82495e-22	1.59383e-19	3421.56	2264.37	4354.83	3134.06	603.242	680.146	682.744	510.645	460.982
ENSSSCG00000007797	158.109	2.36223	0.247341	9.55052	1.29045e-21	2.25205e-19	342.156	255.14	300.758	253.329	56.6523	52.7537	60.6214	60.6775	40.8935
ENSSSCG00000013408	1316.1	3.45484	0.364452	9.47956	2.5536e-21	4.39066e-19	3874.68	1792.82	2784.21	2277.47	279.065	156.377	128.982	372.246	179.064
ENSSSCG00000004373	660.61	2.81873	0.299823	9.40132	5.38835e-21	8.90339e-19	1552.03	1558.18	1298.01	677.478	182.546	216.667	162.517	129.536	168.531
ENSSSCG00000033421	473.048	2.76971	0.294947	9.39052	5.9703e-21	9.65945e-19	964.817	1125.35	1027.15	509.56	154.22	88.5508	126.402	121.355	140.029
ENSSSCG00000013886	890.844	3.14326	0.336329	9.34578	9.12168e-21	1.4606e-18	2842.05	1357.71	1122.13	1764.18	180.448	118.696	207.231	164.306	260.851
ENSSSCG00000007826	1002.96	2.29638	0.24682	9.30387	1.35425e-20	2.12466e-18	2097.63	2257.53	1742.99	1138.53	392.369	331.595	365.448	364.065	336.442
ENSSSCG00000031091	408.736	4.30243	0.467633	9.20045	3.56444e-20	5.27266e-18	947.864	961.332	916.344	672.503	63.9961	9.4203	11.6084	42.2697	53.2855
ENSSSCG00000023186	100.167	5.39215	0.589034	9.15422	5.47506e-20	8.02251e-18	314.413	230.082	209.299	129.774	12.5894	1.88406	0.859878	1.36354	1.2392
ENSSSCG00000032341	211.507	3.0103	0.331505	9.0807	1.07882e-19	1.49609e-17	340.614	305.257	575.133	440.32	27.277	56.5218	36.5448	59.3139	62.5795
ENSSSCG00000006374	128.062	4.86666	0.537808	9.04907	1.44189e-19	1.96451e-17	126.382	111.624	378.146	498.78	6.2947	16.9565	7.30897	2.72708	4.33719
ENSSSCG00000008648	1323.9	5.33517	0.592922	8.99811	2.29647e-19	3.07489e-17	813.776	808.703	5545.55	4512.65	7.34381	48.9856	82.1184	46.3603	49.5679
ENSSSCG00000003760	137.008	4.66397	0.518506	8.99501	2.36221e-19	3.13588e-17	158.748	257.418	590.963	181.601	8.39293	7.53624	3.00957	6.81769	18.588
ENSSSCG00000040847	340.257	3.01375	0.335668	8.97838	2.74779e-19	3.61683e-17	582.589	476.11	1113.33	504.585	48.2593	73.4783	79.5388	92.7206	91.7007
ENSSSCG00000001849	852.839	4.22637	0.471699	8.95988	3.25039e-19	4.24244e-17	2086.84	817.815	1582.94	2790.76	65.0452	35.7971	38.2646	85.2211	172.868
ENSSSCG00000007497	490.485	4.76261	0.53486	8.90441	5.36686e-19	6.8891e-17	872.343	972.722	1618.11	806.009	33.5717	16.9565	3.86945	23.8619	66.9167
ENSSSCG00000011077	208.93	2.64043	0.298191	8.85484	8.38072e-19	1.05829e-16	339.073	387.266	483.675	368.591	56.6523	54.6377	36.1149	68.8587	85.5047
ENSSSCG00000001573	127.4	3.05467	0.353345	8.64502	5.37981e-18	6.57947e-16	240.434	150.35	221.611	394.712	19.9332	22.6087	30.9556	37.4973	28.5016
ENSSSCG00000036618	521.115	2.38648	0.276309	8.63698	5.77189e-18	6.94691e-16	846.142	710.748	1408.81	847.47	144.778	145.073	175.415	192.259	219.338
ENSSSCG00000038006	609.401	1.68019	0.194554	8.63614	5.81443e-18	6.94691e-16	1066.54	954.497	1086.95	848.714	270.672	359.855	270.432	325.204	301.745
ENSSSCG00000029275	325.241	4.38106	0.507538	8.63198	6.02973e-18	7.14914e-16	690.476	706.191	956.797	443.222	12.5894	16.9565	9.02872	70.2222	21.686
ENSSSCG00000002688	183.887	2.60612	0.304182	8.56763	1.05639e-17	1.22447e-15	420.759	248.306	355.281	362.787	58.7505	28.2609	61.4813	72.2675	47.0895
ENSSSCG00000038055	417.867	2.22284	0.26266	8.46281	2.61015e-17	2.91661e-15	1034.17	733.528	573.375	646.797	118.55	133.768	178.855	167.033	174.727
ENSSSCG00000014247	3350.55	3.2434	0.385855	8.40575	4.25142e-17	4.63024e-15	4538.96	6649.59	11571.3	4170.6	634.715	442.754	365.878	814.032	967.194
ENSSSCG00000011125	353.21	4.92978	0.586591	8.40412	4.31091e-17	4.64979e-15	1692.28	79.7313	262.064	1058.92	14.6876	16.9565	18.4874	18.4078	17.3488
ENSSSCG00000020906	1047.69	3.34619	0.40248	8.31392	9.25917e-17	9.78323e-15	1619.85	1241.53	3376.93	2255.5	296.9	116.812	88.1375	229.074	204.468
ENSSSCG00000013270	509.465	2.21476	0.266869	8.29908	1.04923e-16	1.09373e-14	1208.33	810.981	717.598	901.37	133.238	158.261	199.492	229.756	226.154
ENSSSCG00000034357	6354.47	1.69958	0.205335	8.27708	1.26233e-16	1.3071e-14	9598.85	10784.2	10442.1	10626.5	3526.08	3025.8	2500.53	2710.71	3975.35
ENSSSCG00000004870	3930.74	2.24102	0.272055	8.23737	1.76035e-16	1.81071e-14	5486.82	8467.46	9035.05	5178.11	1182.35	1179.42	1417.51	1961.45	1468.45
ENSSSCG00000009125	627.878	4.13271	0.50286	8.21841	2.06214e-16	2.10719e-14	400.723	801.869	2560.84	1584.24	56.6523	30.145	36.1149	61.3592	118.963
ENSSSCG00000032355	105.101	3.08946	0.376477	8.20626	2.28183e-16	2.31644e-14	335.991	218.692	147.741	130.603	13.6385	30.145	20.2071	26.589	22.3056
ENSSSCG00000002516	2923.53	1.67374	0.204177	8.19749	2.45448e-16	2.47552e-14	3860.81	4979.79	5265.9	4867.56	1397.42	1563.77	1518.55	1716.69	1141.3
ENSSSCG00000007140	649.158	2.51751	0.308732	8.15435	3.51062e-16	3.45107e-14	1175.97	826.927	1275.14	1559.78	146.876	146.957	273.871	272.708	164.194
ENSSSCG00000033677	470.041	3.30674	0.405699	8.15072	3.61761e-16	3.53388e-14	795.281	435.105	1101.02	1467.32	78.6837	113.044	105.335	35.452	99.1358
ENSSSCG00000004894	936.669	3.85319	0.473455	8.13846	4.00345e-16	3.88635e-14	2009.78	997.78	2664.61	2192.48	132.189	32.029	75.2394	244.755	81.1675
ENSSSCG00000015144	368.674	3.44813	0.424271	8.12719	4.39364e-16	4.23864e-14	881.59	1095.74	698.251	339.154	95.4695	39.5653	28.376	53.178	86.7439
ENSSSCG00000027017	728.403	2.57166	0.316823	8.11702	4.77772e-16	4.58071e-14	853.848	1166.35	1885.45	1553.97	187.792	308.986	160.367	171.806	267.047
ENSSSCG00000010452	2085.72	3.8664	0.481508	8.02977	9.76587e-16	8.92256e-14	1559.74	1464.78	9311.18	5192.21	154.22	275.073	293.219	265.208	255.894
ENSSSCG00000039751	611.82	2.60539	0.333971	7.80125	6.12975e-15	5.03742e-13	1619.85	1195.97	1132.68	662.138	137.434	244.928	230.877	115.219	167.292
ENSSSCG00000040056	2256.9	2.78786	0.359025	7.76511	8.15771e-15	6.59925e-13	3705.15	1756.37	6551.6	5367.17	562.326	712.175	558.921	419.288	679.081
ENSSSCG00000007719	1070.59	2.96158	0.38214	7.75	9.1895e-15	7.39541e-13	2407.42	1813.32	2400.79	1779.11	357.749	165.797	236.037	94.0841	381.053
ENSSSCG00000038221	1764.41	4.28123	0.557374	7.68107	1.57763e-14	1.21909e-12	6633.5	2109.46	3127.18	3284.57	49.3084	162.029	144.03	342.93	26.6428
ENSSSCG00000006688	127.437	2.87488	0.375472	7.6567	1.90775e-14	1.45251e-12	280.506	419.159	163.57	128.53	28.3261	33.9131	30.0957	29.9978	32.8387
ENSSSCG00000017087	2367	1.81432	0.239372	7.57952	3.46843e-14	2.54111e-12	3802.24	3339.6	5257.11	3397.34	1358.61	1156.81	832.362	1015.15	1143.78
ENSSSCG00000011677	398.704	2.33983	0.308943	7.57366	3.6284e-14	2.64584e-12	491.656	644.684	1090.47	675.82	186.743	111.16	103.185	124.764	159.857
ENSSSCG00000039807	493.757	2.70637	0.359325	7.53182	5.00375e-14	3.63169e-12	699.724	1489.84	629.657	954.026	129.041	73.4783	104.045	173.169	190.836
ENSSSCG00000005222	305.12	4.8417	0.643768	7.52087	5.44134e-14	3.93093e-12	659.651	111.624	629.657	1274.11	18.8841	3.76812	1.28982	20.4531	26.6428
ENSSSCG00000003231	127.373	2.14886	0.285763	7.51972	5.48952e-14	3.94737e-12	206.526	239.194	274.376	184.503	56.6523	30.145	58.0418	57.2686	39.6543
ENSSSCG00000007366	1398.71	3.13083	0.416768	7.51215	5.81634e-14	4.14401e-12	5258.72	1407.83	2522.14	1975.63	354.601	131.884	218.839	373.61	345.117
ENSSSCG00000034178	546.612	3.91097	0.521662	7.49714	6.52266e-14	4.56351e-12	1286.94	1170.91	1503.79	655.504	67.1434	7.53624	27.5161	122.718	77.4499
ENSSSCG00000027826	237.884	2.36163	0.315668	7.48136	7.35585e-14	5.10049e-12	363.733	341.706	680.663	354.909	67.1434	54.6377	98.0261	79.767	100.375
ENSSSCG00000033043	261.596	3.49652	0.46837	7.46529	8.31136e-14	5.73742e-12	428.465	291.589	583.928	846.641	16.7859	48.9856	18.9173	82.4941	36.5563
ENSSSCG00000037910	826.728	2.68735	0.36336	7.39581	1.40544e-13	9.28908e-12	1474.97	1305.32	2005.05	1519.14	217.167	96.0871	159.937	297.933	364.944
ENSSSCG00000006947	154.208	2.36357	0.31979	7.39101	1.45721e-13	9.59044e-12	208.068	255.14	418.599	245.866	71.3399	41.4493	49.873	36.8155	60.7207
ENSSSCG00000001100	722.039	1.91096	0.259057	7.37662	1.62354e-13	1.064e-11	813.776	1186.86	1551.28	1357.86	270.672	258.116	352.98	317.704	389.108
ENSSSCG00000023684	166.393	3.63542	0.493523	7.36627	1.75471e-13	1.13559e-11	403.805	337.149	561.063	80.435	19.9332	24.4928	19.3473	39.5426	11.7724
ENSSSCG00000017923	471.728	3.81105	0.518707	7.34721	2.02393e-13	1.30439e-11	240.434	2526.34	613.827	582.532	71.3399	48.9856	44.7137	70.904	46.4699
ENSSSCG00000014303	141.379	2.66528	0.364827	7.30561	2.76018e-13	1.76424e-11	208.068	275.642	267.34	326.301	20.9823	26.3768	39.5544	71.5858	36.5563
ENSSSCG00000016056	1645.37	2.14236	0.293901	7.28939	3.11363e-13	1.97391e-11	1849.49	3202.92	4483.23	2096.7	637.862	612.319	540.004	690.632	695.19
ENSSSCG00000025483	431.5	4.54545	0.623817	7.28652	3.18069e-13	2.00823e-11	664.275	252.862	1013.08	1822.64	3.14735	7.53624	23.2167	68.8587	27.882
ENSSSCG00000024424	3248.27	2.44458	0.33584	7.279	3.36307e-13	2.11479e-11	4679.21	3638.02	9779.03	5914.88	1251.6	958.986	675.864	955.159	1381.71
ENSSSCG00000033703	664.21	3.86423	0.531568	7.2695	3.60818e-13	2.25977e-11	591.837	1268.87	1873.14	1867	119.599	9.4203	52.0226	56.5868	139.41
ENSSSCG00000034259	1376.33	3.42564	0.471538	7.26483	3.73515e-13	2.32989e-11	5298.79	899.825	2061.33	3010.09	370.338	114.928	145.749	178.624	307.321
ENSSSCG00000039847	2094.64	2.10706	0.290687	7.24855	4.21242e-13	2.61709e-11	3265.89	3392	3617.89	4450.88	488.888	683.914	840.531	850.848	1260.88
ENSSSCG00000016626	190.147	4.19411	0.580924	7.21972	5.20943e-13	3.17306e-11	712.054	63.785	392.216	462.709	2.09823	18.8406	13.7581	27.2708	18.588
ENSSSCG00000039985	218.832	4.63525	0.644066	7.19686	6.16147e-13	3.72373e-11	140.253	61.507	441.463	1265.4	5.24558	20.7247	19.7772	9.54477	5.57639
ENSSSCG00000036096	341.084	2.99488	0.417284	7.17707	7.12226e-13	4.23843e-11	514.775	1193.69	715.839	265.767	52.4558	99.8552	69.6502	105.674	52.0463
ENSSSCG00000021712	1205.35	2.04104	0.286326	7.12839	1.0155e-12	5.92963e-11	1841.78	1442	3276.68	1825.13	435.383	395.653	527.535	507.918	596.054
ENSSSCG00000021944	141.846	2.02023	0.286268	7.05713	1.69971e-12	9.62275e-11	234.269	189.077	242.717	319.252	50.3576	41.4493	74.3795	53.8598	71.2539
ENSSSCG00000001726	1597.87	3.49308	0.496269	7.03869	1.94061e-12	1.08814e-10	5882.92	2300.82	3941.51	1039.44	436.432	111.16	113.934	231.802	322.811
ENSSSCG00000012166	551.11	1.41387	0.201536	7.01547	2.2918e-12	1.27129e-10	827.647	697.079	802.021	1058.51	306.342	308.986	310.846	297.251	351.313
ENSSSCG00000037572	345.58	2.61062	0.372315	7.01186	2.35171e-12	1.29528e-10	325.202	658.353	969.109	659.65	53.5049	131.884	137.581	83.8576	91.0811
ENSSSCG00000004759	1879.17	1.57132	0.22637	6.94138	3.8828e-12	2.08677e-10	3167.25	2587.85	2826.42	3374.12	884.405	1158.7	1128.59	1088.79	696.429
ENSSSCG00000007199	439.499	2.13279	0.307706	6.93126	4.17116e-12	2.23402e-10	428.465	1077.51	712.321	884.785	195.136	192.174	144.46	193.622	127.018
ENSSSCG00000033262	9333.15	2.14617	0.310122	6.92039	4.50388e-12	2.40393e-10	19797.3	17322.2	18789.5	10168	2209.44	3803.92	5125.74	3950.85	2831.57
ENSSSCG00000021275	1689.1	2.00051	0.289353	6.91375	4.7201e-12	2.51071e-10	2507.6	3264.43	3978.45	1922.15	884.405	672.609	519.367	583.594	869.297
ENSSSCG00000007754	150.501	1.97228	0.286284	6.88925	5.60887e-12	2.88404e-10	251.222	177.687	242.717	363.616	58.7505	52.7537	78.2489	61.3592	68.1559
ENSSSCG00000027557	1058.88	1.43428	0.208186	6.88944	5.60118e-12	2.88404e-10	2019.03	1378.21	1612.84	1528.68	589.603	638.696	607.504	677.679	477.711
ENSSSCG00000008645	2590.96	2.03901	0.297535	6.85301	7.23133e-12	3.68253e-10	4676.13	4102.74	5851.59	3394.86	781.591	1117.25	928.239	1667.61	798.663
ENSSSCG00000002479	678.59	3.62196	0.531913	6.80931	9.80711e-12	4.94559e-10	1963.54	1284.81	1157.3	1244.67	54.554	35.7971	18.4874	169.079	179.064
ENSSSCG00000016173	270.62	1.657	0.244308	6.78241	1.1819e-11	5.91292e-10	408.429	384.988	508.298	450.685	107.01	160.145	164.667	147.262	104.093
ENSSSCG00000027372	1094.76	2.8126	0.415241	6.77341	1.25784e-11	6.26179e-10	1257.65	801.869	4092.77	2333.03	311.587	214.783	218.839	328.613	293.69
ENSSSCG00000022208	1311.07	1.51613	0.224378	6.75704	1.40841e-11	6.9667e-10	2677.14	1571.85	1992.74	2004.24	802.574	698.986	672.855	591.094	788.13
ENSSSCG00000031649	238.388	4.72857	0.702024	6.73563	1.63223e-11	7.97227e-10	479.326	25.0584	91.4585	1496.75	7.34381	3.76812	11.6084	11.5901	18.588
ENSSSCG00000005224	211.728	3.24606	0.482952	6.72129	1.80123e-11	8.74272e-10	315.955	182.243	525.887	690.332	44.0629	13.1884	17.6275	58.6321	57.6227
ENSSSCG00000001422	169.91	2.90338	0.432691	6.71005	1.94557e-11	9.38466e-10	217.315	264.252	332.417	517.438	56.6523	20.7247	42.134	15.6807	62.5795
ENSSSCG00000021059	1851.67	3.60508	0.54109	6.66263	2.68971e-11	1.2894e-09	3754.46	5273.66	4546.54	1835.91	447.972	75.3624	104.905	99.5383	526.659
ENSSSCG00000008647	487.311	2.74763	0.412607	6.65918	2.75365e-11	1.31599e-09	451.584	492.056	1676.15	1130.24	80.7819	165.797	164.237	115.901	109.049
ENSSSCG00000028996	1876.89	3.97199	0.599355	6.62711	3.42323e-11	1.62102e-09	2056.02	3052.57	6097.82	4770.13	91.2731	114.928	18.0574	194.304	496.918
ENSSSCG00000008952	777.886	3.26068	0.493413	6.60841	3.88464e-11	1.82285e-09	906.25	1337.21	3002.3	1061.83	153.171	62.174	57.6119	302.706	117.724
ENSSSCG00000008772	985.317	1.7158	0.259943	6.60066	4.09344e-11	1.90929e-09	2170.07	1066.12	1676.15	1546.92	530.853	570.87	442.837	377.018	487.005
ENSSSCG00000014909	433.031	2.81133	0.426185	6.59649	4.21003e-11	1.95779e-09	950.946	813.259	921.621	674.162	180.448	47.1015	65.3508	57.2686	187.119
ENSSSCG00000000257	129.044	2.11982	0.322465	6.5738	4.90471e-11	2.27403e-09	332.908	154.907	170.605	253.743	50.3576	35.7971	65.3508	45.6785	52.0463
ENSSSCG00000001561	546.709	2.09599	0.319739	6.55532	5.55238e-11	2.55904e-09	1283.85	977.278	991.973	591.239	206.676	209.131	272.152	267.254	120.822
ENSSSCG00000032561	164.109	3.36029	0.512912	6.5514	5.69986e-11	2.61924e-09	351.403	184.521	541.716	265.353	60.8487	3.76812	17.1976	21.8166	30.3604
ENSSSCG00000024132	585.359	2.71176	0.415754	6.5225	6.9145e-11	3.12198e-09	725.925	672.021	2168.62	925.003	154.22	84.7827	108.775	191.577	237.306
ENSSSCG00000016502	1151.16	1.34291	0.205911	6.52177	6.9481e-11	3.12806e-09	1632.18	1423.77	2149.28	1759.21	681.925	674.493	711.119	768.354	560.118
ENSSSCG00000037449	228.778	1.68908	0.259022	6.52101	6.98372e-11	3.13501e-09	386.852	357.652	434.428	316.765	72.389	109.275	142.31	124.082	115.245
ENSSSCG00000027806	477.367	2.40958	0.369951	6.51324	7.3548e-11	3.29207e-09	502.445	462.441	1593.49	962.318	135.336	158.261	177.995	140.444	163.574
ENSSSCG00000007909	705.09	3.51087	0.53951	6.50753	7.63988e-11	3.40984e-09	1974.33	1496.67	1384.19	980.976	38.8173	45.2174	29.2359	263.163	133.214
ENSSSCG00000024344	135.378	2.34498	0.360381	6.50695	7.66914e-11	3.4131e-09	218.856	129.848	320.105	320.496	26.2279	45.2174	41.7041	55.2233	60.7207
ENSSSCG00000017072	328.266	1.59298	0.245354	6.49259	8.4374e-11	3.73361e-09	414.594	596.846	539.957	552.265	126.943	139.42	188.313	212.03	184.021
ENSSSCG00000012155	111.107	2.07935	0.321658	6.46446	1.0166e-10	4.44785e-09	141.794	214.135	267.34	155.895	47.2102	43.3334	28.376	57.2686	44.6111
ENSSSCG00000022649	461.258	2.1174	0.327645	6.46248	1.02999e-10	4.49377e-09	846.142	824.649	831.921	753.353	196.185	124.348	88.1375	260.436	226.154
ENSSSCG00000010948	1226.54	5.55456	0.860803	6.45277	1.09822e-10	4.76468e-09	3420.02	95.6775	444.981	7020.24	2.09823	13.1884	33.1053	2.72708	6.81559
ENSSSCG00000023298	1467.27	1.86688	0.289516	6.44829	1.13117e-10	4.88038e-09	1998.99	2874.88	2622.4	2416.37	702.908	546.377	726.597	377.018	939.932
ENSSSCG00000017886	813.088	2.5402	0.394092	6.44572	1.15053e-10	4.94342e-09	1427.19	1045.62	2360.33	1272.03	159.466	312.754	317.295	325.204	97.8966
ENSSSCG00000000774	570.912	2.39744	0.37214	6.44231	1.17671e-10	5.02105e-09	497.821	717.582	1549.52	1439.95	127.992	190.29	263.123	190.214	161.715
ENSSSCG00000026587	146.95	3.68274	0.578026	6.37123	1.87512e-10	7.76651e-09	292.836	132.126	73.8704	733.866	28.3261	3.76812	21.067	21.8166	14.8704
ENSSSCG00000000675	2148.01	2.04636	0.322127	6.35263	2.11662e-10	8.6753e-09	3779.12	2820.21	3830.71	4555.77	635.764	516.232	878.366	861.756	1454.2
ENSSSCG00000033613	782.517	2.3124	0.364008	6.35261	2.11688e-10	8.6753e-09	2157.74	1448.83	1443.99	644.724	250.739	260	248.935	411.107	176.586
ENSSSCG00000024800	522.788	3.50308	0.552834	6.33658	2.34919e-10	9.57681e-09	725.925	774.533	1961.08	869.03	17.835	30.145	54.6023	203.167	68.7755
ENSSSCG00000002280	1559.23	1.94222	0.306671	6.33322	2.40094e-10	9.73665e-09	1678.41	2979.67	2785.97	3238.13	739.627	442.754	470.783	829.031	868.678
ENSSSCG00000010102	428.215	1.91318	0.302663	6.32117	2.59598e-10	1.05002e-08	622.662	564.953	575.133	1152.63	140.582	218.551	220.559	205.213	153.661
ENSSSCG00000027660	1572.09	2.04552	0.323817	6.31688	2.66899e-10	1.07675e-08	1918.85	2341.82	4613.38	2091.31	543.442	680.146	591.166	883.573	485.146
ENSSSCG00000016616	3030.03	1.7136	0.271873	6.30295	2.92026e-10	1.1677e-08	4819.46	3749.65	7175.98	4130.79	1044.92	1818.12	1420.95	1651.24	1459.16
ENSSSCG00000006919	1128.08	3.08436	0.490513	6.28803	3.2152e-10	1.2772e-08	1519.66	1913.55	3593.27	1990.97	360.896	160.145	90.2872	78.4035	445.492
ENSSSCG00000040977	856.64	1.83991	0.292895	6.2818	3.34671e-10	1.32267e-08	1368.62	1154.96	1283.94	1954.49	404.959	216.667	437.248	377.7	511.169
ENSSSCG00000027675	942.067	2.09525	0.335053	6.25349	4.01393e-10	1.55085e-08	2126.91	1423.77	1830.93	1245.5	594.849	308.986	223.138	267.254	457.264
ENSSSCG00000024867	254.293	3.08697	0.494122	6.24739	4.17376e-10	1.60861e-08	340.614	414.603	793.227	484.683	68.1925	64.058	89.8573	12.9536	20.4468
ENSSSCG00000015550	229.078	3.62413	0.581098	6.23669	4.4692e-10	1.70974e-08	406.888	738.084	580.41	190.722	17.835	11.3044	4.72933	63.4045	48.3287
ENSSSCG00000006702	1564.32	3.12543	0.50131	6.23453	4.53128e-10	1.72923e-08	1157.47	3888.61	4412.87	3099.24	382.927	222.319	64.4909	295.206	555.78
ENSSSCG00000034980	329.673	2.56568	0.412011	6.22722	4.74789e-10	1.79864e-08	1055.75	241.472	763.327	426.637	58.7505	96.0871	111.784	130.218	83.0263
ENSSSCG00000011942	1359.03	1.52712	0.246617	6.1923	5.92933e-10	2.2234e-08	1806.34	1826.99	2717.37	2224.4	825.654	744.204	513.777	672.906	899.658
ENSSSCG00000040288	158.72	2.1213	0.342786	6.18842	6.07692e-10	2.26347e-08	356.027	275.642	246.235	246.695	75.5363	26.3768	54.6023	94.0841	53.2855
ENSSSCG00000016614	195.415	4.39331	0.71191	6.17116	6.77925e-10	2.50703e-08	531.728	75.1752	529.404	567.191	7.34381	0	0.859878	12.9536	34.0779
ENSSSCG00000030879	142.504	5.57731	0.909111	6.13491	8.52093e-10	3.09222e-08	271.259	13.6682	868.856	126.872	0	1.88406	0	0	0
ENSSSCG00000006143	448.437	1.96542	0.320631	6.12985	8.79593e-10	3.18458e-08	750.585	779.089	1129.16	426.223	168.908	256.232	175.415	213.394	136.931
ENSSSCG00000023987	537.539	5.67206	0.927634	6.11454	9.68329e-10	3.47346e-08	1471.89	66.0631	123.117	3176.35	0	0	0.429939	0	0
ENSSSCG00000023105	1408.32	2.61842	0.430408	6.08357	1.17534e-09	4.17742e-08	1410.24	1551.34	3925.68	3816.52	447.972	190.29	229.158	477.238	626.415
ENSSSCG00000012536	360.606	5.35637	0.880947	6.08024	1.20004e-09	4.25548e-08	443.878	817.815	1188.96	779.059	0	0	0	9.54477	6.19599
ENSSSCG00000039010	157.321	2.88054	0.475468	6.05833	1.37541e-09	4.82231e-08	306.707	161.741	302.517	463.953	11.5403	28.2609	69.6502	50.4509	21.0664
ENSSSCG00000003572	107.117	2.80517	0.463989	6.04576	1.48704e-09	5.16113e-08	188.031	275.642	235.682	135.993	20.9823	7.53624	16.7676	58.6321	24.784
ENSSSCG00000001252	217.266	3.72419	0.61612	6.04459	1.49788e-09	5.17002e-08	121.758	134.404	884.685	688.673	5.24558	54.6377	35.685	12.9536	17.3488
ENSSSCG00000003848	213.172	1.99317	0.329739	6.04467	1.49712e-09	5.17002e-08	372.981	234.638	453.775	415.443	83.9293	65.9421	141.88	61.3592	88.6027
ENSSSCG00000027477	424.907	1.54737	0.256052	6.04317	1.51112e-09	5.20415e-08	718.219	863.376	661.316	455.246	217.167	190.29	206.801	284.98	226.773
ENSSSCG00000010450	3166.27	1.79963	0.297921	6.04062	1.53522e-09	5.26382e-08	4296.98	5982.12	6460.14	4399.05	846.637	1746.52	1330.23	2102.58	1332.14
ENSSSCG00000002554	211.564	2.46883	0.410641	6.01213	1.83099e-09	6.18236e-08	437.713	350.818	378.146	413.37	32.5226	43.3334	140.59	65.4498	42.1327
ENSSSCG00000000295	103.158	2.61291	0.434967	6.00715	1.88817e-09	6.34785e-08	155.665	109.346	246.235	275.303	23.0805	7.53624	38.6945	27.9525	44.6111
ENSSSCG00000012076	1385.18	2.81579	0.468939	6.0046	1.91804e-09	6.43433e-08	1122.02	1104.85	5670.43	2886.54	305.293	442.754	468.204	189.532	276.961
ENSSSCG00000029185	344.901	2.41995	0.40325	6.00112	1.9596e-09	6.55958e-08	790.657	437.383	517.092	808.911	177.301	50.8696	58.4717	102.947	160.476
ENSSSCG00000040575	2838.19	2.84983	0.474927	6.00056	1.96641e-09	6.56824e-08	3845.4	3856.72	9434.3	5048.33	265.426	661.305	1511.67	602.684	317.854
ENSSSCG00000008820	209.584	1.3697	0.2286	5.99166	2.07705e-09	6.90809e-08	302.083	307.535	318.346	348.275	147.925	105.507	96.3064	143.172	117.104
ENSSSCG00000033909	503.435	2.45875	0.411151	5.98015	2.22936e-09	7.35167e-08	1536.62	330.315	1254.04	627.31	135.336	158.261	223.568	118.628	146.845
ENSSSCG00000001978	116.363	1.9174	0.320994	5.97332	2.32471e-09	7.64096e-08	218.856	116.18	207.541	249.597	36.7191	65.9421	63.631	42.9515	45.8503
ENSSSCG00000033787	103.445	2.09479	0.350701	5.97317	2.32692e-09	7.64096e-08	137.171	116.18	223.37	252.5	31.4735	30.145	42.9939	59.9957	37.1759
ENSSSCG00000009412	401.942	1.75763	0.294535	5.96746	2.40975e-09	7.87962e-08	544.058	653.797	689.457	775.327	148.974	167.681	122.533	252.936	262.71
ENSSSCG00000016725	277.74	2.31985	0.389338	5.95844	2.54653e-09	8.27464e-08	488.574	419.159	464.328	656.333	102.813	43.3334	53.3125	174.533	97.277
ENSSSCG00000027860	306.332	2.22385	0.373727	5.95047	2.6737e-09	8.6364e-08	246.599	410.047	904.032	640.993	96.5187	131.884	86.4178	96.1295	144.367
ENSSSCG00000032761	2647.25	2.15665	0.363489	5.93319	2.97104e-09	9.4951e-08	7552.08	4118.69	3454.32	3712.86	692.416	715.943	1044.75	1767.15	767.064
ENSSSCG00000016742	180.737	2.6672	0.449783	5.92996	3.03011e-09	9.664e-08	618.038	248.306	272.617	247.524	39.8664	11.3044	58.4717	72.2675	58.2423
ENSSSCG00000006140	4195.39	3.44682	0.581529	5.92716	3.08222e-09	9.81006e-08	6328.34	8093.87	15161	5121.72	152.122	356.087	352.55	1917.13	275.722
ENSSSCG00000014349	228.713	2.06346	0.348176	5.92649	3.09471e-09	9.82965e-08	433.089	430.549	434.428	307.229	129.041	37.6812	65.3508	113.855	107.191
ENSSSCG00000036438	522.061	3.53159	0.600842	5.87773	4.15922e-09	1.28944e-07	487.032	1792.82	1268.11	801.863	23.0805	24.4928	17.6275	201.122	82.4067
ENSSSCG00000001040	613.702	1.65647	0.281993	5.87416	4.24989e-09	1.31231e-07	1058.83	1102.57	1021.87	800.204	416.499	278.841	175.415	318.386	350.693
ENSSSCG00000009132	203.215	3.19654	0.54478	5.86758	4.42211e-09	1.36278e-07	121.758	384.988	916.344	225.135	54.554	9.4203	22.7868	44.9968	48.9483
ENSSSCG00000016520	2775.16	1.41775	0.243224	5.829	5.5761e-09	1.68171e-07	4110.49	4114.13	5494.55	3381.59	1346.02	1951.89	1574.01	1813.51	1190.25
ENSSSCG00000038911	822.661	1.49982	0.257456	5.82554	5.69294e-09	1.71362e-07	1327.01	1353.15	1340.22	1147.24	492.035	310.87	323.314	534.507	575.607
ENSSSCG00000001804	283.008	2.08722	0.360619	5.78787	7.12837e-09	2.12103e-07	832.271	264.252	448.499	447.783	143.729	81.0146	134.141	77.0399	118.343
ENSSSCG00000040203	328.81	1.94758	0.336689	5.78451	7.27229e-09	2.1556e-07	269.717	560.397	925.138	502.926	150.024	148.841	118.233	152.035	131.975
ENSSSCG00000028322	1552.42	2.47214	0.428026	5.77569	7.66374e-09	2.26299e-07	1285.4	2681.25	5663.39	1963.61	321.029	342.899	400.273	812.669	501.256
ENSSSCG00000031219	521.367	2.50832	0.434989	5.76639	8.09861e-09	2.38234e-07	346.779	2157.3	638.451	771.181	172.055	137.536	144.03	166.352	158.617
ENSSSCG00000036893	2437.53	2.08259	0.361401	5.76254	8.28598e-09	2.42826e-07	3076.32	2241.59	6949.09	4877.1	664.09	1085.22	1390.85	765.627	887.885
ENSSSCG00000015244	12683	1.46592	0.254554	5.7588	8.47131e-09	2.46398e-07	14327.4	20178.9	24762.4	19760.9	7284.01	6895.66	4970.53	9259.11	6707.78
ENSSSCG00000016062	303.692	2.17735	0.378159	5.75775	8.52413e-09	2.47471e-07	363.733	348.54	717.598	740.5	165.76	60.2899	75.6693	118.628	142.508
ENSSSCG00000028406	575.937	1.64824	0.286634	5.75034	8.90619e-09	2.57121e-07	1172.88	943.107	993.732	623.579	295.851	329.71	301.817	174.533	348.215
ENSSSCG00000008058	389.487	1.2521	0.218231	5.73751	9.60784e-09	2.75839e-07	579.507	466.998	650.763	609.896	212.971	248.696	286.34	255.663	194.554
ENSSSCG00000011158	2953.06	1.2841	0.223875	5.73579	9.70593e-09	2.78141e-07	4007.23	4649.47	5232.48	3752.67	1764.61	1252.9	2014.27	1879.64	2024.23
ENSSSCG00000037914	151.297	1.67674	0.292389	5.73463	9.77269e-09	2.79539e-07	262.011	168.575	249.752	301.424	60.8487	107.391	57.1819	83.8576	70.6343
ENSSSCG00000013181	2468.54	2.29726	0.401159	5.72656	1.02489e-08	2.92085e-07	4546.66	4569.74	4898.31	3963.29	708.153	335.363	517.647	1016.52	1661.14
ENSSSCG00000030408	1166.61	2.84855	0.498827	5.71051	1.12638e-08	3.19836e-07	524.022	867.932	4291.52	3452.9	249.69	239.276	260.973	377.7	235.448
ENSSSCG00000006800	181.331	1.8981	0.332435	5.70968	1.13189e-08	3.20811e-07	249.681	186.799	443.222	354.909	54.554	77.2465	66.2106	93.4024	105.951
ENSSSCG00000006357	177.912	1.77549	0.311835	5.69366	1.24342e-08	3.49236e-07	265.094	189.077	481.916	247.939	71.3399	84.7827	91.5771	78.4035	91.0811
ENSSSCG00000017306	649.197	2.65722	0.467235	5.68712	1.292e-08	3.62225e-07	1123.57	1359.99	1401.78	1085.46	380.829	79.1305	61.0514	111.81	239.165
ENSSSCG00000002815	1321.92	1.30571	0.229746	5.68329	1.32129e-08	3.6977e-07	2546.13	1772.31	2172.14	1446.59	788.935	827.102	782.919	893.799	667.308
ENSSSCG00000030118	140.578	2.25696	0.397714	5.67484	1.3882e-08	3.87798e-07	166.454	366.764	367.593	118.579	30.4244	48.9856	47.2933	55.9051	63.1991
ENSSSCG00000008456	102.59	2.33251	0.41154	5.66775	1.44684e-08	4.02009e-07	169.537	97.9556	334.175	148.432	46.1611	37.6812	19.3473	27.2708	42.7523
ENSSSCG00000003047	235.869	3.42774	0.604951	5.66615	1.46046e-08	4.04346e-07	114.052	225.526	953.279	658.821	23.0805	67.8262	57.1819	14.9989	8.05479
ENSSSCG00000006003	3873.34	1.41118	0.249624	5.65324	1.57447e-08	4.32827e-07	5169.32	5168.87	8231.27	5271.81	2257.7	2200.58	1780.38	2893.43	1886.68
ENSSSCG00000015499	439.019	1.78843	0.316341	5.65349	1.57225e-08	4.32827e-07	639.615	549.007	1076.4	664.625	129.041	182.754	173.266	250.209	286.255
ENSSSCG00000015987	6245.6	1.93741	0.343061	5.64741	1.62883e-08	4.46189e-07	6912.47	11729.6	15887.4	8313.83	3918.45	2234.5	1505.22	2519.82	3189.08
ENSSSCG00000029239	107.719	4.0201	0.711932	5.64675	1.63509e-08	4.47118e-07	718.219	84.2874	28.1411	97.4342	1.04912	9.4203	14.188	13.6354	3.098
ENSSSCG00000017198	2382.84	1.44785	0.256633	5.6417	1.68377e-08	4.58008e-07	4293.9	2883.99	4462.12	3151.89	1616.69	1079.57	962.204	1501.94	1493.23
ENSSSCG00000014958	2009.8	1.49213	0.26462	5.63876	1.71281e-08	4.65093e-07	2521.47	2403.33	2951.3	4723.69	1121.5	859.131	1153.53	1098.33	1255.93
ENSSSCG00000036074	365.102	2.06826	0.366815	5.63843	1.71612e-08	4.65181e-07	417.677	328.037	939.209	877.322	157.367	135.652	120.383	107.038	203.228
ENSSSCG00000004205	559.194	2.48361	0.440529	5.63778	1.72257e-08	4.66114e-07	1317.76	501.168	1032.43	1335.47	203.528	81.0146	86.8477	141.808	332.725
ENSSSCG00000012265	287.802	2.50577	0.444595	5.63607	1.73973e-08	4.6994e-07	967.9	471.554	233.923	490.073	88.1257	28.2609	85.5579	94.0841	130.735
ENSSSCG00000010185	1105.77	1.18515	0.2105	5.63019	1.80013e-08	4.84569e-07	1605.97	1503.5	1398.26	1936.25	540.295	676.378	707.68	766.99	816.631
ENSSSCG00000040286	572.34	1.25592	0.22371	5.61408	1.97606e-08	5.28264e-07	1052.67	813.259	882.927	645.553	306.342	416.377	315.145	374.291	344.497
ENSSSCG00000003780	154.964	2.09068	0.372457	5.6132	1.98618e-08	5.30059e-07	282.047	164.019	281.411	363.201	71.3399	56.5218	25.7964	72.2675	78.0695
ENSSSCG00000038051	193.88	1.39178	0.24913	5.58655	2.31625e-08	6.1288e-07	232.728	289.311	404.528	262.865	127.992	101.739	112.644	115.219	97.8966
ENSSSCG00000004146	1867.98	1.72758	0.309288	5.58568	2.32782e-08	6.14894e-07	2407.42	2758.7	4623.93	2522.51	1095.28	772.465	536.134	957.204	1138.2
ENSSSCG00000000148	238.933	1.93442	0.346352	5.58512	2.33545e-08	6.1586e-07	288.212	255.14	717.598	377.713	108.059	96.0871	100.606	129.536	77.4499
ENSSSCG00000033037	776.517	2.46631	0.442122	5.57835	2.42807e-08	6.39199e-07	2674.05	763.142	1345.5	1017.05	494.134	197.826	150.049	175.896	171.009
ENSSSCG00000036580	185.334	2.27407	0.407789	5.57659	2.45273e-08	6.44598e-07	354.486	120.736	406.287	462.709	43.0138	88.5508	90.2872	44.315	57.6227
ENSSSCG00000035420	248.599	2.26063	0.406997	5.55442	2.78542e-08	7.27111e-07	305.166	223.248	726.392	549.363	83.9293	37.6812	106.625	87.2665	117.724
ENSSSCG00000027196	129.757	1.66781	0.300341	5.55307	2.80697e-08	7.31508e-07	266.635	161.741	165.329	250.841	49.3084	67.8262	87.2777	66.8134	52.0463
ENSSSCG00000023215	605.921	1.18373	0.213761	5.53765	3.06553e-08	7.92244e-07	784.492	877.044	904.032	966.05	279.065	371.16	393.824	458.149	419.469
ENSSSCG00000032574	189.514	2.01329	0.365239	5.51225	3.54271e-08	9.06514e-07	286.671	298.423	532.922	199.014	48.2593	118.696	72.2298	89.3118	60.1011
ENSSSCG00000038719	219.488	3.15875	0.574347	5.49972	3.80394e-08	9.62262e-07	853.848	685.689	182.917	56.3874	23.0805	50.8696	59.7616	29.9978	32.8387
ENSSSCG00000022417	2522.87	1.42486	0.26002	5.47982	4.25759e-08	1.07178e-06	3241.23	4763.38	4523.68	3056.53	1878.97	1333.91	1301	1017.2	1589.89
ENSSSCG00000004615	132.045	2.9679	0.54201	5.47573	4.35706e-08	1.09328e-06	192.655	129.848	539.957	189.064	18.8841	9.4203	13.3281	66.1316	29.1212
ENSSSCG00000005944	508.19	1.98032	0.362047	5.46979	4.50581e-08	1.12696e-06	601.084	749.474	817.85	1349.57	198.283	103.623	208.95	199.758	345.117
ENSSSCG00000014336	1711.93	2.17657	0.4001	5.44006	5.32628e-08	1.31523e-06	2638.61	1756.37	5807.62	2050.68	476.299	435.218	1042.6	507.918	692.092
ENSSSCG00000014899	326.069	1.81762	0.334999	5.42575	5.7711e-08	1.4183e-06	647.322	594.568	529.404	419.589	162.613	103.623	79.1088	169.761	228.632
ENSSSCG00000004573	2562.55	3.51299	0.651124	5.39527	6.84208e-08	1.66569e-06	3005.42	5335.16	6328.23	6759.86	271.721	24.4928	55.0322	983.793	299.266
ENSSSCG00000006709	1926.23	1.62537	0.301536	5.39029	7.03434e-08	1.70448e-06	1975.87	3382.88	4064.63	3017.56	1194.94	691.45	706.82	1000.16	1301.78
ENSSSCG00000023666	4860.26	1.27535	0.236651	5.38915	7.07905e-08	1.71264e-06	8684.9	7237.32	7142.56	5918.19	2179.01	2639.57	2937.34	3941.99	3061.44
ENSSSCG00000010180	411.807	1.62734	0.302007	5.38844	7.10727e-08	1.7168e-06	807.611	767.698	714.08	372.323	286.409	186.522	165.527	227.029	179.064
ENSSSCG00000040854	1164.97	1.50956	0.280396	5.38368	7.29786e-08	1.74923e-06	2106.88	2337.27	1829.17	1065.56	784.739	563.334	493.14	683.814	620.838
ENSSSCG00000016981	909.856	1.62025	0.301929	5.36632	8.03613e-08	1.9036e-06	915.498	1100.29	2268.88	1584.24	458.464	463.479	357.709	501.1	539.051
ENSSSCG00000017301	832.736	1.56933	0.294481	5.32914	9.86769e-08	2.29783e-06	952.487	1861.16	1633.94	868.615	460.562	457.827	446.277	321.795	491.962
ENSSSCG00000021259	265.456	2.71304	0.509393	5.32604	1.0038e-07	2.33398e-06	376.063	328.037	246.235	1103.7	49.3084	20.7247	49.443	115.219	100.375
ENSSSCG00000007484	569.636	1.61148	0.303171	5.31541	1.06417e-07	2.45964e-06	702.806	933.995	1060.57	972.683	389.222	184.638	187.883	350.429	344.497
ENSSSCG00000030108	1412.9	1.91681	0.361211	5.30663	1.11673e-07	2.56964e-06	1511.96	1248.36	4106.84	2802.37	501.477	665.073	803.556	512.009	564.455
ENSSSCG00000011848	13032.1	1.59312	0.300263	5.30576	1.12203e-07	2.578e-06	21205.9	16597.8	19253.8	26542.3	8717.1	7219.72	3756.38	5321.21	8674.39
ENSSSCG00000011106	3506.2	1.52278	0.287208	5.302	1.14539e-07	2.62781e-06	4626.81	6162.09	7928.75	3433.83	1782.45	2127.1	1560.68	2339.83	1594.23
ENSSSCG00000014924	5806.37	1.7822	0.337478	5.28094	1.2852e-07	2.90564e-06	10423.4	5134.7	12051.4	11119.9	2159.08	3775.66	3568.07	1686.7	2338.37
ENSSSCG00000004644	147.989	3.24038	0.616424	5.25675	1.46627e-07	3.28156e-06	876.967	207.301	68.5939	58.4605	23.0805	33.9131	27.0862	12.9536	23.5448
ENSSSCG00000007314	566.691	1.51915	0.28977	5.24261	1.58317e-07	3.52795e-06	696.641	1134.46	1102.78	646.382	289.556	278.841	271.292	441.105	239.165
ENSSSCG00000014401	266.057	1.87854	0.358456	5.24065	1.6001e-07	3.56058e-06	314.413	289.311	847.75	355.738	120.648	143.189	92.007	105.674	125.779
ENSSSCG00000012970	270.425	1.50921	0.288005	5.24024	1.60365e-07	3.56336e-06	508.61	542.173	365.834	290.229	167.859	107.391	121.243	186.123	144.367
ENSSSCG00000007322	515.781	1.43212	0.274017	5.2264	1.72839e-07	3.82958e-06	465.455	831.483	1051.77	843.739	338.864	290.145	238.186	271.344	311.039
ENSSSCG00000004371	324.636	2.46063	0.470981	5.22448	1.74645e-07	3.85859e-06	269.717	496.612	1011.32	653.016	121.697	52.7537	39.5544	89.3118	187.738
ENSSSCG00000023426	497.546	3.09288	0.592934	5.21624	1.82594e-07	4.01707e-06	1105.07	1375.93	1217.1	322.569	61.8978	20.7247	44.7137	281.571	48.3287
ENSSSCG00000007901	756.446	1.49537	0.287195	5.2068	1.92124e-07	4.20292e-06	1736.98	1084.35	1101.02	832.129	336.766	322.174	420.911	560.414	413.273
ENSSSCG00000040746	1250.9	2.31016	0.444968	5.19175	2.08321e-07	4.53172e-06	2567.71	763.142	2340.99	3484.83	285.36	525.653	512.058	606.775	171.629
ENSSSCG00000003137	140.399	1.44823	0.279718	5.17748	2.24908e-07	4.85852e-06	226.563	150.35	255.029	241.72	54.554	69.7102	96.3064	83.8576	85.5047
ENSSSCG00000014579	1199.82	1.25297	0.242047	5.17655	2.26025e-07	4.87586e-06	1630.63	1291.65	2376.16	1814.76	712.35	930.726	659.957	724.721	657.395
ENSSSCG00000011860	163.598	2.44024	0.47208	5.16913	2.35186e-07	5.05942e-06	180.325	444.217	418.599	177.455	25.1788	86.6668	81.6885	34.0885	24.1644
ENSSSCG00000007360	487.873	1.10774	0.214427	5.16605	2.3909e-07	5.12921e-06	645.78	537.617	800.262	805.179	314.735	280.725	368.888	334.067	303.604
ENSSSCG00000004636	1329.41	1.49834	0.291451	5.14096	2.73337e-07	5.82368e-06	1721.57	2114.02	2777.17	1745.94	968.334	533.189	467.344	803.124	833.98
ENSSSCG00000031292	476.718	2.96386	0.578042	5.12742	2.93743e-07	6.21583e-06	440.795	608.236	2537.97	217.257	45.112	81.0146	75.2394	201.804	83.0263
ENSSSCG00000025133	259.885	2.50719	0.489342	5.1236	2.99762e-07	6.33457e-06	386.852	230.082	242.717	1099.97	28.3261	69.7102	101.036	87.9482	92.3203
ENSSSCG00000040945	830.259	1.55208	0.303296	5.11737	3.0982e-07	6.52935e-06	1855.66	1257.48	970.868	1200.72	348.306	325.942	412.312	686.542	414.512
ENSSSCG00000009138	173.383	1.46451	0.286473	5.1122	3.18423e-07	6.70155e-06	237.351	175.409	348.246	321.74	98.6169	71.5943	117.803	89.3118	100.375
ENSSSCG00000038918	1050.42	1.56129	0.305985	5.10249	3.35219e-07	7.02647e-06	2028.27	2348.66	1199.51	1124.02	520.361	418.261	521.516	775.853	517.365
ENSSSCG00000008535	1086.45	2.89304	0.567471	5.09813	3.43028e-07	7.16118e-06	1954.29	2446.61	2965.37	1238.04	470.004	35.7971	53.7424	308.16	306.082
ENSSSCG00000001565	117.445	2.59229	0.509408	5.08882	3.60291e-07	7.47135e-06	81.6858	107.068	346.487	362.372	24.1297	15.0725	36.9748	22.4984	60.7207
ENSSSCG00000002623	1147.32	2.68387	0.527845	5.08458	3.68447e-07	7.62014e-06	4002.6	804.147	1440.47	2614.55	259.132	229.855	495.29	57.2686	422.567
ENSSSCG00000040673	318.404	2.16252	0.425413	5.08335	3.70835e-07	7.65933e-06	386.852	701.635	791.468	400.517	114.354	64.058	59.7616	237.937	109.049
ENSSSCG00000010281	57161.4	1.37183	0.269906	5.08262	3.7226e-07	7.67853e-06	110496	78227.8	86233.1	74106.4	29578.8	35944.1	22300.1	47925	29641
ENSSSCG00000026962	2869.27	1.87728	0.370688	5.06431	4.09884e-07	8.37674e-06	6467.05	4945.62	3507.08	4598.89	1440.44	565.218	765.292	1674.43	1859.42
ENSSSCG00000004369	361.971	1.60942	0.318396	5.05477	4.30916e-07	8.76852e-06	815.317	264.252	608.551	642.651	179.399	197.826	205.941	155.443	188.358
ENSSSCG00000010464	141.993	2.27363	0.450176	5.05053	4.40586e-07	8.89881e-06	164.913	79.7313	459.051	331.276	47.2102	39.5653	53.3125	68.1769	34.6975
ENSSSCG00000016267	10529.2	1.5682	0.311292	5.0377	4.71155e-07	9.45476e-06	17497.7	21215.4	14897.2	13636.6	4108.34	4506.67	4047.02	9489.55	5364.49
ENSSSCG00000010996	2680.9	1.14439	0.228244	5.01388	5.33436e-07	1.0568e-05	3645.04	3647.14	4838.51	3342.61	1461.42	2210	1592.49	1954.63	1436.23
ENSSSCG00000002311	1417.27	1.19063	0.237657	5.00987	5.44658e-07	1.07492e-05	2142.33	1774.59	1989.22	2367.86	826.703	1192.61	948.016	623.137	890.983
ENSSSCG00000025295	9155.12	1.35553	0.270604	5.00927	5.46373e-07	1.07678e-05	12974.2	15793.6	16404.5	10530.4	6905.28	4676.24	3445.1	5120.09	6546.68
ENSSSCG00000009713	1453.74	1.00493	0.200804	5.00456	5.59897e-07	1.1008e-05	1699.99	1683.47	2402.55	2296.96	990.365	1043.77	1023.69	1064.24	878.591
ENSSSCG00000004744	337.542	2.0067	0.401019	5.00402	5.61479e-07	1.10191e-05	474.702	612.792	341.211	925.003	129.041	65.9421	90.2872	216.121	182.782
ENSSSCG00000033512	1312.71	1.50332	0.300432	5.00388	5.61882e-07	1.10191e-05	2250.21	2307.65	2151.03	1558.95	442.727	725.363	1139.34	617.683	621.458
ENSSSCG00000004621	3039.04	1.79782	0.359745	4.99747	5.80882e-07	1.13476e-05	3082.48	3100.41	7316.68	6861.02	1666	1198.26	794.958	1569.43	1762.14
ENSSSCG00000014618	154.698	2.17072	0.434544	4.9954	5.87127e-07	1.1442e-05	245.057	97.9556	430.91	332.52	45.112	96.0871	68.7903	36.8155	39.0347
ENSSSCG00000031831	710.053	2.20875	0.443276	4.9828	6.26706e-07	1.21675e-05	1006.43	619.626	1713.09	1784.5	437.481	135.652	107.485	245.437	340.779
ENSSSCG00000017668	1760.4	1.44443	0.29022	4.97701	6.45737e-07	1.25202e-05	3749.84	2870.33	2750.79	1565.17	1187.6	1194.49	859.449	861.074	804.859
ENSSSCG00000024463	239.653	1.61413	0.324332	4.97679	6.46485e-07	1.25202e-05	248.14	373.598	464.328	462.709	99.666	75.3624	119.953	124.764	188.358
ENSSSCG00000016836	284.317	1.68114	0.337825	4.97637	6.47891e-07	1.25318e-05	550.223	266.53	566.339	475.562	119.599	160.145	78.2489	199.077	143.127
ENSSSCG00000037985	185.225	1.06357	0.214017	4.96954	6.71122e-07	1.29008e-05	252.764	275.642	262.064	253.329	110.157	158.261	106.625	119.31	128.877
ENSSSCG00000040957	187.658	1.81442	0.365477	4.96452	6.88718e-07	1.31576e-05	531.728	296.145	246.235	184.918	94.4204	130	64.0609	69.5405	71.8735
ENSSSCG00000029257	215.424	2.29888	0.46338	4.96111	7.00916e-07	1.33742e-05	539.435	157.185	156.535	722.257	52.4558	92.3189	55.4622	97.493	65.6775
ENSSSCG00000009889	203.224	2.03093	0.409559	4.95883	7.09208e-07	1.35158e-05	206.526	583.177	295.481	339.983	93.3713	41.4493	52.0226	76.3581	140.649
ENSSSCG00000035593	280.847	1.93061	0.392169	4.92291	8.52653e-07	1.59945e-05	351.403	678.855	670.11	232.598	94.4204	107.391	89.8573	203.849	99.1358
ENSSSCG00000027928	521.753	2.14362	0.436005	4.9165	8.8103e-07	1.64276e-05	872.343	1334.93	863.58	657.162	115.403	152.609	138.01	452.695	109.049
ENSSSCG00000001700	439.247	2.79009	0.570794	4.88809	1.01821e-06	1.87603e-05	718.219	200.467	189.952	2336.76	94.4204	77.2465	113.504	90.6753	131.975
ENSSSCG00000008314	981.996	3.13147	0.641598	4.88074	1.05688e-06	1.93891e-05	688.935	2268.92	3403.31	1640.63	53.5049	33.9131	59.3316	568.595	120.822
ENSSSCG00000031871	724.71	1.05671	0.216659	4.87731	1.07543e-06	1.96976e-05	1003.35	767.698	1283.94	1031.56	505.674	518.116	487.121	406.334	518.604
ENSSSCG00000038811	256.443	2.67221	0.547945	4.87679	1.07826e-06	1.97262e-05	366.816	583.177	705.286	328.374	129.041	16.9565	55.0322	13.6354	109.669
ENSSSCG00000040981	104.355	1.48422	0.304745	4.87037	1.11388e-06	2.02993e-05	167.995	184.521	196.988	107.385	45.112	52.7537	46.0035	64.0863	74.3519
ENSSSCG00000032340	195.544	1.10763	0.227745	4.86346	1.15354e-06	2.09797e-05	300.542	257.418	244.476	315.106	126.943	120.58	120.813	110.447	163.574
ENSSSCG00000012652	119.047	1.65568	0.343598	4.81867	1.44518e-06	2.60099e-05	291.295	182.243	124.876	179.528	45.112	37.6812	63.631	83.8576	63.1991
ENSSSCG00000012576	459.107	2.39935	0.498401	4.81408	1.47876e-06	2.64002e-05	761.373	448.773	969.109	1240.52	93.3713	65.9421	44.2837	257.027	251.557
ENSSSCG00000005177	321.011	2.81083	0.583913	4.81377	1.48109e-06	2.64113e-05	502.445	708.469	1011.32	306.814	72.389	5.65218	28.8059	99.5383	153.661
ENSSSCG00000030820	1222.77	1.5904	0.330835	4.80723	1.53035e-06	2.70721e-05	1259.19	1145.85	2581.94	2865.81	727.037	565.218	589.447	492.237	778.216
ENSSSCG00000010908	221.077	1.68551	0.350903	4.80335	1.56033e-06	2.75398e-05	262.011	173.131	518.851	492.975	87.0766	128.116	94.5866	115.219	117.724
ENSSSCG00000037360	3395.49	1.16181	0.241905	4.80275	1.56498e-06	2.75906e-05	5124.63	4610.75	5568.42	4396.98	1780.35	1820	2913.27	2620.72	1724.34
ENSSSCG00000004374	387.669	1.35703	0.283212	4.79157	1.65483e-06	2.90427e-05	443.878	653.797	724.633	537.339	180.448	301.45	245.495	147.944	254.036
ENSSSCG00000005287	1577.21	2.75846	0.575796	4.79068	1.66214e-06	2.91053e-05	656.569	2401.05	6502.35	2780.81	721.792	167.681	140.59	189.532	634.469
ENSSSCG00000009148	2655.09	2.21431	0.462384	4.78891	1.67692e-06	2.92967e-05	7388.71	3467.17	5501.58	2852.13	1558.99	433.334	311.706	1044.47	1337.71
ENSSSCG00000032998	119.563	2.78202	0.583967	4.76401	1.89784e-06	3.27526e-05	181.867	410.047	307.793	40.2175	43.0138	7.53624	12.8982	49.7692	22.9252
ENSSSCG00000011799	678.902	4.53112	0.952016	4.7595	1.9407e-06	3.33808e-05	1753.93	2.27804	96.735	4253.52	1.04912	0	0	1.36354	1.2392
ENSSSCG00000024911	362.013	2.95871	0.623266	4.74711	2.06339e-06	3.5141e-05	742.879	687.967	1333.18	138.896	39.8664	48.9856	8.59878	169.761	87.9831
ENSSSCG00000014670	1101.19	1.9379	0.408461	4.74439	2.09132e-06	3.55777e-05	704.347	1002.34	3201.05	2683.38	506.723	388.116	447.997	464.967	511.789
ENSSSCG00000010862	633.011	1.42758	0.301081	4.74152	2.12124e-06	3.60078e-05	744.42	888.434	1203.03	1086.7	410.204	207.247	268.282	471.784	416.99
ENSSSCG00000008289	756.529	1.93329	0.408463	4.73309	2.21126e-06	3.73724e-05	804.528	936.273	1660.32	1809.37	426.99	280.725	237.326	130.9	522.322
ENSSSCG00000027365	704.097	2.645	0.559538	4.72712	2.27726e-06	3.83628e-05	1197.54	1337.21	1104.54	1794.86	122.747	220.435	446.707	21.1348	91.7007
ENSSSCG00000039573	3003.25	2.65999	0.562946	4.72513	2.29968e-06	3.86984e-05	2301.07	9055.2	6676.47	5193.45	808.868	165.797	293.648	550.188	1984.58
ENSSSCG00000011192	128.885	1.39566	0.296097	4.7135	2.43495e-06	4.07101e-05	172.619	289.311	170.605	158.797	67.1434	99.8552	56.752	66.8134	78.0695
ENSSSCG00000002344	294.55	1.03498	0.219944	4.70567	2.53028e-06	4.21677e-05	397.64	478.388	459.051	320.496	197.234	197.826	214.11	219.53	166.672
ENSSSCG00000036383	2678.98	2.01921	0.429479	4.70154	2.58212e-06	4.29395e-05	3984.11	3941	5047.81	5780.13	408.106	1390.44	2045.65	1018.56	495.06
ENSSSCG00000017416	524.953	2.22645	0.473949	4.69766	2.63164e-06	4.35763e-05	806.069	945.385	1108.06	949.88	54.554	218.551	346.961	233.165	61.9599
ENSSSCG00000024108	874.373	1.70595	0.363799	4.68926	2.74201e-06	4.52112e-05	943.24	2355.49	1132.68	1329.67	561.277	299.566	239.906	422.015	585.521
ENSSSCG00000012394	108.129	4.21614	0.899581	4.68679	2.77527e-06	4.56626e-05	151.042	9.11215	15.8294	783.205	1.04912	0	3.43951	2.04531	7.43519
ENSSSCG00000015949	412.545	1.45561	0.310657	4.68558	2.79168e-06	4.5884e-05	457.749	553.563	1021.87	539.827	280.114	197.826	171.976	202.485	287.494
ENSSSCG00000022092	201.724	2.22666	0.475439	4.68337	2.82198e-06	4.62351e-05	457.749	200.467	416.84	390.151	44.0629	37.6812	27.9461	83.8576	156.759
ENSSSCG00000037905	1198.19	1.16715	0.249279	4.6821	2.83947e-06	4.64728e-05	1761.64	1959.11	1757.06	1487.22	611.635	663.189	623.412	1111.28	809.196
ENSSSCG00000040296	433.883	1.85204	0.395897	4.67808	2.89569e-06	4.72932e-05	314.413	892.99	1153.78	585.02	197.234	109.275	144.89	243.392	263.949
ENSSSCG00000004236	165.592	3.2089	0.687376	4.66833	3.03656e-06	4.93862e-05	95.557	31.8925	239.199	997.975	50.3576	7.53624	11.1784	16.3625	40.2739
ENSSSCG00000002487	239.333	2.96003	0.635836	4.65534	3.23439e-06	5.2439e-05	195.738	50.1168	422.116	1253.79	55.6031	39.5653	69.2202	10.2265	57.6227
ENSSSCG00000023929	267.639	1.93454	0.416258	4.64746	3.36041e-06	5.44253e-05	742.879	555.841	320.105	225.135	90.224	180.87	149.619	71.5858	72.4931
ENSSSCG00000007980	406.221	1.85328	0.399162	4.64292	3.43516e-06	5.55277e-05	892.379	498.89	587.445	780.717	150.024	79.1305	156.498	364.065	146.845
ENSSSCG00000016158	345.236	1.44863	0.312826	4.63078	3.64289e-06	5.86944e-05	354.486	492.056	907.55	395.956	202.479	199.71	164.237	179.987	210.664
ENSSSCG00000001984	1573.97	1.10177	0.237985	4.62957	3.66434e-06	5.88568e-05	1642.96	3032.07	2321.64	1998.02	852.931	985.363	1083.02	1182.19	1067.57
ENSSSCG00000006418	321.24	1.93689	0.418359	4.62973	3.66142e-06	5.88568e-05	553.306	250.584	891.721	521.584	202.479	62.174	95.0166	124.082	190.217
ENSSSCG00000001572	122.115	2.13412	0.461065	4.62868	3.68007e-06	5.89767e-05	289.753	179.965	246.235	158.382	14.6876	45.2174	81.6885	62.041	21.0664
ENSSSCG00000005503	672.994	2.25778	0.488758	4.61943	3.84804e-06	6.13003e-05	702.806	1710.81	1435.2	1065.14	315.784	54.6377	95.8764	299.978	376.716
ENSSSCG00000020853	874.371	1.8306	0.39641	4.61795	3.87557e-06	6.16756e-05	1325.47	615.07	2034.95	1934.59	337.815	267.537	240.766	527.008	586.141
ENSSSCG00000004929	232.353	1.70976	0.370957	4.60905	4.04514e-06	6.41114e-05	232.728	473.832	576.892	250.841	103.862	109.275	150.479	60.6775	132.594
ENSSSCG00000002290	322.239	1.37845	0.299393	4.60414	4.1418e-06	6.54429e-05	319.037	626.46	474.881	553.509	259.132	154.493	147.469	145.217	219.958
ENSSSCG00000032687	124.661	1.87821	0.408045	4.60296	4.16523e-06	6.57462e-05	115.593	287.033	327.14	123.14	62.947	33.9131	44.7137	45.6785	81.7871
ENSSSCG00000009699	1678.31	2.39865	0.521733	4.59746	4.27666e-06	6.74366e-05	2618.57	1473.89	4379.46	4056.16	223.462	273.189	171.976	1171.96	736.084
ENSSSCG00000007117	417.365	1.69372	0.368673	4.59409	4.34644e-06	6.84031e-05	419.218	1314.43	610.31	400.517	200.381	246.812	198.632	160.898	205.087
ENSSSCG00000003898	285.457	1.15645	0.251935	4.59029	4.42639e-06	6.95858e-05	456.208	400.934	504.781	295.619	220.314	143.189	172.406	205.894	169.77
ENSSSCG00000033178	131.411	1.95503	0.426666	4.58211	4.6031e-06	7.20719e-05	323.661	264.252	119.6	204.404	84.9784	16.9565	43.8538	52.4962	72.4931
ENSSSCG00000003875	657.229	1.39425	0.304937	4.57226	4.82501e-06	7.53186e-05	1516.58	815.537	787.95	921.686	446.923	284.493	260.543	492.237	389.108
ENSSSCG00000025672	192.489	1.4536	0.318477	4.56422	5.01346e-06	7.8025e-05	195.738	419.159	328.899	258.304	72.389	105.507	99.7459	154.762	97.8966
ENSSSCG00000026516	281.981	1.7247	0.378097	4.56153	5.07817e-06	7.89531e-05	610.332	608.236	323.623	327.545	95.4695	71.5943	146.609	231.12	123.3
ENSSSCG00000021328	275.334	1.4383	0.315793	4.55457	5.24918e-06	8.12863e-05	211.15	405.491	580.41	513.706	136.385	146.957	161.227	188.85	133.833
ENSSSCG00000021815	179.161	1.94491	0.427673	4.54766	5.42463e-06	8.35867e-05	348.321	432.827	209.299	250.427	52.4558	52.7537	110.494	126.127	29.7408
ENSSSCG00000027922	1253.4	1.41434	0.311378	4.5422	5.56705e-06	8.52736e-05	2996.17	1521.73	1357.81	1866.59	633.666	898.697	744.225	450.649	811.055
ENSSSCG00000008228	331.156	1.79178	0.39503	4.53582	5.73793e-06	8.74598e-05	453.125	1047.9	474.881	248.353	133.238	160.145	217.979	129.536	115.245
ENSSSCG00000006155	3937.4	1.31062	0.28922	4.53156	5.85489e-06	8.88937e-05	3685.11	4998.01	9284.8	5761.47	2187.41	2379.57	1930	2738.67	2471.58
ENSSSCG00000013249	884.947	1.09447	0.241758	4.52714	5.97887e-06	9.03568e-05	1083.49	984.112	1642.74	1335.88	589.603	548.261	585.147	462.921	732.366
ENSSSCG00000015923	195.027	1.62227	0.358345	4.52713	5.9789e-06	9.03568e-05	258.929	189.077	469.604	343.715	102.813	116.812	73.0897	59.3139	141.888
ENSSSCG00000006928	955.688	1.55508	0.344067	4.51971	6.19246e-06	9.31989e-05	2187.02	1125.35	1774.65	1009.17	417.548	817.682	537.424	339.521	392.826
ENSSSCG00000008245	9031.82	1.18701	0.262731	4.51797	6.24339e-06	9.38744e-05	15831.6	12793.5	14663.3	9480.55	7113.01	5232.03	3754.66	6622.02	5795.73
ENSSSCG00000005375	122.055	2.22423	0.493627	4.50589	6.60945e-06	9.88046e-05	131.006	91.1215	151.258	513.292	44.0629	24.4928	28.8059	59.3139	55.1443
ENSSSCG00000025087	187.871	2.02393	0.449561	4.50201	6.73142e-06	0.000100262	376.063	63.785	437.946	440.734	66.0943	58.4059	70.51	96.1295	81.1675
ENSSSCG00000035940	430.78	1.68543	0.374437	4.50123	6.75627e-06	0.000100324	544.058	478.388	582.169	1224.77	240.248	97.9711	255.814	190.895	262.71
ENSSSCG00000040267	435.352	1.27386	0.283076	4.50008	6.79266e-06	0.000100768	878.508	496.612	543.475	683.283	308.44	163.913	246.355	322.477	275.102
ENSSSCG00000014840	555.994	2.62438	0.583617	4.49675	6.89986e-06	0.000102065	1521.21	1565.01	606.792	601.604	272.77	26.3768	26.6562	190.214	193.315
ENSSSCG00000013604	129.71	1.54319	0.343919	4.48708	7.22058e-06	0.000106303	286.671	189.077	144.223	207.721	44.0629	52.7537	88.1375	100.22	54.5247
ENSSSCG00000024134	686.163	1.56564	0.349751	4.47643	7.59004e-06	0.000110797	1032.63	1104.85	1540.72	716.452	381.878	163.913	367.168	330.658	537.192
ENSSSCG00000009322	551.735	2.36137	0.527573	4.47592	7.60845e-06	0.000110962	1094.28	1223.31	1317.35	467.269	309.489	50.8696	46.8634	300.66	155.519
ENSSSCG00000013144	409.667	1.85847	0.415508	4.47277	7.72139e-06	0.000112398	539.435	332.593	1143.23	769.523	99.666	293.913	234.747	115.901	157.998
ENSSSCG00000014955	319.11	1.33247	0.298121	4.46956	7.83797e-06	0.000113988	357.568	337.149	605.033	632.7	218.216	160.145	133.711	216.803	210.664
ENSSSCG00000000510	250.926	1.47584	0.330357	4.46741	7.91721e-06	0.000115033	291.295	227.804	418.599	631.871	113.305	167.681	115.654	152.716	139.41
ENSSSCG00000028504	1524.39	1.20876	0.270663	4.46594	7.97179e-06	0.00011561	1834.08	2284.87	2953.06	1887.74	1209.63	749.856	961.774	674.27	1164.23
ENSSSCG00000009943	308.083	1.04384	0.234132	4.45834	8.2597e-06	0.00011945	454.666	421.437	529.404	327.959	211.921	239.276	222.709	201.804	163.574
ENSSSCG00000014184	3181.23	1.67187	0.375755	4.44936	8.61264e-06	0.000123862	3242.77	5553.85	9001.63	3037.46	959.941	1635.36	1366.78	2355.51	1477.74
ENSSSCG00000015664	597.921	1.66397	0.374306	4.44546	8.77022e-06	0.000126012	577.966	489.778	1769.37	1070.95	263.328	342.899	249.365	263.845	353.791
ENSSSCG00000003017	572.273	1.52702	0.343629	4.44379	8.83865e-06	0.000126878	1421.02	631.016	564.581	1015.39	331.521	186.522	306.117	275.435	418.849
ENSSSCG00000015632	233.311	1.50885	0.339597	4.44308	8.86822e-06	0.000127185	291.295	305.257	460.81	413.784	121.697	178.986	119.523	57.2686	151.182
ENSSSCG00000011821	753.679	2.81094	0.632691	4.44284	8.87799e-06	0.000127207	1898.81	902.103	1772.89	1396.42	20.9823	97.9711	84.698	559.051	50.1875
ENSSSCG00000038838	1733.69	1.98153	0.446781	4.43511	9.20233e-06	0.000131249	3480.12	3177.86	3542.26	1880.27	383.976	825.218	880.516	1234.68	198.272
ENSSSCG00000017799	1173.88	1.39758	0.315331	4.4321	9.33198e-06	0.000132855	1683.04	1421.5	2298.78	1824.71	511.969	595.363	385.226	921.752	922.583
ENSSSCG00000009998	486.538	1.43487	0.323826	4.431	9.3796e-06	0.000133288	932.451	719.86	589.204	781.961	249.69	190.29	179.715	464.285	271.384
ENSSSCG00000012102	371.862	1.06988	0.241854	4.42367	9.70381e-06	0.000137143	431.548	674.299	536.439	467.269	198.283	261.884	305.257	261.118	210.664
ENSSSCG00000025206	453.568	1.16999	0.264606	4.42162	9.79633e-06	0.000138324	525.563	469.276	963.832	679.137	258.083	310.87	281.18	325.886	268.286
ENSSSCG00000001765	212.233	2.34376	0.530219	4.42035	9.85394e-06	0.000139011	474.702	510.28	209.299	381.444	112.255	9.4203	26.2263	101.584	84.8851
ENSSSCG00000026710	4456.39	1.43329	0.324941	4.41091	1.02937e-05	0.00014482	7046.56	11062.1	5633.49	3933.44	3164.13	2072.47	1857.77	2374.6	2962.92
ENSSSCG00000013349	433.812	1.52695	0.346891	4.4018	1.07355e-05	0.000150219	428.465	603.68	518.851	1199.89	245.493	231.739	306.117	158.17	211.903
ENSSSCG00000017146	1086.76	1.49606	0.340362	4.3955	1.1052e-05	0.000154093	1131.27	1093.46	2803.56	1820.15	445.874	572.754	753.683	721.994	438.056
ENSSSCG00000039867	570.661	1.76017	0.401487	4.38413	1.16452e-05	0.000161349	906.25	692.523	983.179	1228.09	364.043	126.232	246.355	129.536	459.742
ENSSSCG00000033207	7932.25	2.74214	0.625513	4.38383	1.16613e-05	0.000161429	21760.8	7091.53	19399.8	14096.4	2431.85	292.029	239.046	1398.99	4679.83
ENSSSCG00000014997	816.941	1.91543	0.437251	4.38061	1.18348e-05	0.000163685	520.94	651.519	2668.13	1783.67	367.191	282.609	305.687	306.796	465.938
ENSSSCG00000016986	115.494	1.50855	0.34452	4.3787	1.19388e-05	0.000164683	255.846	134.404	179.399	161.285	35.6699	56.5218	58.0418	98.1748	60.1011
ENSSSCG00000026655	461.171	1.97461	0.451376	4.37466	1.21625e-05	0.000167175	502.445	583.177	1435.2	691.575	222.413	92.3189	77.819	323.159	222.436
ENSSSCG00000037536	1177.58	1.58946	0.363616	4.37124	1.23542e-05	0.000169473	2780.4	1815.6	2073.65	910.491	524.558	616.088	606.214	922.434	348.834
ENSSSCG00000025463	484.316	1.99632	0.458879	4.35043	1.35872e-05	0.000184472	542.517	993.224	1130.92	722.257	218.216	67.8262	76.0992	271.344	336.442
ENSSSCG00000032723	289.061	1.37617	0.316526	4.34773	1.37552e-05	0.00018659	317.496	637.85	267.34	548.119	154.22	180.87	169.396	126.127	200.13
ENSSSCG00000016958	2098.8	1.61503	0.371556	4.34667	1.38221e-05	0.000187	2801.98	4048.07	4105.08	2633.63	1090.03	617.972	590.307	1979.18	1022.96
ENSSSCG00000039351	427.203	1.03093	0.237278	4.34484	1.39379e-05	0.000188082	634.992	687.967	536.439	534.851	311.587	331.595	238.616	353.156	215.62
ENSSSCG00000024623	294.047	1.57295	0.362433	4.33996	1.42509e-05	0.000191807	240.434	309.813	775.639	559.728	175.202	130	116.514	151.353	187.738
ENSSSCG00000031487	249.744	1.52184	0.351303	4.33199	1.47769e-05	0.0001982	656.569	298.423	286.687	343.3	97.5678	111.16	167.246	188.85	97.8966
ENSSSCG00000005437	631.746	1.61943	0.374579	4.32334	1.53686e-05	0.000205603	514.775	779.089	1723.64	1078.82	221.363	212.899	380.926	431.56	342.638
ENSSSCG00000009216	14057	2.3956	0.55557	4.31197	1.61805e-05	0.000215906	49501.6	2918.17	33021.8	19848.8	5578.15	3029.57	4558.22	1679.88	6376.91
ENSSSCG00000000958	255.236	1.12746	0.262164	4.30058	1.70349e-05	0.000225757	368.357	255.14	406.287	436.588	177.301	173.334	153.058	121.355	205.707
ENSSSCG00000001427	2714.76	1.59612	0.371203	4.29985	1.70916e-05	0.000226315	4679.21	4469.51	4295.03	4065.29	1004	621.74	1029.7	2519.82	1748.51
ENSSSCG00000012841	1853.36	1.12064	0.260919	4.29498	1.74712e-05	0.000230751	3378.4	2984.23	2483.45	1805.64	1207.53	989.131	1099.78	1626.7	1105.36
ENSSSCG00000022004	275.728	1.17648	0.27404	4.29311	1.7619e-05	0.000232308	437.713	530.783	274.376	368.177	187.792	120.58	165.957	206.576	189.597
ENSSSCG00000016527	278.232	2.21045	0.516127	4.28276	1.8459e-05	0.000241741	650.404	107.068	196.988	1066.8	74.4872	124.348	112.214	89.9935	81.7871
ENSSSCG00000003114	1078.83	1.71538	0.400622	4.2818	1.8539e-05	0.000242176	2301.07	2485.34	1549.52	806.423	490.986	278.841	420.911	920.388	456.025
ENSSSCG00000004896	138.204	1.56899	0.366464	4.28144	1.85688e-05	0.000242362	275.882	120.736	182.917	306.814	65.0452	43.3334	56.752	91.3571	100.995
ENSSSCG00000015383	123.524	1.72739	0.404004	4.27567	1.90561e-05	0.000247681	169.537	97.9556	335.934	216.428	61.8978	43.3334	36.5448	55.9051	94.179
ENSSSCG00000012104	139.392	1.80663	0.422559	4.27544	1.90764e-05	0.000247739	131.006	157.185	262.064	391.395	41.9646	33.9131	107.915	63.4045	65.6775
ENSSSCG00000040524	850.686	2.83581	0.663581	4.27349	1.92437e-05	0.000249323	958.652	316.647	216.335	5290.88	158.416	69.7102	114.364	348.384	182.782
ENSSSCG00000001579	242.067	1.54829	0.362685	4.26895	1.96391e-05	0.000253773	399.182	211.857	404.528	525.73	131.139	173.334	131.131	57.9504	143.747
ENSSSCG00000022672	357.529	1.49236	0.35009	4.26279	2.01886e-05	0.000260007	497.821	583.177	845.991	327.545	220.314	146.957	111.354	245.437	239.165
ENSSSCG00000038417	467.043	1.31755	0.310462	4.24385	2.19713e-05	0.00028064	488.574	530.783	1023.63	777.815	315.784	310.87	299.668	165.67	290.592
ENSSSCG00000001977	111.702	2.0841	0.491297	4.24205	2.2149e-05	0.000282677	157.207	91.1215	112.564	432.442	33.5717	43.3334	21.9269	38.1791	74.9715
ENSSSCG00000032153	114.11	1.39348	0.328893	4.23687	2.26655e-05	0.000288086	184.949	177.687	167.088	174.138	44.0629	54.6377	59.7616	113.855	50.8071
ENSSSCG00000026473	151.526	2.21026	0.52226	4.2321	2.3152e-05	0.000293548	137.171	603.68	117.841	243.378	81.831	54.6377	27.0862	77.0399	21.0664
ENSSSCG00000008881	1157.41	1.20653	0.285159	4.23107	2.32587e-05	0.000294421	1750.85	1378.21	2265.36	1405.95	465.807	991.016	851.71	670.861	636.948
ENSSSCG00000031023	24950.1	2.50224	0.591772	4.22839	2.35373e-05	0.000297462	65737	34724.1	59122.7	30623.8	5560.31	15014.1	7517.06	365.428	5886.19
ENSSSCG00000008692	2049.35	1.09166	0.25924	4.21102	2.54218e-05	0.000319977	2829.72	4157.42	2458.83	2245.13	1187.6	1062.61	1339.26	1656.7	1506.86
ENSSSCG00000023178	408.508	1.43229	0.340639	4.2047	2.61432e-05	0.000327729	459.29	466.998	1058.81	553.509	198.283	256.232	293.648	252.255	137.551
ENSSSCG00000000728	274.248	1.73397	0.413073	4.19774	2.6959e-05	0.000336868	372.981	223.248	886.444	339.983	80.7819	163.913	133.281	175.896	91.7007
ENSSSCG00000033314	268.628	1.66366	0.397511	4.18518	2.84939e-05	0.000353771	695.1	501.168	350.005	211.868	100.715	201.594	117.803	165.67	73.7323
ENSSSCG00000035243	1367.85	1.76643	0.422126	4.18461	2.85662e-05	0.000354385	1051.13	2268.92	3841.26	1995.95	530.853	489.856	442.837	1259.23	430.621
ENSSSCG00000038706	1454.71	1.31372	0.314051	4.18315	2.87503e-05	0.000356385	2188.56	2173.25	1976.91	2447.88	483.642	857.247	1468.24	757.446	739.182
ENSSSCG00000032473	153.961	1.4001	0.335122	4.17788	2.94242e-05	0.000364447	251.222	255.14	270.858	175.796	98.6169	43.3334	64.0609	100.22	126.398
ENSSSCG00000007334	807.319	1.04041	0.249783	4.16527	3.10991e-05	0.000383054	876.967	1016	1115.09	1528.68	443.776	650.001	595.466	443.832	596.054
ENSSSCG00000031976	270.728	2.23355	0.536371	4.1642	3.12448e-05	0.000384544	482.409	656.075	668.351	174.967	86.0275	20.7247	60.6214	222.939	64.4383
ENSSSCG00000011800	2279.57	4.00211	0.962366	4.15861	3.20185e-05	0.000393131	11035.3	38.7266	267.34	9172.91	0	1.88406	0	0	0
ENSSSCG00000013409	673.017	1.25965	0.304065	4.1427	3.43234e-05	0.000416286	736.714	662.909	1523.14	1087.95	478.397	314.638	337.502	477.238	438.676
ENSSSCG00000034883	166.204	1.892	0.456754	4.14226	3.43897e-05	0.000416619	516.316	312.091	214.576	100.336	63.9961	52.7537	73.5196	121.355	40.8935
ENSSSCG00000009565	389.221	1.38868	0.335507	4.13905	3.48751e-05	0.000421869	539.435	733.528	469.604	655.089	123.796	143.189	233.887	343.612	260.851
ENSSSCG00000024904	383.255	1.41061	0.341014	4.13652	3.52607e-05	0.000425871	476.244	847.43	705.286	340.398	158.416	339.131	214.11	179.305	188.978
ENSSSCG00000014780	225.019	1.0379	0.25121	4.13158	3.60276e-05	0.000432442	265.094	266.53	439.704	294.79	141.631	141.304	166.816	177.942	131.355
ENSSSCG00000016573	187.516	1.14526	0.277226	4.13116	3.60941e-05	0.000432907	266.635	362.208	260.305	200.673	93.3713	92.3189	127.262	147.944	136.931
ENSSSCG00000009403	5151.34	1.15398	0.279749	4.12507	3.70621e-05	0.000441787	6520.99	7105.2	10683.1	5564.94	3321.5	2841.16	2281.69	3892.22	4151.31
ENSSSCG00000022204	1287.64	1.30491	0.316373	4.12461	3.71366e-05	0.000442335	2379.68	1239.25	1642.74	2498.88	562.326	676.378	748.094	1209.46	631.991
ENSSSCG00000010056	252.906	2.37226	0.575542	4.12179	3.75943e-05	0.000447445	935.534	72.8972	320.105	565.533	74.4872	30.145	48.5831	172.488	56.3835
ENSSSCG00000004811	313.257	1.48116	0.360402	4.10975	3.96095e-05	0.000467844	705.889	325.759	548.751	390.981	228.707	101.739	99.316	209.985	208.185
ENSSSCG00000002666	1074.19	1.5215	0.370321	4.10858	3.98091e-05	0.000469844	3122.56	1703.97	1055.29	939.1	425.941	553.914	626.851	756.764	483.287
ENSSSCG00000015085	154.708	1.31527	0.320382	4.10532	4.03748e-05	0.000476159	226.563	177.687	265.582	267.84	67.1434	56.5218	124.252	79.767	127.018
ENSSSCG00000017705	359.655	1.21371	0.295668	4.10496	4.04391e-05	0.000476556	537.893	769.976	404.528	405.077	191.988	318.406	221.849	169.079	218.099
ENSSSCG00000010368	3147.59	1.11892	0.272999	4.09861	4.1563e-05	0.000489058	2931.44	3494.51	6004.6	5653.26	2070.95	1925.51	1799.3	2500.73	1948.02
ENSSSCG00000002645	3269.58	1.45969	0.356257	4.0973	4.18003e-05	0.000491478	9486.34	4082.24	3763.87	3130.75	2149.64	1484.64	1459.64	2361.65	1507.48
ENSSSCG00000012583	944.501	1.67419	0.408872	4.09466	4.2279e-05	0.00049673	727.466	1423.77	2557.32	1496.75	645.206	312.754	264.843	351.793	720.594
ENSSSCG00000004420	2250.87	1.76836	0.432567	4.08806	4.34998e-05	0.000509916	3071.69	4991.18	5475.2	1549.83	1485.55	634.928	592.886	1717.38	739.182
ENSSSCG00000011456	725.112	1.08182	0.264725	4.08657	4.37797e-05	0.000512038	876.967	1444.28	1118.61	687.429	530.853	520.001	457.455	387.927	502.495
ENSSSCG00000009938	307.696	1.54336	0.378346	4.07924	4.51841e-05	0.000526481	275.882	808.703	529.404	352.836	190.939	86.6668	123.393	203.167	198.272
ENSSSCG00000004024	1122.08	1.32669	0.32577	4.07248	4.6515e-05	0.000538882	1699.99	1111.68	1510.82	2476.07	423.843	845.943	901.583	644.272	484.526
ENSSSCG00000030309	1225.52	1.97683	0.485418	4.07243	4.65259e-05	0.000538882	1507.33	3993.4	2383.2	683.283	323.128	361.74	261.833	987.884	527.898
ENSSSCG00000005249	372.876	1.05733	0.259888	4.0684	4.73371e-05	0.000545901	679.688	551.285	325.381	548.948	258.083	288.261	260.973	227.029	216.24
ENSSSCG00000024257	572.284	1.44056	0.354151	4.06764	4.74909e-05	0.000547203	459.29	555.841	1218.86	1330.08	243.395	361.74	316.865	281.571	382.912
ENSSSCG00000012324	123.252	1.20194	0.296038	4.06008	4.90569e-05	0.000561911	200.361	234.638	131.911	158.797	105.961	56.5218	65.3508	70.2222	85.5047
ENSSSCG00000015105	738.394	1.14247	0.282282	4.04725	5.18226e-05	0.000588384	1359.38	984.112	976.144	950.709	537.147	405.073	309.126	691.996	431.861
ENSSSCG00000017723	147.483	2.23856	0.554074	4.04018	5.34107e-05	0.000604206	106.346	70.6191	742.221	162.943	52.4558	39.5653	61.4813	34.0885	57.6227
ENSSSCG00000035653	609.704	1.35041	0.334331	4.03914	5.36483e-05	0.000606452	1034.17	744.918	444.981	1490.54	335.717	412.609	362.869	364.747	296.788
ENSSSCG00000007043	1113.24	1.37069	0.339733	4.0346	5.46957e-05	0.000617842	1605.97	1366.82	2821.14	1029.07	944.204	568.986	455.736	568.595	658.634
ENSSSCG00000015396	194.216	3.40758	0.847034	4.02295	5.74728e-05	0.000646392	229.645	678.855	587.445	167.504	1.04912	3.76812	0.859878	28.6343	50.1875
ENSSSCG00000001081	191.819	1.61621	0.401791	4.02251	5.7581e-05	0.000646672	548.682	248.306	188.194	260.377	135.336	58.4059	60.6214	139.081	87.3635
ENSSSCG00000001818	561.784	1.36849	0.340204	4.02257	5.75671e-05	0.000646672	935.534	1170.91	830.162	507.902	430.138	192.174	243.346	447.241	298.647
ENSSSCG00000025787	127.785	2.27584	0.566764	4.01549	5.9322e-05	0.000664783	98.6395	302.979	492.469	49.7536	46.1611	37.6812	15.4778	71.5858	35.3171
ENSSSCG00000003908	126.086	1.47013	0.366171	4.01488	5.94748e-05	0.000666015	115.593	195.911	219.852	260.792	87.0766	41.4493	70.51	100.22	43.3719
ENSSSCG00000003569	927.128	1.58525	0.395427	4.00896	6.09872e-05	0.000680009	739.796	2052.51	2293.5	890.59	404.959	629.276	653.078	388.608	291.831
ENSSSCG00000032985	4622.53	1.50386	0.375173	4.00845	6.11182e-05	0.000680493	4047.3	9977.8	10756.9	4465.8	3265.9	2142.18	1943.76	1587.84	3415.23
ENSSSCG00000006874	259.064	1.63041	0.40683	4.00758	6.13428e-05	0.000682505	294.377	300.701	708.804	385.176	163.662	47.1015	101.896	152.035	177.825
ENSSSCG00000009851	3058.89	1.60228	0.400073	4.00497	6.2026e-05	0.000689119	2162.36	9647.49	5128.71	2856.27	1710.06	1452.61	1139.77	1537.39	1895.35
ENSSSCG00000002919	190.822	1.39844	0.349972	3.99588	6.44557e-05	0.000713561	329.826	330.315	325.381	196.941	76.5855	50.8696	135.431	149.989	122.061
ENSSSCG00000036431	1521.99	2.03078	0.508515	3.99355	6.50903e-05	0.000720073	1562.82	1965.95	3674.17	3555.73	967.285	212.899	144.46	644.272	970.292
ENSSSCG00000007557	307.905	1.33943	0.33551	3.99223	6.5455e-05	0.000722877	684.311	494.334	418.599	277.791	218.216	131.884	134.141	256.345	155.519
ENSSSCG00000026520	123.469	2.32859	0.583295	3.99213	6.54834e-05	0.000722877	323.661	56.9509	219.852	320.082	69.2416	11.3044	39.9843	8.18123	61.9599
ENSSSCG00000000657	324.492	1.45258	0.364227	3.98812	6.65992e-05	0.000734672	496.28	321.203	708.804	503.755	184.644	111.16	110.494	178.624	305.462
ENSSSCG00000036136	2030.38	1.57412	0.394988	3.98523	6.74161e-05	0.000742895	2800.44	2193.75	4462.12	3599.67	1373.29	1081.45	1106.23	315.659	1340.81
ENSSSCG00000029754	2272.37	2.37646	0.598839	3.96844	7.23452e-05	0.000790757	3682.03	6335.22	4402.32	2655.6	348.306	258.116	77.3891	1816.23	876.113
ENSSSCG00000034568	262.839	1.62849	0.410399	3.96806	7.24613e-05	0.000790913	163.372	293.867	605.033	648.041	153.171	109.275	80.8286	173.169	138.79
ENSSSCG00000004160	187.761	1.12295	0.283373	3.96281	7.4072e-05	0.000805662	195.738	298.423	381.663	208.136	125.894	94.203	120.813	119.991	144.986
ENSSSCG00000009591	258.705	1.25814	0.317824	3.9586	7.53916e-05	0.000817154	309.79	512.558	427.393	295.619	118.55	130	160.797	251.573	122.061
ENSSSCG00000003913	1476.52	1.58216	0.399878	3.95661	7.60208e-05	0.000822826	4697.7	1792.82	1461.58	1563.09	548.688	746.088	764.002	1192.41	522.322
ENSSSCG00000015549	1335.93	1.73207	0.438118	3.95344	7.70359e-05	0.000831642	1399.45	2647.08	3186.98	1665.5	840.342	293.913	231.737	923.115	835.219
ENSSSCG00000037556	802.159	1.52091	0.38501	3.95031	7.80485e-05	0.000840673	1175.97	1191.41	1565.35	1165.89	672.483	222.319	222.709	327.931	675.363
ENSSSCG00000015844	462.482	1.09323	0.276883	3.94834	7.8694e-05	0.000847038	422.3	690.245	863.58	665.455	333.619	261.884	282.9	242.71	399.641
ENSSSCG00000008311	4735.16	2.05248	0.520483	3.94342	8.03284e-05	0.000861645	8307.29	7736.21	8978.77	8609.86	3100.14	1271.74	1289.39	212.03	3111.01
ENSSSCG00000035189	186.579	2.50029	0.634187	3.94252	8.06307e-05	0.000863694	636.533	52.3948	75.6292	665.869	90.224	18.8406	22.7868	45.6785	71.2539
ENSSSCG00000021158	835.058	1.14028	0.289632	3.93698	8.25131e-05	0.000881426	1772.43	1303.04	835.439	918.784	510.919	504.928	623.412	646.317	400.261
ENSSSCG00000032644	259.697	1.24731	0.316818	3.93698	8.25118e-05	0.000881426	497.821	498.89	344.728	206.478	164.711	113.044	147.899	183.396	180.303
ENSSSCG00000030305	168.358	2.55874	0.650561	3.93313	8.38463e-05	0.000893824	379.145	34.1706	72.1115	816.789	15.7367	41.4493	24.9365	76.3581	54.5247
ENSSSCG00000004510	153.181	1.51965	0.38768	3.91985	8.86053e-05	0.000937478	201.903	225.526	286.687	260.792	100.715	35.7971	41.2742	106.356	119.583
ENSSSCG00000032330	9991.8	3.34579	0.856459	3.90654	9.3627e-05	0.00098524	32714.4	11490.4	19201	22057.4	1405.82	64.058	73.0897	59.3139	2860.69
ENSSSCG00000021068	126.101	1.61199	0.413888	3.89476	9.82975e-05	0.00103159	342.156	109.346	219.852	147.188	99.666	47.1015	41.7041	43.6332	84.2655
ENSSSCG00000035762	166.438	1.24536	0.320336	3.88768	0.000101206	0.00105997	201.903	218.692	286.687	283.596	82.8802	65.9421	76.9591	156.125	125.159
ENSSSCG00000015662	123.413	1.57795	0.406815	3.87878	0.000104982	0.00109729	83.2271	198.189	272.617	241.72	58.7505	47.1015	44.2837	54.5415	110.289
ENSSSCG00000022447	1516.3	1.25919	0.325184	3.87223	0.000107844	0.00112192	2028.27	1956.83	2159.83	2898.56	1062.75	945.798	1076.57	387.927	1130.15
ENSSSCG00000000142	129.332	2.06974	0.534773	3.87031	0.000108697	0.00112853	266.635	109.346	42.2116	503.341	31.4735	56.5218	65.7807	48.4056	40.2739
ENSSSCG00000007507	514.24	1.99743	0.516253	3.86909	0.000109243	0.00113344	337.532	1061.57	1417.61	803.521	262.279	60.2899	107.485	140.444	437.437
ENSSSCG00000009192	1474.55	1.20359	0.311135	3.86839	0.000109555	0.00113516	1387.12	1947.72	3389.24	1946.2	985.12	957.102	575.259	999.474	1083.68
ENSSSCG00000004958	376.551	1.01866	0.263488	3.86606	0.000110609	0.0011433	425.383	387.266	752.774	540.656	296.9	237.392	220.559	239.301	288.733
ENSSSCG00000012077	1092.85	1.66973	0.431945	3.8656	0.000110816	0.00114441	594.919	1820.15	1468.61	3302.4	415.45	578.406	829.353	501.1	325.289
ENSSSCG00000012528	270.35	1.65012	0.428088	3.85464	0.000115899	0.00118822	223.48	833.762	524.128	191.966	161.564	82.8986	126.832	126.809	161.715
ENSSSCG00000000492	349.097	1.77893	0.462145	3.84929	0.00011846	0.00121206	915.498	250.584	974.385	209.38	124.845	235.507	140.16	179.987	111.528
ENSSSCG00000034802	964.058	1.59455	0.414362	3.84821	0.000118984	0.00121663	466.996	1469.33	2655.82	1643.53	459.513	461.595	379.206	732.22	408.316
ENSSSCG00000017717	110.315	1.59828	0.415405	3.84751	0.000119324	0.0012193	155.665	166.297	244.476	147.602	116.452	37.6812	36.9748	30.6796	57.0031
ENSSSCG00000008309	561.389	1.41359	0.36753	3.84619	0.000119969	0.00122509	474.702	1385.05	657.798	964.391	430.138	209.131	250.655	248.164	432.48
ENSSSCG00000026465	651.269	1.35236	0.351713	3.84507	0.000120516	0.00122905	593.378	1079.79	1690.22	614.872	457.415	386.232	264.413	339.521	435.578
ENSSSCG00000009921	332.387	1.81008	0.471369	3.84004	0.000123013	0.00125287	161.83	537.617	919.862	634.773	122.747	135.652	253.234	165.67	60.1011
ENSSSCG00000017783	662.075	1.30194	0.339979	3.82947	0.000128421	0.00130028	913.956	717.582	603.275	1756.72	327.324	350.435	467.774	482.693	338.921
ENSSSCG00000026407	122.504	1.29638	0.339283	3.82096	0.000132936	0.0013446	117.134	132.126	186.435	300.18	61.8978	75.3624	91.1471	75.6764	62.5795
ENSSSCG00000023662	149.664	1.45456	0.380919	3.81855	0.000134237	0.00135479	300.542	97.9556	188.194	349.934	95.4695	54.6377	78.6789	74.9946	106.571
ENSSSCG00000009466	241.633	1.25772	0.329681	3.81495	0.000136209	0.00137376	326.743	305.257	422.116	389.322	152.122	73.4783	105.335	204.531	195.793
ENSSSCG00000015846	616.709	1.18396	0.310654	3.8112	0.000138293	0.00139297	773.703	931.717	925.138	978.903	542.393	261.884	238.616	349.066	548.965
ENSSSCG00000008496	532.617	1.75276	0.459964	3.81065	0.000138603	0.00139343	334.449	355.374	1554.8	1322.62	183.595	310.87	339.652	190.214	201.989
ENSSSCG00000008503	289.353	1.47328	0.386593	3.81093	0.000138444	0.00139343	217.315	669.743	663.074	271.157	180.448	167.681	152.628	97.493	184.641
ENSSSCG00000035153	295.317	1.03306	0.271099	3.81064	0.000138607	0.00139343	285.13	421.437	569.857	384.347	224.511	165.797	161.657	206.576	238.546
ENSSSCG00000002279	137.163	1.95856	0.514398	3.80747	0.000140394	0.00140865	197.279	93.3995	277.893	390.151	92.3222	18.8406	22.7868	94.0841	47.7091
ENSSSCG00000035456	316.088	1.39749	0.368238	3.79508	0.000147598	0.00146485	450.043	305.257	488.951	708.575	225.56	90.4349	144.46	281.571	149.943
ENSSSCG00000020725	8330.09	1.59417	0.420373	3.79226	0.000149282	0.00147685	10831.8	14158	14728.3	14184.8	7244.15	1940.58	1568.42	4229.01	6085.7
ENSSSCG00000005969	690.188	1.01299	0.267184	3.79134	0.000149834	0.00148118	918.58	1020.56	1144.99	771.596	632.617	495.508	338.362	350.429	539.051
ENSSSCG00000017777	589.427	1.28965	0.340391	3.78872	0.000151428	0.00149298	1011.05	1209.64	620.863	706.501	388.173	199.71	238.186	449.286	481.428
ENSSSCG00000014972	227.188	1.30174	0.344064	3.78342	0.000154685	0.00151774	419.218	214.135	515.334	223.477	147.925	99.8552	103.185	176.578	144.986
ENSSSCG00000016851	118.68	1.28428	0.340036	3.77688	0.000158802	0.00155322	95.557	154.907	247.993	212.282	75.5363	90.4349	77.3891	47.7238	66.2971
ENSSSCG00000005982	167.31	1.29943	0.344118	3.77611	0.000159296	0.00155609	274.341	382.71	225.129	129.359	105.961	90.4349	99.316	70.904	127.637
ENSSSCG00000015720	603.48	1.14249	0.302588	3.77573	0.000159538	0.00155747	1120.48	640.128	532.922	1199.06	336.766	310.87	399.414	435.651	456.025
ENSSSCG00000036224	599.826	2.49173	0.661119	3.76896	0.000163931	0.00159235	3231.98	820.093	362.316	200.673	83.9293	62.174	447.137	121.355	68.7755
ENSSSCG00000010118	715.324	1.02787	0.273008	3.76499	0.000166556	0.00161381	1253.03	781.367	1009.56	968.537	335.717	578.406	613.523	536.552	361.226
ENSSSCG00000033423	286.259	2.06341	0.549085	3.75791	0.000171338	0.00165602	1105.07	592.29	184.676	163.358	78.6837	52.7537	94.5866	231.802	73.1127
ENSSSCG00000009018	628.646	1.22988	0.328069	3.74885	0.000177648	0.0017138	704.347	549.007	1093.98	1374.86	457.415	316.522	268.712	395.426	497.538
ENSSSCG00000009408	554.245	1.28961	0.34416	3.74712	0.000178879	0.00172461	713.595	1025.12	851.268	745.89	482.593	190.29	177.565	422.697	379.195
ENSSSCG00000009793	577.712	1.09176	0.292153	3.73693	0.00018628	0.00178709	641.157	635.572	860.062	1159.26	483.642	365.508	282.47	295.888	475.852
ENSSSCG00000003763	834.69	1.6403	0.43903	3.73619	0.000186829	0.00179125	507.069	915.771	2144	1893.13	242.346	520.001	665.976	353.156	270.765
ENSSSCG00000004891	3429.72	1.47424	0.394965	3.73259	0.00018952	0.00181369	3526.36	4505.96	8688.56	4871.71	1907.29	1878.41	788.938	3206.36	1493.85
ENSSSCG00000016991	5429.79	1.10296	0.295673	3.73034	0.000191222	0.00182773	7969.76	6219.04	10653.2	6261.49	2426.61	4054.5	4157.51	4647.62	2478.4
ENSSSCG00000002355	383.671	1.67124	0.448097	3.72963	0.000191764	0.00183178	554.847	601.402	668.351	703.599	322.079	88.5508	80.3986	102.947	330.866
ENSSSCG00000011618	588.282	1.63571	0.438767	3.72796	0.000193036	0.0018428	903.168	637.85	494.228	1809.79	142.68	226.087	414.031	455.422	211.283
ENSSSCG00000004149	849.843	1.29321	0.347167	3.72502	0.000195297	0.0018621	1757.02	608.236	1111.57	1638.14	425.941	608.551	583.428	597.23	318.474
ENSSSCG00000008829	327.414	1.41303	0.379997	3.71852	0.000200397	0.00190022	451.584	412.325	787.95	379.786	308.44	139.42	104.905	127.491	234.828
ENSSSCG00000009937	180.303	1.6036	0.431395	3.71725	0.000201405	0.00190746	234.269	425.993	397.493	114.019	133.238	75.3624	110.924	41.5879	89.8419
ENSSSCG00000023871	135.437	1.6909	0.455496	3.71221	0.000205459	0.00193757	78.6033	120.736	423.875	271.572	53.5049	86.6668	42.564	62.7228	78.6891
ENSSSCG00000016929	335.551	1.29471	0.349292	3.70667	0.00021	0.0019744	322.12	578.621	802.021	319.252	169.957	237.392	128.552	229.074	232.969
ENSSSCG00000013300	355.87	1.44837	0.391161	3.70275	0.000213272	0.00199912	374.522	259.696	796.745	795.229	251.788	150.725	125.542	176.578	272.004
ENSSSCG00000015324	1513.91	1.2461	0.336593	3.7021	0.000213822	0.00200203	1373.25	1656.13	3213.36	2766.3	922.173	616.088	708.54	1039.7	1329.66
ENSSSCG00000032709	232.515	1.58687	0.428763	3.70105	0.000214713	0.00200899	473.161	298.423	332.417	400.931	96.5187	54.6377	50.7328	181.351	204.468
ENSSSCG00000017566	550.955	1.25033	0.338216	3.69683	0.00021831	0.00204019	1453.39	801.869	559.304	468.099	286.409	371.16	322.884	349.748	345.736
ENSSSCG00000009855	142.337	1.60421	0.434144	3.69511	0.000219794	0.00205159	151.042	86.5654	293.723	388.907	74.4872	111.16	45.5736	55.2233	74.3519
ENSSSCG00000010479	54228.7	1.08704	0.294483	3.69134	0.000223079	0.00207726	93007.8	91155.6	81732.3	43442.4	31420	46882.9	31859.4	42082.9	26475.5
ENSSSCG00000016578	443.928	2.34179	0.63527	3.68629	0.000227549	0.00211255	698.183	100.234	140.705	2398.12	67.1434	163.913	158.218	155.443	113.387
ENSSSCG00000007481	345.577	1.06866	0.290109	3.68367	0.000229901	0.00213057	436.171	685.689	559.304	285.254	224.511	186.522	267.852	226.347	238.546
ENSSSCG00000011353	109.842	1.11614	0.303483	3.67778	0.000235273	0.00217515	226.563	170.853	114.323	122.311	57.7014	62.174	79.1088	68.1769	87.3635
ENSSSCG00000024206	168.08	1.03625	0.282403	3.6694	0.000243121	0.00223971	198.82	220.97	237.44	290.229	108.059	67.8262	115.654	154.762	118.963
ENSSSCG00000031981	174.799	1.69891	0.463098	3.66857	0.000243913	0.00224568	295.918	170.853	84.4233	606.994	75.5363	73.4783	80.8286	73.6311	111.528
ENSSSCG00000005379	482.968	1.27079	0.34684	3.66392	0.000248384	0.00227997	544.058	403.213	809.056	1133.97	313.686	292.029	275.161	182.714	392.826
ENSSSCG00000009381	605.391	1.08154	0.29521	3.66363	0.000248666	0.00227997	849.224	997.78	1041.22	558.899	358.798	597.247	394.684	279.525	371.14
ENSSSCG00000015305	273.326	1.18819	0.325026	3.65568	0.000256501	0.00234214	263.552	485.222	492.469	363.616	210.872	114.928	158.218	121.355	249.698
ENSSSCG00000039222	236.297	2.08288	0.570579	3.65047	0.000261761	0.00238455	283.588	241.472	311.311	861.567	50.3576	13.1884	49.0131	178.624	137.551
ENSSSCG00000040961	315.792	2.50169	0.686119	3.64614	0.000266205	0.00241936	852.307	120.736	809.056	660.894	12.5894	9.4203	28.8059	130.218	218.099
ENSSSCG00000000530	171.173	1.898	0.521423	3.64003	0.000272607	0.0024732	266.635	68.3411	291.964	558.07	117.501	24.4928	46.8634	68.1769	98.5162
ENSSSCG00000022912	257.001	1.57265	0.432255	3.63826	0.000274489	0.00248737	163.372	264.252	884.685	344.958	116.452	141.304	110.064	174.533	113.387
ENSSSCG00000010723	121.327	1.44352	0.398129	3.62576	0.000288114	0.0025942	157.207	129.848	154.776	315.521	86.0275	54.6377	45.1436	41.5879	107.191
ENSSSCG00000017495	1656.21	1.83409	0.505824	3.62594	0.00028791	0.0025942	2752.66	4519.63	2522.14	1525.36	1144.59	226.087	206.801	1139.92	868.678
ENSSSCG00000021718	1691.91	1.41553	0.390495	3.62496	0.00028901	0.00259665	2040.6	3763.32	3475.42	1234.3	906.436	734.783	563.65	1609.66	899.038
ENSSSCG00000005022	142.253	1.49732	0.413383	3.62211	0.000292205	0.00261914	260.47	123.014	304.276	213.941	132.189	47.1015	76.5292	34.7702	87.9831
ENSSSCG00000024938	408.765	1.53255	0.423219	3.62118	0.000293264	0.00262534	531.728	476.11	501.263	1103.7	222.413	79.1305	160.797	220.211	383.532
ENSSSCG00000010959	417.536	3.19873	0.885813	3.61107	0.000304941	0.00272048	2902.16	27.3364	35.1764	607.823	57.7014	64.058	27.9461	3.40885	32.2191
ENSSSCG00000021487	942.508	1.32602	0.367687	3.60637	0.000310506	0.00276218	1097.36	1628.8	1387.71	1614.92	779.493	256.232	305.257	775.853	636.948
ENSSSCG00000010556	778.225	1.5923	0.442506	3.59836	0.000320229	0.00284055	1814.04	1141.3	1027.15	1062.24	311.587	280.725	338.362	884.255	144.367
ENSSSCG00000017956	191.937	1.29072	0.358696	3.59837	0.000320218	0.00284055	243.516	255.14	348.246	310.96	59.7996	96.0871	183.584	152.035	78.0695
ENSSSCG00000029813	496.933	1.54603	0.4307	3.58957	0.000331219	0.00292301	719.76	1086.62	912.827	470.172	187.792	130	130.702	338.839	495.679
ENSSSCG00000010448	190.811	1.37123	0.38221	3.58764	0.000333681	0.00294306	294.377	359.93	341.211	178.698	122.747	88.5508	49.443	181.351	100.995
ENSSSCG00000026547	241.076	1.24755	0.347982	3.5851	0.000336943	0.00296678	406.888	330.315	300.758	400.102	148.974	67.8262	122.533	252.255	140.029
ENSSSCG00000017496	1151.14	1.04349	0.291128	3.58429	0.000337998	0.00297438	1630.63	2314.49	1336.7	1213.57	776.346	527.537	710.69	1096.28	754.052
ENSSSCG00000022446	324.353	1.437	0.401183	3.5819	0.000341098	0.00299488	328.284	293.867	682.421	719.769	241.297	175.218	71.7999	197.713	208.805
ENSSSCG00000030548	1405.61	1.36905	0.382444	3.57975	0.000343925	0.00301458	1001.81	1640.19	3985.48	2008.8	545.54	893.044	1084.31	828.35	662.971
ENSSSCG00000007306	620.895	1.17855	0.329477	3.57702	0.000347537	0.0030411	849.224	1414.66	787.95	584.19	325.226	293.913	366.308	611.547	355.03
ENSSSCG00000025618	2555.7	1.20056	0.335841	3.57479	0.00035051	0.00306538	4631.43	3022.95	4134.98	3247.25	966.236	2183.63	2256.32	1660.11	898.419
ENSSSCG00000005457	297.278	1.00534	0.281274	3.57422	0.00035127	0.0030703	386.852	291.589	517.092	463.123	227.658	150.725	152.628	224.984	260.851
ENSSSCG00000009169	140.21	2.0821	0.582791	3.57263	0.000353413	0.00308383	97.0982	56.9509	207.541	646.382	66.0943	26.3768	39.1245	29.9978	92.3203
ENSSSCG00000017227	660.506	1.48335	0.416145	3.5645	0.000364556	0.00317215	2145.41	772.255	532.922	724.33	324.177	273.189	406.723	527.008	238.546
ENSSSCG00000036553	450.108	1.32702	0.372448	3.56297	0.000366687	0.00318356	374.522	781.367	1028.91	553.924	345.159	158.261	164.237	294.524	350.073
ENSSSCG00000009023	133.387	1.16184	0.326426	3.55929	0.000371863	0.00322213	169.537	195.911	272.617	142.212	91.2731	48.9856	80.3986	122.718	76.8303
ENSSSCG00000004464	620.926	1.57011	0.44117	3.55896	0.000372321	0.00322346	611.873	829.205	2073.65	492.146	303.194	233.623	169.826	413.834	460.982
ENSSSCG00000025023	295.406	1.29974	0.366012	3.5511	0.000383627	0.00330294	695.1	519.392	327.14	245.037	134.287	128.116	162.517	275.435	171.629
ENSSSCG00000025686	100.175	1.95167	0.550774	3.5435	0.000394854	0.00338645	302.083	145.794	200.505	51.4121	26.2279	99.8552	31.3856	30.6796	13.6312
ENSSSCG00000037898	129.182	1.14167	0.322533	3.53971	0.000400565	0.00342975	257.387	129.848	153.017	208.965	59.7996	64.058	92.8669	118.628	78.0695
ENSSSCG00000012448	286.254	1.59391	0.450537	3.53781	0.000403466	0.00344699	184.949	271.086	796.745	604.507	186.743	90.4349	77.819	152.716	211.283
ENSSSCG00000014224	814.695	1.39254	0.393738	3.53671	0.000405144	0.00345943	1122.02	1446.55	1911.84	556.411	561.277	493.624	237.756	661.998	340.779
ENSSSCG00000004142	221.336	1.29128	0.36513	3.5365	0.00040546	0.00346022	228.104	337.149	191.711	575.484	112.255	114.928	99.7459	155.443	177.205
ENSSSCG00000008155	398.998	1.24205	0.35176	3.53096	0.000414059	0.00352779	679.688	248.306	546.992	895.565	203.528	301.45	262.693	263.163	189.597
ENSSSCG00000012774	347.233	3.07597	0.873262	3.52239	0.000427682	0.00362398	671.981	952.219	367.593	949.05	80.7819	0	0.859878	31.3614	71.2539
ENSSSCG00000004968	307.54	1.44939	0.412154	3.51661	0.000437091	0.00369163	625.744	355.374	467.846	480.537	253.886	64.058	82.9783	203.849	233.589
ENSSSCG00000006848	169.544	1.27245	0.3619	3.51603	0.000438057	0.00369777	155.665	141.238	367.593	350.763	98.6169	103.623	85.128	83.8576	139.41
ENSSSCG00000001000	353.154	1.2675	0.360835	3.51268	0.000443616	0.00374064	329.826	398.656	378.146	1006.68	244.444	167.681	188.743	218.848	245.361
ENSSSCG00000014959	119.497	2.40032	0.684362	3.50738	0.000452547	0.00380767	374.522	255.14	240.958	43.1198	37.7682	3.76812	3.43951	84.5394	32.2191
ENSSSCG00000032552	2257.22	1.06807	0.304847	3.50362	0.000458985	0.00385349	2609.32	4348.77	2870.39	2993.1	1602	1002.32	1024.12	2234.16	1630.78
ENSSSCG00000011358	110.774	1.28958	0.368271	3.50171	0.000462288	0.00387494	106.346	175.409	277.893	108.629	96.5187	60.2899	64.4909	56.5868	50.8071
ENSSSCG00000040920	261.726	1.2341	0.352649	3.4995	0.000466131	0.00390158	198.82	405.491	612.069	338.739	142.68	158.261	116.084	147.944	235.448
ENSSSCG00000025410	1119.53	2.04002	0.585583	3.48374	0.000494462	0.004112	1550.49	1535.4	1475.65	3440.88	610.585	69.7102	70.0801	755.4	567.553
ENSSSCG00000037002	299.394	1.03088	0.296237	3.47994	0.000501533	0.004159	328.284	432.827	564.581	359.055	203.528	165.797	129.842	252.255	258.373
ENSSSCG00000005511	279.201	1.27036	0.365417	3.47646	0.000508088	0.00420662	692.018	339.427	401.01	244.622	193.037	86.6668	168.106	163.625	224.295
ENSSSCG00000035256	101.896	1.85428	0.534144	3.47151	0.000517548	0.00427583	189.573	195.911	114.323	201.917	3.14735	50.8696	74.3795	36.1338	50.8071
ENSSSCG00000009457	104.146	1.12526	0.324975	3.46261	0.000534964	0.00441033	121.758	148.072	223.37	109.458	55.6031	65.9421	61.9113	54.5415	96.6574
ENSSSCG00000007849	549.089	2.08664	0.603754	3.45612	0.000548021	0.00451079	858.472	1758.64	889.962	457.733	68.1925	131.884	35.255	591.094	150.563
ENSSSCG00000004470	945.487	1.05555	0.305882	3.45083	0.000558872	0.00457827	1086.58	1314.43	2092.99	859.494	676.68	612.319	475.083	824.259	567.553
ENSSSCG00000037025	1597.53	1.49476	0.433731	3.44629	0.000568349	0.00463878	2032.9	1790.54	2814.11	3498.92	977.776	256.232	573.109	839.94	1594.23
ENSSSCG00000000736	261.212	1.28351	0.372513	3.44555	0.000569907	0.00464661	636.533	191.355	371.111	373.981	189.89	94.203	171.546	116.583	205.707
ENSSSCG00000036932	277.563	2.09186	0.60841	3.43825	0.000585496	0.00474864	292.836	173.131	84.4233	1455.71	41.9646	84.7827	135.861	143.853	85.5047
ENSSSCG00000000959	508.058	1.09576	0.319813	3.42624	0.000612002	0.00492958	688.935	824.649	969.109	427.467	236.051	384.348	389.955	423.379	228.632
ENSSSCG00000030130	751.769	1.31863	0.386304	3.41346	0.000641446	0.00513126	590.296	1091.18	1589.97	1296.5	489.937	239.276	328.904	364.747	775.118
ENSSSCG00000034039	2280.1	1.40787	0.412696	3.4114	0.000646311	0.00516384	3085.57	4355.61	5501.58	1223.11	1389.03	1637.25	1108.38	636.091	1584.31
ENSSSCG00000012474	106.151	1.58381	0.464672	3.40844	0.000653346	0.00520933	94.0157	54.6729	232.164	307.229	51.4067	33.9131	67.5005	45.6785	68.7755
ENSSSCG00000036091	134.112	1.5887	0.46631	3.40696	0.000656912	0.00522435	70.8971	302.979	392.216	106.141	67.1434	50.8696	49.873	90.6753	76.2107
ENSSSCG00000010449	679.474	1.3318	0.391225	3.40419	0.000663611	0.00527223	671.981	1000.06	1774.65	694.478	233.953	568.986	522.376	415.197	233.589
ENSSSCG00000029230	443.671	1.24571	0.366077	3.40286	0.000666834	0.00529242	661.193	423.715	729.909	830.885	327.324	135.652	266.562	177.26	440.535
ENSSSCG00000013665	134.019	1.84842	0.543334	3.40199	0.00066897	0.00530395	184.949	216.414	374.628	145.529	134.287	50.8696	9.45866	36.1338	53.9051
ENSSSCG00000012238	609.963	1.47906	0.435288	3.39788	0.000679097	0.00536234	568.718	1505.78	1136.2	648.456	358.798	194.058	124.682	516.781	436.198
ENSSSCG00000023379	1447.28	1.23856	0.364579	3.39723	0.000680715	0.00536767	1330.09	1617.41	3473.67	2189.99	554.982	994.784	1297.99	1001.52	565.074
ENSSSCG00000013096	113.87	3.28501	0.967776	3.39439	0.000687822	0.00542022	302.083	9.11215	8.79409	704.843	0	0	0	0	0
ENSSSCG00000007286	188.13	1.05192	0.311119	3.38109	0.000721977	0.0056464	309.79	239.194	188.194	326.301	140.582	103.623	91.5771	104.311	189.597
ENSSSCG00000033546	215.954	1.81711	0.538326	3.37548	0.000736874	0.00574555	670.44	482.944	225.129	99.5072	73.4381	71.5943	62.3412	215.439	42.7523
ENSSSCG00000038442	452.848	1.44862	0.429611	3.37195	0.000746392	0.00580335	559.471	824.649	946.244	514.95	372.436	90.4349	126.832	237.256	403.359
ENSSSCG00000010532	448.612	1.78976	0.530866	3.3714	0.000747868	0.00581085	776.786	296.145	856.544	1119.87	101.764	265.652	449.716	54.5415	116.485
ENSSSCG00000011884	203.403	1.1434	0.340285	3.36012	0.000779075	0.00601122	295.918	170.853	351.764	362.787	117.501	71.5943	120.813	147.944	191.456
ENSSSCG00000013020	102.769	1.36229	0.405764	3.35735	0.000786924	0.00606544	235.81	220.97	68.5939	107.8	53.5049	48.9856	63.2011	84.5394	41.5131
ENSSSCG00000030300	749.487	1.66574	0.496227	3.35681	0.000788487	0.00607178	1222.2	1576.4	1910.08	248.353	388.173	350.435	139.3	593.821	316.615
ENSSSCG00000040509	176.486	1.44465	0.430506	3.35571	0.000791625	0.0060899	349.862	457.885	214.576	86.6542	125.894	77.2465	62.7711	105.674	107.81
ENSSSCG00000010861	211.343	1.78116	0.531128	3.35354	0.000797836	0.00613465	286.671	626.46	342.97	179.942	123.796	43.3334	17.6275	156.125	125.159
ENSSSCG00000015303	1076.04	1.46439	0.43669	3.35339	0.000798289	0.00613509	2701.8	1908.99	1612.84	560.972	883.356	418.261	319.015	825.622	453.546
ENSSSCG00000026153	2126.46	1.22935	0.367079	3.34901	0.00081102	0.00622062	3114.85	3615.24	3807.84	2089.65	1649.21	844.059	579.128	1902.82	1535.37
ENSSSCG00000007941	143.227	1.12894	0.337178	3.34821	0.000813368	0.00623247	169.537	264.252	263.823	131.432	102.813	90.4349	51.5927	110.447	104.712
ENSSSCG00000000588	515.522	1.42146	0.425469	3.34093	0.000834975	0.00636789	574.883	1031.95	1211.83	399.687	317.882	163.913	144.03	488.829	306.702
ENSSSCG00000007089	105.131	1.0042	0.30058	3.34088	0.000835139	0.00636789	141.794	148.072	137.188	160.455	56.6523	60.2899	50.3029	101.584	89.8419
ENSSSCG00000003524	727.751	1.18508	0.355852	3.33027	0.000867606	0.00658956	1046.5	1166.35	948.003	1111.16	238.149	493.624	849.99	321.113	374.857
ENSSSCG00000014853	111.291	1.4552	0.437415	3.32682	0.000878433	0.00665553	126.382	170.853	98.4938	304.326	78.6837	28.2609	38.2646	97.493	58.8619
ENSSSCG00000003805	101.738	1.42722	0.429454	3.32334	0.000889466	0.00672599	127.923	111.624	281.411	115.263	78.6837	47.1015	52.4526	22.4984	78.6891
ENSSSCG00000034896	174.784	1.00282	0.301799	3.32279	0.000891207	0.0067326	194.196	214.135	284.929	284.01	111.206	75.3624	119.953	107.72	181.543
ENSSSCG00000006392	1842.83	1.08925	0.328074	3.32014	0.00089973	0.00679039	3053.2	3337.32	2365.61	1783.67	1678.59	638.696	980.691	1186.28	1561.39
ENSSSCG00000016298	138.851	1.20771	0.363965	3.31822	0.000905946	0.00683066	325.202	125.292	172.364	198.6	55.6031	64.058	125.542	104.311	78.6891
ENSSSCG00000016322	1216.9	1.58759	0.478795	3.3158	0.000913805	0.00687989	1286.94	2555.96	2625.92	1436.64	343.061	1145.51	1000.47	196.35	361.226
ENSSSCG00000005164	874.561	1.5781	0.477587	3.30433	0.000952047	0.00712756	1442.6	2264.37	1530.17	434.93	625.273	293.913	165.527	736.311	377.955
ENSSSCG00000007493	216.027	1.44253	0.436512	3.30468	0.000950866	0.00712756	348.321	173.131	223.37	609.896	185.694	48.9856	95.4465	113.174	146.225
ENSSSCG00000032067	2354.33	1.04886	0.317659	3.30182	0.00096058	0.00718331	2803.52	4159.7	3726.94	2623.67	2271.34	985.363	1018.96	1599.43	2000.07
ENSSSCG00000038991	613.212	1.33515	0.404681	3.29927	0.000969368	0.00723509	698.183	1790.54	787.95	469.757	333.619	325.942	239.906	584.276	288.733
ENSSSCG00000015089	326.208	1.5061	0.458278	3.28643	0.00101464	0.00750807	880.049	692.523	335.934	171.65	134.287	186.522	156.928	285.661	92.3203
ENSSSCG00000027946	4059.13	1.08415	0.330637	3.27899	0.00104179	0.00766648	6322.17	7451.46	5292.28	4117.94	2626.99	1544.93	2028.02	4437.64	2710.75
ENSSSCG00000012792	191.87	1.16006	0.355185	3.26607	0.00109053	0.00798211	322.12	437.383	170.605	190.308	133.238	113.044	87.7076	174.533	97.8966
ENSSSCG00000015897	364.609	1.63303	0.500307	3.26404	0.00109834	0.0080242	180.325	277.921	1312.08	625.652	107.01	233.623	239.906	198.395	106.571
ENSSSCG00000024021	123.813	1.02318	0.313936	3.25921	0.00111723	0.00814304	140.253	198.189	182.917	176.211	92.3222	48.9856	63.631	87.2665	124.539
ENSSSCG00000014410	107.948	1.58722	0.487496	3.25587	0.00113047	0.0082318	228.104	166.297	79.1468	228.452	97.5678	22.6087	19.7772	55.2233	74.3519
ENSSSCG00000001064	304.841	1.29132	0.397962	3.24483	0.0011752	0.00852154	485.491	592.29	316.587	448.612	292.703	69.7102	115.654	250.891	171.629
ENSSSCG00000007427	210.681	1.13146	0.349375	3.23854	0.00120142	0.00869543	225.021	501.168	346.487	150.09	148.974	111.16	129.842	145.217	138.171
ENSSSCG00000010829	348.093	1.18645	0.367164	3.23138	0.00123193	0.00887083	445.419	726.694	506.54	369.835	293.752	97.9711	191.753	172.488	328.387
ENSSSCG00000027226	390.485	1.29272	0.400084	3.23112	0.00123305	0.00887479	673.523	202.745	643.727	837.519	226.609	269.421	248.505	118.628	293.69
ENSSSCG00000010258	270.998	1.10671	0.343717	3.21982	0.00128272	0.00918544	265.094	510.28	561.063	224.306	134.287	169.565	203.361	229.756	141.269
ENSSSCG00000035891	127.681	1.33144	0.413657	3.21872	0.00128765	0.00920801	352.944	104.79	126.635	194.039	43.0138	97.9711	102.326	72.2675	55.1443
ENSSSCG00000006729	248.613	1.44208	0.44823	3.21727	0.00129416	0.00924601	420.759	380.432	376.387	383.103	150.024	158.261	153.918	23.1802	191.456
ENSSSCG00000013041	127.932	1.07128	0.333183	3.21528	0.00130317	0.00930188	194.196	200.467	131.911	201.502	45.112	97.9711	104.475	113.174	62.5795
ENSSSCG00000001433	262.003	1.81393	0.564386	3.214	0.001309	0.00933491	268.176	191.355	87.9409	1248.4	100.715	77.2465	106.625	162.943	114.626
ENSSSCG00000000263	581.715	1.01945	0.317979	3.20604	0.00134576	0.00956238	932.451	940.829	805.539	588.337	355.65	241.16	320.735	651.09	399.641
ENSSSCG00000036956	167.21	1.36637	0.426189	3.20602	0.00134583	0.00956238	234.269	152.628	351.764	293.546	90.224	39.5653	135.001	51.1327	156.759
ENSSSCG00000006018	303.144	1.16528	0.365367	3.18935	0.00142592	0.010026	211.15	378.154	745.739	436.588	172.055	184.638	158.648	158.17	283.157
ENSSSCG00000011640	181.504	3.08306	0.967711	3.18593	0.00144289	0.0101182	342.156	0	26.3823	1263.33	1.04912	0	0	0	0.619599
ENSSSCG00000005110	671.756	1.27392	0.399929	3.18537	0.00144568	0.0101236	671.981	1423.77	1092.23	856.177	360.896	184.638	236.467	689.269	530.377
ENSSSCG00000038693	193.202	1.08332	0.340191	3.18444	0.00145033	0.0101516	181.867	314.369	446.74	162.943	114.354	122.464	121.243	160.216	114.626
ENSSSCG00000028585	685.967	1.03171	0.324144	3.18287	0.00145821	0.0101976	798.363	1038.78	1507.31	519.511	624.224	425.798	420.911	385.881	452.927
ENSSSCG00000015391	1707.7	1.44657	0.454661	3.18164	0.00146442	0.0102272	1547.41	2779.21	3355.82	3059.02	1277.82	442.754	267.852	1412.63	1226.81
ENSSSCG00000016090	277.638	1.15213	0.362364	3.1795	0.0014753	0.0102847	352.944	200.467	531.163	531.535	201.43	118.696	122.103	182.032	258.373
ENSSSCG00000017448	2789.96	1.81039	0.569928	3.17652	0.00149053	0.010377	5041.4	564.953	1653.29	11874.5	1190.75	930.726	1343.56	1506.71	1003.75
ENSSSCG00000000223	132.901	1.62908	0.514018	3.16931	0.00152804	0.0106	131.006	59.229	144.223	538.583	58.7505	45.2174	58.0418	67.4951	93.5594
ENSSSCG00000012960	2475.99	1.25299	0.395386	3.16903	0.00152949	0.0106054	6269.77	3681.31	2114.1	2750.55	1140.39	1394.2	1158.69	2782.3	992.598
ENSSSCG00000009231	1034.34	1.36774	0.431994	3.16612	0.0015449	0.0107026	1851.03	585.455	2794.76	1146.82	850.833	408.841	316.435	629.955	724.931
ENSSSCG00000017761	112.858	1.01213	0.319907	3.16382	0.00155712	0.0107729	206.526	209.579	116.082	103.653	75.5363	52.7537	83.8382	86.5847	81.1675
ENSSSCG00000010181	544.683	1.07467	0.339956	3.16121	0.00157115	0.0108458	639.615	678.855	1204.79	580.874	528.754	359.855	259.683	221.575	428.143
ENSSSCG00000005589	131.35	2.21847	0.702214	3.15925	0.00158178	0.0108998	169.537	15.9463	31.6587	764.133	35.6699	67.8262	32.2454	48.4056	16.7292
ENSSSCG00000004679	202.865	1.25506	0.397644	3.15623	0.00159823	0.0109888	306.707	184.521	158.294	562.631	119.599	131.884	165.957	79.0852	117.104
ENSSSCG00000001657	250.438	1.51792	0.481701	3.15116	0.00162621	0.0111516	470.079	735.806	249.752	150.919	146.876	58.4059	76.5292	231.12	134.453
ENSSSCG00000040569	585.106	1.69149	0.537838	3.14497	0.00166104	0.0113503	391.475	1494.39	1371.88	651.772	340.963	77.2465	80.3986	390.654	467.178
ENSSSCG00000005095	405.681	1.08833	0.346561	3.14037	0.00168737	0.0114999	403.805	312.091	740.462	864.469	266.475	182.754	269.142	255.663	356.269
ENSSSCG00000015390	370.032	1.18155	0.37691	3.13482	0.00171961	0.0117042	374.522	296.145	638.451	862.396	265.426	162.029	168.106	203.849	359.367
ENSSSCG00000032674	106.401	1.93162	0.617176	3.12978	0.00174939	0.0118757	55.4847	371.32	260.305	65.0943	55.6031	9.4203	11.6084	66.8134	61.9599
ENSSSCG00000002392	249.223	1.14636	0.369076	3.10603	0.0018962	0.0127609	263.552	186.799	344.728	652.602	188.841	116.812	166.386	134.309	188.978
ENSSSCG00000026729	146.381	1.12714	0.363312	3.10239	0.00191962	0.012875	178.784	107.068	314.828	245.037	96.5187	96.0871	82.1184	60.6775	136.312
ENSSSCG00000023604	2876.41	1.12957	0.365459	3.09084	0.00199593	0.013305	2791.19	1767.76	6171.69	5922.34	2005.91	1593.91	1561.54	2270.97	1802.41
ENSSSCG00000029756	283.289	1.40155	0.453519	3.0904	0.00199889	0.0133191	408.429	302.979	578.651	473.903	218.216	97.9711	68.7903	79.0852	321.572
ENSSSCG00000016570	251.9	1.32	0.427176	3.09006	0.00200116	0.0133228	457.749	161.741	181.158	731.793	148.974	173.334	172.406	124.082	115.865
ENSSSCG00000034868	726.448	1.28146	0.414694	3.09014	0.00200063	0.0133228	1146.68	2002.39	905.791	330.447	393.418	446.522	445.417	542.688	324.67
ENSSSCG00000024960	184.865	1.34067	0.434417	3.08614	0.00202773	0.0134651	226.563	501.168	290.205	117.336	79.7328	90.4349	58.4717	169.761	130.116
ENSSSCG00000035454	2639.47	1.06425	0.344928	3.08542	0.00203264	0.0134861	3213.49	2585.57	3579.19	5624.23	1142.49	2421.02	1788.12	2352.1	1048.98
ENSSSCG00000009638	575.314	1.24421	0.403688	3.08211	0.00205539	0.0136114	1605.97	808.703	555.786	466.026	254.935	506.812	434.669	336.112	208.805
ENSSSCG00000009364	293.309	1.52378	0.494478	3.0816	0.00205892	0.0136197	315.955	724.416	743.98	101.166	204.578	88.5508	95.4465	212.03	153.661
ENSSSCG00000017197	468.984	1.57394	0.510858	3.08098	0.0020632	0.0136364	1481.13	760.864	508.298	300.595	140.582	130	171.116	566.55	161.715
ENSSSCG00000013297	1668.34	1.06262	0.34515	3.07873	0.00207886	0.0137049	3036.25	1373.66	3216.88	1854.15	1040.72	1102.18	781.63	1778.74	830.882
ENSSSCG00000028969	283.144	1.77401	0.577573	3.07148	0.00212997	0.0140121	225.021	287.033	1180.17	238.403	73.4381	209.131	230.447	33.4067	71.2539
ENSSSCG00000004190	509.559	1.16066	0.378709	3.06479	0.00217826	0.0142904	300.542	690.245	1243.48	743.402	390.271	216.667	262.693	334.749	403.979
ENSSSCG00000035012	2316.01	1.10289	0.359866	3.06472	0.00217871	0.0142904	3372.24	2050.23	3633.72	4256.01	1940.86	1041.89	696.502	1983.95	1868.71
ENSSSCG00000016611	1797.56	1.01612	0.331736	3.06304	0.00219099	0.0143588	1883.4	2647.08	3835.98	1716.5	991.415	1354.64	815.165	1842.14	1091.73
ENSSSCG00000004283	188.923	2.92412	0.955115	3.06153	0.00220206	0.0144253	893.92	18.2243	116.082	620.262	1.04912	0	26.2263	24.5437	0
ENSSSCG00000023956	982.788	1.30614	0.42665	3.06138	0.00220319	0.0144266	1669.16	485.222	1436.95	2377.81	789.984	478.551	745.085	276.798	585.521
ENSSSCG00000011632	224.997	1.05106	0.343702	3.05806	0.00222772	0.0145321	203.444	428.271	460.81	184.503	193.037	128.116	123.823	162.943	140.029
ENSSSCG00000034754	288.764	1.17819	0.385493	3.05631	0.00224081	0.0146052	440.795	389.544	518.851	347.446	218.216	96.0871	88.5675	319.068	180.303
ENSSSCG00000035760	146.388	2.07042	0.679045	3.04902	0.0022959	0.0149049	161.83	136.682	237.44	531.535	107.01	3.76812	14.188	12.2718	112.767
ENSSSCG00000007987	438.097	1.60829	0.527795	3.04719	0.00230991	0.014974	1360.92	915.771	332.417	266.182	164.711	169.565	170.256	480.647	82.4067
ENSSSCG00000025208	121.603	1.78025	0.585923	3.03836	0.0023787	0.0153749	127.923	63.785	277.893	362.372	75.5363	3.76812	44.2837	55.2233	83.6459
ENSSSCG00000032475	117.891	1.06451	0.351499	3.02848	0.00245789	0.0158275	89.392	195.911	256.787	129.774	82.8802	71.5943	55.0322	94.7659	84.8851
ENSSSCG00000026499	108.457	1.62837	0.537996	3.02672	0.00247219	0.0158867	289.753	136.682	138.947	150.505	118.55	11.3044	21.067	36.8155	72.4931
ENSSSCG00000013853	175.125	1.44095	0.476312	3.02523	0.00248441	0.015952	171.078	362.208	311.311	257.06	30.4244	162.029	154.348	88.63	39.0347
ENSSSCG00000028159	101.472	1.05407	0.348803	3.02197	0.00251137	0.0160852	209.609	120.736	140.705	106.141	51.4067	65.9421	108.775	50.4509	59.4815
ENSSSCG00000037645	916.293	1.54223	0.510666	3.02003	0.0025275	0.0161626	776.786	833.762	773.88	3532.51	618.978	188.406	275.161	501.782	745.378
ENSSSCG00000017192	532.562	1.15247	0.381847	3.01814	0.00254332	0.0162163	1313.14	667.465	453.775	672.089	359.847	194.058	273.871	564.505	294.31
ENSSSCG00000017330	403.613	1.2296	0.408646	3.00897	0.00262134	0.016625	1163.64	528.505	429.152	283.181	215.069	256.232	290.209	325.886	140.649
ENSSSCG00000023166	131.235	1.33378	0.443657	3.00633	0.00264419	0.0167426	232.728	275.642	228.646	68.8258	107.01	41.4493	41.7041	100.22	84.8851
ENSSSCG00000011075	692.344	1.26355	0.420438	3.00531	0.00265311	0.0167786	897.003	1471.61	1185.44	609.067	610.585	235.507	159.507	608.82	453.546
ENSSSCG00000018063	3161.29	1.57377	0.525934	2.99234	0.00276847	0.0173666	10213.8	2492.17	5058.36	2821.45	1130.95	3380	2072.74	762.9	519.224
ENSSSCG00000005663	126.959	1.07758	0.360527	2.98891	0.00279971	0.0175273	225.021	207.301	84.4233	208.551	74.4872	71.5943	82.9783	128.173	60.1011
ENSSSCG00000035790	1264.6	1.09069	0.365522	2.98393	0.00284574	0.0177653	1319.3	1412.38	2592.5	1925.47	1054.36	476.667	441.978	972.203	1186.53
ENSSSCG00000003167	221.373	1.20886	0.412185	2.9328	0.0033592	0.0203889	434.63	446.495	306.034	126.457	114.354	135.652	116.514	230.438	81.7871
ENSSSCG00000013147	145.594	1.36784	0.467105	2.92834	0.00340776	0.0206237	121.758	97.9556	473.122	208.136	97.5678	58.4059	47.2933	79.0852	127.018
ENSSSCG00000017868	137.104	1.05262	0.359835	2.92528	0.0034415	0.0207828	243.516	107.068	138.947	287.327	98.6169	64.058	97.5962	72.2675	124.539
ENSSSCG00000039416	136.603	1.23886	0.424896	2.91569	0.00354908	0.0213494	158.748	86.5654	293.723	275.718	80.7819	84.7827	35.685	118.628	94.7986
ENSSSCG00000031757	461.092	1.00093	0.343738	2.9119	0.0035924	0.0215516	1031.09	717.582	323.623	507.072	250.739	256.232	365.448	398.153	299.886
ENSSSCG00000004478	762.124	1.2575	0.432293	2.90891	0.00362691	0.0217335	1843.33	357.652	1204.79	1170.87	557.081	536.957	402.853	203.167	582.423
ENSSSCG00000031901	2051.89	1.14541	0.393983	2.90727	0.00364597	0.021814	1152.85	1824.71	4873.68	4099.28	1267.33	1335.8	1680.63	1002.2	1230.52
ENSSSCG00000013260	4906.2	1.21448	0.419776	2.89316	0.00381382	0.0226785	6864.69	9125.82	7946.34	5198.42	1138.29	3331.02	4098.18	5027.37	1425.7
ENSSSCG00000011950	104.083	1.55242	0.537001	2.89091	0.00384134	0.0227811	97.0982	134.404	256.787	188.235	108.059	7.53624	27.9461	42.9515	73.7323
ENSSSCG00000021038	225.1	1.482	0.513766	2.88459	0.00391928	0.0231461	161.83	82.0093	534.681	655.089	115.403	143.189	68.7903	85.2211	179.684
ENSSSCG00000006059	224.731	1.36139	0.472186	2.88316	0.00393707	0.0232335	308.248	676.577	293.723	111.946	97.5678	120.58	58.4717	194.986	160.476
ENSSSCG00000004529	117.441	1.12712	0.391119	2.8818	0.00395414	0.023303	138.712	216.414	228.646	99.5072	109.108	39.5653	47.2933	80.4488	97.277
ENSSSCG00000036057	126.397	1.13917	0.395409	2.88098	0.00396436	0.0233325	215.774	243.75	170.605	106.141	145.827	56.5218	45.1436	69.5405	84.2655
ENSSSCG00000031538	114.317	1.23437	0.428888	2.87807	0.0040012	0.023487	109.428	200.467	200.505	172.065	79.7328	64.058	19.7772	109.083	73.7323
ENSSSCG00000021576	103.765	1.40751	0.489222	2.87705	0.00401415	0.0235268	123.299	145.794	314.828	67.1674	69.2416	28.2609	39.9843	37.4973	107.81
ENSSSCG00000030351	157.786	1.35904	0.475501	2.85813	0.00426151	0.0247902	299.001	375.876	193.47	109.043	51.4067	50.8696	70.51	201.122	68.7755
ENSSSCG00000008575	373.117	1.18115	0.413435	2.85691	0.00427787	0.0248667	366.816	239.194	1074.64	515.779	291.654	178.986	188.743	180.669	321.572
ENSSSCG00000029077	306.249	1.7594	0.617441	2.8495	0.00437877	0.0253529	804.528	66.0631	793.227	431.613	274.868	43.3334	29.6658	143.172	169.77
ENSSSCG00000001488	1400.26	1.07617	0.378334	2.8445	0.0044481	0.0256928	1507.33	2772.37	2314.6	1410.52	1062.75	567.102	493.14	1602.16	872.395
ENSSSCG00000002829	7597.48	1.01904	0.358609	2.84163	0.00448833	0.0258771	8200.95	16358.6	11270.5	6883.41	7329.12	3074.79	3666.09	4409	7184.87
ENSSSCG00000015766	136.643	1.43126	0.505232	2.83288	0.00461311	0.0264492	217.315	366.764	214.576	64.2651	88.1257	37.6812	27.9461	122.037	91.0811
ENSSSCG00000006277	1062.59	1.19112	0.42107	2.82878	0.00467254	0.026662	1644.5	2881.72	1039.46	711.062	770.051	403.189	442.837	1054.02	616.501
ENSSSCG00000023174	293.455	1.05757	0.373915	2.82837	0.0046786	0.0266868	383.769	191.355	782.674	310.131	200.381	211.015	150.479	202.485	208.805
ENSSSCG00000029030	423.984	1.1385	0.402925	2.82559	0.00471944	0.02689	385.31	227.804	1064.08	787.766	240.248	316.522	235.607	227.029	331.485
ENSSSCG00000003088	3216.99	1.42357	0.503899	2.82511	0.00472643	0.0269119	6551.82	1400.99	1843.24	10432.9	1224.32	1087.1	1888.29	2023.49	2500.7
ENSSSCG00000037637	885.169	1.01002	0.357535	2.82495	0.00472883	0.0269119	1041.88	1141.3	1727.16	1051.46	326.275	996.668	764.862	522.235	394.685
ENSSSCG00000002443	6482.68	1.11097	0.394583	2.81557	0.00486911	0.0275308	5038.32	8207.77	15419.6	8762.03	6226.5	2973.05	2320.81	3246.58	6149.52
ENSSSCG00000020706	604.296	1.2608	0.448872	2.80881	0.00497251	0.0279425	940.157	1127.63	752.774	819.276	188.841	248.696	281.18	891.754	188.358
ENSSSCG00000010151	128.868	1.14634	0.408483	2.80633	0.005011	0.0281205	95.557	145.794	327.14	183.259	111.206	64.058	50.3029	64.7681	117.724
ENSSSCG00000027361	641.674	1.10262	0.393194	2.80428	0.00504293	0.0282666	829.188	501.168	1436.95	927.076	254.935	634.928	589.877	366.11	234.828
ENSSSCG00000022081	249.814	1.27038	0.453054	2.80404	0.00504668	0.0282774	183.408	120.736	462.569	739.671	171.006	128.116	181.864	137.036	123.92
ENSSSCG00000008449	174.768	1.40923	0.502753	2.80302	0.00506266	0.0283159	272.8	104.79	105.529	610.311	115.403	75.3624	49.0131	134.99	104.712
ENSSSCG00000014875	1466.23	1.54627	0.552086	2.80078	0.00509794	0.0284927	2566.17	5043.57	1296.25	620.676	703.957	322.174	328.044	1634.88	680.32
ENSSSCG00000014672	345.605	1.29382	0.462312	2.79859	0.00513268	0.0286354	394.558	637.85	812.574	256.231	207.725	169.565	132.851	417.925	81.1675
ENSSSCG00000010259	169.596	1.24549	0.44612	2.79182	0.0052413	0.029168	174.16	200.467	87.9409	552.265	79.7328	103.623	98.4561	120.673	109.049
ENSSSCG00000017537	371.278	1.44231	0.516659	2.79161	0.0052446	0.0291759	349.862	1016	780.915	203.161	182.546	114.928	120.813	463.603	109.669
ENSSSCG00000033228	1384.99	1.0854	0.389521	2.78649	0.00532819	0.0295562	1673.79	1200.53	3989	1075.92	905.387	1264.2	793.238	756.764	806.098
ENSSSCG00000011056	176.304	1.18035	0.423959	2.78413	0.00536721	0.0297408	322.12	138.96	175.882	401.761	121.697	41.4493	98.886	112.492	173.488
ENSSSCG00000024591	301.173	1.78962	0.644154	2.77824	0.00546534	0.0301448	283.588	918.049	677.145	204.404	15.7367	35.7971	71.7999	370.201	133.833
ENSSSCG00000013595	342.87	1.28148	0.461342	2.77772	0.00547411	0.0301717	767.538	687.967	202.264	420.833	305.293	75.3624	116.514	225.666	284.396
ENSSSCG00000026454	133.078	1.26768	0.458336	2.76583	0.00567782	0.0310849	123.299	66.0631	385.181	229.281	95.4695	41.4493	72.2298	82.4941	102.234
ENSSSCG00000006624	119.706	1.55834	0.565633	2.75504	0.00586851	0.0319711	81.6858	220.97	117.841	360.714	68.1925	20.7247	13.3281	87.9482	105.951
ENSSSCG00000033669	169.933	1.00684	0.365877	2.75186	0.0059258	0.032238	194.196	277.921	256.787	225.964	125.894	56.5218	66.6406	178.624	146.845
ENSSSCG00000003616	578.01	1.19049	0.432917	2.74994	0.00596067	0.0323883	1138.98	672.021	770.362	835.446	481.544	135.652	211.53	250.209	706.343
ENSSSCG00000010589	100.693	1.15081	0.419156	2.74553	0.00604135	0.0327748	238.892	148.072	70.3527	132.262	90.224	30.145	44.7137	65.4498	86.1243
ENSSSCG00000027565	207.383	1.16295	0.424882	2.73711	0.0061982	0.0334854	496.28	266.53	126.635	327.959	65.0452	86.6668	136.291	194.986	166.053
ENSSSCG00000009477	643.636	1.59903	0.588742	2.71601	0.00660732	0.0352542	226.563	1512.62	1943.49	567.606	306.342	82.8986	130.272	312.25	710.68
ENSSSCG00000022536	5045.03	1.27285	0.469367	2.71183	0.00669125	0.0356408	11395.9	5950.23	6175.21	6997.02	1060.66	5369.57	5160.13	1871.46	1425.08
ENSSSCG00000035893	169.325	1.37275	0.50714	2.70684	0.00679276	0.0360825	198.82	353.096	386.94	114.848	72.389	92.3189	21.067	177.26	107.191
ENSSSCG00000009123	134.88	1.36978	0.506537	2.70421	0.00684667	0.0363068	188.031	34.1706	325.381	288.156	95.4695	111.16	73.9495	37.4973	60.1011
ENSSSCG00000010026	348.938	1.49934	0.555067	2.70119	0.00690925	0.0365264	437.713	1036.51	443.222	329.203	210.872	56.5218	33.1053	302.706	290.592
ENSSSCG00000011951	451.71	1.1163	0.415311	2.68787	0.00719086	0.0376944	433.089	717.582	1078.16	388.907	237.1	197.826	211.53	578.14	223.056
ENSSSCG00000027060	317.782	1.15246	0.428813	2.68756	0.00719756	0.0377041	668.899	357.652	228.646	605.336	156.318	73.4783	188.743	303.387	277.58
ENSSSCG00000029304	809.494	1.71111	0.637189	2.68541	0.00724418	0.0378809	1391.74	2492.17	895.238	727.647	351.454	77.2465	48.5831	1082.65	218.718
ENSSSCG00000006238	1106.51	1.29161	0.481262	2.6838	0.00727898	0.0380152	961.735	3173.31	2184.45	414.614	651.501	518.116	432.089	1067.65	555.161
ENSSSCG00000026718	123.281	1.45596	0.543538	2.67867	0.00739149	0.0384348	135.629	100.234	318.346	230.94	27.277	35.7971	24.5065	164.306	72.4931
ENSSSCG00000031715	316.184	1.1689	0.436946	2.67515	0.00746964	0.0387244	765.997	498.89	393.975	201.088	167.859	180.87	144.03	384.518	108.43
ENSSSCG00000028740	193.396	1.50664	0.563851	2.67206	0.00753875	0.0389657	598.002	56.9509	295.481	296.034	111.206	143.189	165.957	34.0885	39.6543
ENSSSCG00000017766	263.774	1.02883	0.385542	2.66853	0.00761846	0.0392862	584.131	446.495	279.652	180.771	151.073	165.797	167.246	282.934	115.865
ENSSSCG00000005701	299.495	1.30514	0.49073	2.65959	0.00782362	0.0401575	166.454	211.857	306.034	1143.5	181.497	135.652	159.937	158.17	232.35
ENSSSCG00000030274	101.653	1.38498	0.522827	2.64901	0.00807274	0.0411776	211.15	159.463	219.852	46.0221	83.9293	22.6087	20.2071	86.5847	65.0579
ENSSSCG00000017879	105.003	1.56994	0.593257	2.64631	0.00813742	0.0414803	92.4745	15.9463	131.911	448.197	44.0629	35.7971	65.7807	47.0421	63.8187
ENSSSCG00000004869	286.542	1.50704	0.569768	2.645	0.00816901	0.041614	618.038	325.759	675.386	230.525	48.2593	211.015	83.4082	351.793	34.6975
ENSSSCG00000005486	465.448	1.46563	0.555355	2.63908	0.00831308	0.0421681	1462.64	1079.79	255.029	176.211	136.385	222.319	228.728	492.237	135.692
ENSSSCG00000030767	834.147	1.06577	0.403888	2.63879	0.00832032	0.042191	1528.91	1546.79	694.733	992.999	614.782	425.798	604.925	895.163	203.228
ENSSSCG00000009642	8202.32	2.32672	0.883349	2.63397	0.0084392	0.0426963	13362.6	35598.9	16098.5	467.269	222.413	1870.87	368.458	5696.86	135.073
ENSSSCG00000008787	207.061	1.29274	0.491074	2.63248	0.00847628	0.042856	266.635	118.458	529.404	347.032	217.167	50.8696	70.51	76.3581	187.119
ENSSSCG00000025856	575.735	1.14175	0.434171	2.62972	0.0085455	0.0431413	630.368	1148.13	963.832	619.847	582.259	167.681	134.571	434.287	500.636
ENSSSCG00000022721	1901.76	1.17849	0.448661	2.62668	0.00862231	0.0433966	1650.67	3961.51	4331.97	1274.94	667.238	1563.77	1547.35	1596.7	521.702
ENSSSCG00000030921	6408.52	1.44286	0.549398	2.62626	0.00863281	0.043419	10568.3	3594.74	2933.71	23591.5	5234.04	1222.75	2107.56	3703.37	4720.72
ENSSSCG00000007007	169.881	1.84266	0.702092	2.62453	0.00867698	0.0435518	110.969	54.6729	606.792	425.808	36.7191	84.7827	147.039	2.04531	60.1011
ENSSSCG00000004435	396.094	1.08966	0.418488	2.60381	0.00921937	0.0457464	208.068	425.993	977.903	664.625	312.637	301.45	176.705	162.261	335.203
ENSSSCG00000038958	113.809	1.15377	0.443137	2.60364	0.00922386	0.0457464	152.583	125.292	219.852	169.577	45.112	54.6377	30.0957	153.398	73.7323
ENSSSCG00000035419	1056.7	1.12888	0.434203	2.59989	0.00932528	0.0460835	1980.5	2193.75	909.309	1066.8	677.729	216.667	484.971	900.617	1079.96
ENSSSCG00000011023	311.117	1.06464	0.410076	2.59619	0.00942628	0.0464495	634.992	596.846	369.352	177.04	154.22	207.247	196.912	339.521	123.92
ENSSSCG00000029367	208.711	1.15207	0.444153	2.59386	0.00949046	0.046677	100.181	400.934	499.504	223.062	187.792	94.203	78.2489	117.264	177.205
ENSSSCG00000026455	407.349	1.28808	0.496757	2.59297	0.00951504	0.0467535	413.053	963.61	582.169	523.242	101.764	131.884	196.052	621.773	132.594
ENSSSCG00000027348	155.862	1.08935	0.420153	2.59274	0.00952139	0.0467535	166.454	127.57	350.005	253.743	105.961	45.2174	92.007	78.4035	183.401
ENSSSCG00000006568	343.905	1.02862	0.397958	2.58474	0.00974538	0.0476526	681.229	619.626	453.775	191.551	181.497	167.681	224.428	391.336	184.021
ENSSSCG00000011600	194.157	1.35344	0.523843	2.58367	0.00977556	0.0477616	171.078	234.638	226.888	571.752	77.6346	43.3334	44.2837	120.673	257.134
ENSSSCG00000027169	187.278	1.26802	0.491013	2.58245	0.00981021	0.0478706	209.609	423.715	334.175	167.089	61.8978	128.116	60.1915	253.618	47.0895
ENSSSCG00000037015	158.853	1.2782	0.495515	2.57954	0.00989309	0.0482296	104.804	280.199	327.14	253.743	99.666	43.3334	29.2359	105.674	185.88
ENSSSCG00000001391	363.864	1.16143	0.450542	2.57786	0.00994141	0.0484044	631.909	1018.28	327.14	162.114	210.872	226.087	227.008	324.522	146.845
ENSSSCG00000021968	1355.21	1.35371	0.525383	2.57661	0.00997737	0.0485642	4093.54	1284.81	1034.18	1993.88	569.67	627.392	358.139	1919.86	315.376
ENSSSCG00000008118	1227.66	1.14691	0.446241	2.57015	0.0101655	0.0492284	2017.49	765.42	649.004	3747.69	926.369	676.378	741.645	769.036	755.911
ENSSSCG00000011723	379.232	1.12799	0.439171	2.56845	0.0102155	0.0493831	180.325	665.187	773.88	587.093	94.4204	303.334	197.772	287.025	324.05
ENSSSCG00000000180	864.562	-1.00019	0.271269	-3.68707	0.000226851	0.00210732	599.543	808.703	367.593	429.125	1319.79	1053.19	1095.49	1023.34	1084.3
ENSSSCG00000039713	467.336	-1.00042	0.322316	-3.10384	0.00191029	0.0128333	425.383	243.75	181.158	331.691	445.874	685.798	826.773	630.636	434.959
ENSSSCG00000022454	1975.16	-1.00191	0.223469	-4.48345	7.34442e-06	0.000107718	1263.82	1435.16	1152.03	1191.18	2827.37	2202.47	2230.95	2084.85	3388.59
ENSSSCG00000006664	1585.88	-1.00254	0.313527	-3.19763	0.00138562	0.0097914	1291.56	956.775	1000.77	768.693	1668.09	2641.45	2452.8	2440.73	1052.08
ENSSSCG00000001947	114.742	-1.0027	0.375202	-2.67243	0.00753038	0.0389354	33.9073	50.1168	93.2174	108.214	108.059	177.102	192.183	132.945	136.931
ENSSSCG00000009551	2277.37	-1.00432	0.24717	-4.06329	4.83857e-05	0.000555863	1841.78	1619.68	1194.24	1141.85	2949.06	3153.92	3708.66	2260.06	2627.1
ENSSSCG00000005645	638.473	-1.00441	0.297611	-3.37489	0.000738456	0.00574922	607.249	378.154	353.522	280.693	1035.48	855.363	911.041	775.172	549.584
ENSSSCG00000011064	1124.39	-1.00502	0.349313	-2.87714	0.00401301	0.0235268	425.383	672.021	925.138	811.399	1984.93	925.073	836.662	1641.7	1897.21
ENSSSCG00000031509	389.966	-1.00511	0.283009	-3.55153	0.000383003	0.0032994	235.81	179.965	279.652	290.229	477.348	608.551	582.998	299.978	555.161
ENSSSCG00000015311	3291.82	-1.0058	0.364517	-2.75927	0.00579314	0.0316271	1929.63	1273.42	2453.55	2620.36	3232.33	6368.12	6194.56	2225.29	3329.11
ENSSSCG00000027407	9376.94	-1.00939	0.275295	-3.66659	0.000245807	0.00226043	7729.33	5483.23	4806.85	5728.72	9277.33	9230.01	12740.4	18064.2	11332.5
ENSSSCG00000028600	1183.29	-1.01	0.269786	-3.74369	0.000181336	0.00174397	594.919	804.147	865.338	732.207	1243.2	2194.93	1733.94	1067.65	1413.31
ENSSSCG00000004951	2463.88	-1.0103	0.27189	-3.71584	0.000202527	0.00191691	1177.51	1945.44	1820.38	1297.33	2556.7	4555.66	3359.55	2873.66	2588.68
ENSSSCG00000016109	4502.87	-1.01262	0.298691	-3.39018	0.000698466	0.00548739	2732.62	2943.22	3846.53	1843.37	7783.39	5281.02	4527.69	4192.88	7375.09
ENSSSCG00000003585	716.754	-1.014	0.261764	-3.87373	0.000107184	0.00111655	443.878	318.925	420.357	623.993	1115.21	766.812	840.101	823.577	1097.93
ENSSSCG00000017614	807.665	-1.01684	0.268387	-3.78871	0.000151434	0.00149298	565.636	387.266	590.963	493.39	884.405	1313.19	1375.81	906.753	751.574
ENSSSCG00000012743	334.162	-1.01686	0.394329	-2.57871	0.00991687	0.0483152	169.537	82.0093	211.058	365.275	349.356	452.174	653.078	340.203	384.771
ENSSSCG00000004272	773.484	-1.01754	0.245042	-4.15249	3.28874e-05	0.000401894	411.512	412.325	573.375	553.924	909.583	1354.64	1053.78	911.525	780.695
ENSSSCG00000031868	288.621	-1.01805	0.304075	-3.34803	0.000813895	0.00623344	181.867	157.185	223.37	164.187	526.656	275.073	236.897	362.701	469.656
ENSSSCG00000011593	501.66	-1.01848	0.283351	-3.59441	0.000325126	0.00288069	282.047	195.911	473.122	310.96	582.259	780.001	726.167	600.639	563.835
ENSSSCG00000023173	424.662	-1.02027	0.373458	-2.73196	0.00629591	0.0338954	360.651	195.911	149.5	349.934	371.387	721.595	846.98	449.286	376.716
ENSSSCG00000010219	7463.16	-1.02042	0.305056	-3.34502	0.000822764	0.00628587	4480.39	3856.72	6569.19	3839.74	7798.08	14578.9	11591.6	7092.44	7361.46
ENSSSCG00000011400	648.43	-1.02054	0.360109	-2.83397	0.00459735	0.0263778	510.151	576.343	379.905	157.553	708.153	994.784	1046.04	802.442	660.493
ENSSSCG00000026863	1656.1	-1.02056	0.296362	-3.44362	0.000573986	0.00467251	1271.52	1221.03	916.344	756.255	2077.25	2718.7	2836.74	1315.81	1791.26
ENSSSCG00000023611	751.652	-1.02067	0.379425	-2.69004	0.00714443	0.0375524	448.501	708.469	276.134	442.393	873.914	463.479	969.083	914.934	1667.96
ENSSSCG00000003603	565.736	-1.02276	0.34718	-2.94592	0.00321993	0.0196975	249.681	635.572	221.611	310.546	610.585	538.841	737.346	861.756	925.681
ENSSSCG00000032735	345.67	-1.02506	0.367834	-2.78675	0.00532399	0.0295435	124.841	189.077	198.746	344.129	265.426	552.03	590.737	539.961	306.082
ENSSSCG00000025766	959.532	-1.02688	0.256914	-3.99698	6.41549e-05	0.000711245	708.971	608.236	379.905	712.306	1219.07	1254.78	1539.61	1226.5	986.402
ENSSSCG00000017190	1084.56	-1.02767	0.282459	-3.63828	0.000274461	0.00248737	725.925	881.6	622.622	493.39	1719.5	1399.86	1534.02	835.167	1549
ENSSSCG00000014004	2459.86	-1.02811	0.326756	-3.14643	0.00165276	0.0113087	1837.16	2380.55	823.127	1104.12	2845.2	3472.32	3336.76	3836.32	2503.18
ENSSSCG00000020858	507.324	-1.02962	0.340998	-3.01944	0.00253244	0.0161832	456.208	282.477	362.316	165.016	593.8	828.986	842.251	415.879	618.979
ENSSSCG00000012885	1190.53	-1.03457	0.353593	-2.92588	0.0034348	0.0207504	926.286	692.523	492.469	841.251	991.415	1921.74	2633.81	1163.78	1051.46
ENSSSCG00000003620	106.127	-1.03568	0.286233	-3.61832	0.000296518	0.00265295	58.5672	72.8972	72.1115	63.8505	154.22	82.8986	164.667	152.716	133.214
ENSSSCG00000026506	1239.56	-1.03655	0.202518	-5.1183	3.08302e-07	6.50619e-06	779.868	747.196	786.192	795.643	1534.86	2106.38	1598.94	1300.13	1506.86
ENSSSCG00000036307	365.366	-1.03658	0.366287	-2.82996	0.00465539	0.026613	129.464	252.862	304.276	219.331	240.248	437.102	739.495	389.29	576.227
ENSSSCG00000032621	1134.79	-1.03817	0.33997	-3.0537	0.00226036	0.0147141	601.084	514.836	874.133	821.349	1100.52	2436.09	1790.7	1195.82	878.591
ENSSSCG00000014298	3065.34	-1.03851	0.304461	-3.41097	0.00064731	0.00516916	1299.27	1596.9	2610.09	2120.33	3184.07	5761.46	4693.22	2905.02	3417.71
ENSSSCG00000025308	239.467	-1.03931	0.302053	-3.44083	0.000579935	0.00471353	117.134	209.579	153.017	119.409	398.664	292.029	196.052	300.66	368.661
ENSSSCG00000038081	6463.22	-1.04051	0.301706	-3.44875	0.00056319	0.00459909	5828.98	3622.08	3464.87	3157.7	6315.68	9866.82	9647.41	10874.9	5390.51
ENSSSCG00000040162	8975	-1.04101	0.313441	-3.32123	0.000896201	0.00676703	7532.05	6535.69	4834.99	3387.81	10429.3	17301.3	9991.36	12587.5	8174.99
ENSSSCG00000022689	513.941	-1.04143	0.240844	-4.32408	1.53168e-05	0.000205087	275.882	230.082	397.493	377.298	594.849	619.856	805.276	693.359	631.371
ENSSSCG00000033189	546.603	-1.04175	0.280138	-3.71872	0.000200236	0.00190022	272.8	410.047	404.528	277.376	535.049	712.175	883.955	906.753	516.746
ENSSSCG00000035446	2578.04	-1.04257	0.30324	-3.43811	0.000585784	0.00474864	1441.06	1922.66	1262.83	1776.62	1684.88	4146.82	4249.52	3611.33	3106.67
ENSSSCG00000003744	377.835	-1.04314	0.274689	-3.79755	0.000146134	0.00145404	229.645	334.871	193.47	186.161	390.271	623.624	580.848	439.059	422.567
ENSSSCG00000005738	289.19	-1.04318	0.401473	-2.59839	0.00936618	0.046212	231.186	159.463	181.158	138.481	191.988	580.29	632.011	243.392	244.742
ENSSSCG00000009880	314.413	-1.04985	0.310779	-3.37813	0.000729796	0.00569894	305.166	159.463	151.258	161.699	553.933	378.696	475.513	314.977	329.007
ENSSSCG00000006717	1236.76	-1.04985	0.269547	-3.89488	9.82456e-05	0.00103159	596.461	959.054	1020.11	499.609	1781.4	1541.16	1371.51	1612.38	1749.13
ENSSSCG00000000133	1637.35	-1.05128	0.275251	-3.81935	0.000133802	0.00135212	1168.26	1259.75	701.768	931.637	2084.59	1657.97	2033.61	3084.32	1814.19
ENSSSCG00000000691	562.734	-1.0513	0.278221	-3.77867	0.00015767	0.00154506	365.274	455.607	265.582	310.546	601.143	827.102	1005.2	712.449	521.702
ENSSSCG00000008125	149.843	-1.05201	0.408682	-2.57415	0.0100487	0.0488504	63.1909	66.0631	49.2469	182.43	252.837	146.957	210.67	147.944	229.252
ENSSSCG00000017100	1336.81	-1.05319	0.336894	-3.12618	0.00177092	0.0120166	1177.51	840.596	759.809	514.95	2661.61	1697.54	1294.55	1077.2	2007.5
ENSSSCG00000032122	207.686	-1.05517	0.297577	-3.54588	0.000391306	0.00335974	143.335	125.292	168.847	78.7766	340.963	250.58	220.129	316.341	224.914
ENSSSCG00000024119	9860.95	-1.05552	0.263836	-4.00064	6.31709e-05	0.000700836	8761.96	4020.74	5374.95	6253.2	12922	15161	10755.4	13810.6	11688.7
ENSSSCG00000015976	191.888	-1.05822	0.359594	-2.94282	0.00325237	0.0198803	114.052	91.1215	131.911	130.189	143.729	448.406	285.48	194.986	187.119
ENSSSCG00000016822	513.252	-1.06152	0.346894	-3.06005	0.00221298	0.0144724	169.537	232.36	513.575	340.398	473.151	766.812	815.595	773.126	534.714
ENSSSCG00000006487	6690.74	-1.06182	0.376853	-2.81761	0.00483825	0.0274102	3255.1	4287.27	4409.36	4368.37	13880.9	6810.88	6847.21	3467.48	12890.1
ENSSSCG00000022265	262.884	-1.06212	0.363623	-2.92093	0.00348985	0.0210339	100.181	243.75	84.4233	213.941	258.083	271.305	368.458	460.876	364.944
ENSSSCG00000024412	1074.25	-1.06635	0.329387	-3.23738	0.00120633	0.00872694	502.445	619.626	756.292	749.207	2273.43	1117.25	834.512	1066.97	1748.51
ENSSSCG00000021408	4445.36	-1.06708	0.352507	-3.02713	0.00246887	0.0158785	2348.85	2362.32	2657.57	3474.88	7455.02	5186.82	6955.13	2172.12	7395.53
ENSSSCG00000013393	320.982	-1.06806	0.397709	-2.68553	0.00724147	0.0378809	184.949	223.248	214.576	157.139	490.986	301.45	251.085	227.711	837.698
ENSSSCG00000015110	254.281	-1.06835	0.284531	-3.7548	0.000173483	0.00167571	112.511	170.853	153.017	186.576	296.9	367.392	454.016	321.113	226.154
ENSSSCG00000031109	163.191	-1.06918	0.303665	-3.52091	0.000430061	0.0036362	84.7683	91.1215	87.9409	132.676	329.422	169.565	180.145	206.576	186.499
ENSSSCG00000003923	1120.74	-1.06999	0.244044	-4.38442	1.16296e-05	0.000161278	716.677	888.434	487.193	669.601	1571.58	1072.03	1596.79	1501.94	1582.46
ENSSSCG00000040435	348.197	-1.07062	0.345647	-3.09743	0.00195206	0.0130518	112.511	159.463	249.752	323.399	414.401	416.377	516.357	323.159	618.36
ENSSSCG00000035101	7189.17	-1.07164	0.318898	-3.36047	0.000778106	0.00600673	2949.94	4811.21	6838.28	2966.15	8130.65	13069.7	10324.6	7949.43	7662.58
ENSSSCG00000026904	1160.3	-1.07339	0.293894	-3.65232	0.000259883	0.00237023	832.271	692.523	578.651	735.11	1095.28	1614.64	2069.3	1897.36	927.54
ENSSSCG00000010312	326.57	-1.07394	0.411493	-2.60987	0.00905763	0.0450907	164.913	152.628	325.381	146.359	578.063	241.16	377.487	226.347	726.79
ENSSSCG00000035956	2422.94	-1.07436	0.234496	-4.58157	4.61502e-06	7.21857e-05	1518.12	1601.46	1672.64	1165.06	2460.18	4105.37	3023.76	3561.56	2698.35
ENSSSCG00000035034	620.868	-1.07503	0.255976	-4.19974	2.67216e-05	0.00033471	334.449	316.647	455.534	414.199	1111.01	744.204	693.062	612.229	906.473
ENSSSCG00000038900	621.969	-1.07544	0.236632	-4.54478	5.49919e-06	8.45677e-05	357.568	437.383	311.311	420.418	994.562	787.537	807.426	578.14	903.375
ENSSSCG00000016005	1910.54	-1.07659	0.304502	-3.53558	0.000406882	0.00347046	793.74	933.995	1793.99	1140.19	3154.69	2377.68	1658.71	2476.87	2865.03
ENSSSCG00000012452	1082.93	-1.08023	0.339476	-3.18203	0.00146245	0.010218	357.568	651.519	1090.47	529.876	1679.63	1603.33	1459.64	904.026	1470.31
ENSSSCG00000009840	1200.7	-1.08261	0.247195	-4.37958	1.18909e-05	0.000164315	542.517	774.533	926.897	692.819	1813.92	1659.86	1365.06	1178.1	1852.6
ENSSSCG00000000411	175.377	-1.08302	0.329888	-3.283	0.00102707	0.007582	53.9435	116.18	123.117	131.432	147.925	243.044	286.34	209.985	266.428
ENSSSCG00000005301	346.437	-1.08345	0.365751	-2.96226	0.00305387	0.0188746	206.526	284.755	121.358	224.306	375.583	553.914	731.757	246.119	373.618
ENSSSCG00000014034	769.448	-1.08352	0.356998	-3.03509	0.00240462	0.0155167	684.311	553.563	276.134	348.275	1115.21	708.407	827.203	1642.38	769.542
ENSSSCG00000024109	203.565	-1.08437	0.414757	-2.61447	0.00893665	0.0446029	115.593	191.355	84.4233	99.0926	354.601	145.073	125.972	289.07	426.904
ENSSSCG00000021598	124.505	-1.08636	0.396703	-2.73846	0.00617283	0.0333824	75.5208	95.6775	63.3174	65.0943	83.9293	258.116	242.916	94.0841	141.888
ENSSSCG00000005628	1923.99	-1.0897	0.301654	-3.61242	0.000303352	0.00270785	1681.49	1243.81	1060.57	682.868	2331.14	2014.06	2490.64	3534.29	2277.03
ENSSSCG00000024618	766.548	-1.09007	0.342182	-3.18565	0.00144428	0.0101185	408.429	353.096	608.551	478.464	1399.52	1160.58	868.047	443.15	1179.1
ENSSSCG00000006383	108.415	-1.09025	0.383029	-2.8464	0.00442163	0.0255684	92.4745	91.1215	38.694	41.0467	204.578	86.6668	116.514	160.898	143.747
ENSSSCG00000012249	330.644	-1.09102	0.269346	-4.05064	5.1077e-05	0.000581618	203.444	266.53	181.158	156.724	508.821	373.044	360.719	356.565	568.792
ENSSSCG00000004952	2235.69	-1.09126	0.2066	-5.28202	1.27765e-07	2.8934e-06	1143.6	1528.56	1498.51	1289.45	3557.55	2688.55	2467.42	2677.31	3270.24
ENSSSCG00000020808	2878.25	-1.09157	0.307062	-3.55488	0.000378157	0.00326852	1325.47	1175.47	1769.37	2690.84	3995.03	4444.5	3792.49	2434.6	4276.47
ENSSSCG00000000583	380.848	-1.09182	0.363481	-3.00379	0.00266639	0.0168419	155.665	207.301	350.005	203.575	752.216	444.638	307.836	327.931	678.461
ENSSSCG00000038619	184.195	-1.09407	0.376322	-2.90727	0.00364594	0.021814	66.2734	79.7313	100.253	190.722	167.859	299.566	311.276	166.352	275.722
ENSSSCG00000002285	367.279	-1.09449	0.364211	-3.0051	0.00265497	0.0167835	158.748	200.467	298.999	223.891	741.725	367.392	410.162	239.301	664.83
ENSSSCG00000036436	410.212	-1.09459	0.32535	-3.36434	0.000767273	0.00593195	155.665	328.037	233.923	273.645	428.039	344.783	478.952	777.217	671.645
ENSSSCG00000037102	360.253	-1.09486	0.334967	-3.26856	0.00108097	0.00791966	343.697	243.75	117.841	165.016	412.303	367.392	553.762	435.651	602.87
ENSSSCG00000039071	4164.89	-1.09675	0.200958	-5.45763	4.82544e-08	1.20303e-06	2794.27	2565.07	1985.71	2793.25	4997.99	6558.41	5737.97	4786.02	5265.35
ENSSSCG00000017238	338.041	-1.09987	0.317421	-3.46501	0.000530207	0.00437343	172.619	305.257	168.847	169.992	313.686	570.87	589.017	440.423	311.658
ENSSSCG00000012619	191.612	-1.09998	0.393135	-2.79796	0.00514267	0.0286808	94.0157	120.736	153.017	89.5565	188.841	446.522	334.923	143.853	153.041
ENSSSCG00000002681	456.314	-1.10093	0.270562	-4.06905	4.72054e-05	0.000545126	299.001	307.535	306.034	192.795	700.809	800.725	532.695	516.781	450.448
ENSSSCG00000003928	308.763	-1.10178	0.350236	-3.14581	0.00165628	0.0113278	157.207	132.126	318.346	133.92	543.442	329.71	487.121	262.481	414.512
ENSSSCG00000014632	3615.72	-1.10246	0.367047	-3.0036	0.00266807	0.0168457	2532.26	2642.52	2124.65	1346.66	2958.51	5401.6	6409.1	6822.46	2303.67
ENSSSCG00000013017	1309.26	-1.1037	0.292111	-3.77835	0.000157869	0.00154604	830.729	539.895	728.151	1050.22	1344.97	2157.25	2352.63	1379.22	1400.29
ENSSSCG00000011670	242.762	-1.10441	0.302725	-3.64824	0.000264046	0.00240115	98.6395	97.9556	218.093	167.089	374.534	320.29	306.547	252.255	349.454
ENSSSCG00000008187	459.95	-1.10583	0.341427	-3.23883	0.0012002	0.00869071	263.552	189.077	230.405	414.199	819.359	337.247	484.542	621.092	780.075
ENSSSCG00000024770	2293.54	-1.10861	0.32478	-3.4134	0.000641573	0.00513126	1652.21	1603.74	1069.36	1168.38	1983.88	3933.92	3938.67	3598.38	1693.36
ENSSSCG00000016034	10714.1	-1.11231	0.391674	-2.83988	0.00451305	0.0259906	3053.2	7173.54	5644.05	9521.18	13570.3	10759.9	11669.8	8884.13	26150.8
ENSSSCG00000006088	432.269	-1.11254	0.337847	-3.29302	0.000991168	0.007373	154.124	366.764	297.24	216.843	558.13	474.783	633.73	351.111	837.698
ENSSSCG00000037324	404.394	-1.11271	0.371624	-2.99418	0.00275183	0.0172832	240.434	148.072	230.405	337.495	579.112	825.218	658.237	329.976	290.592
ENSSSCG00000009137	156.062	-1.11413	0.391966	-2.84242	0.0044773	0.0258326	86.3095	72.8972	63.3174	143.042	142.68	305.218	300.528	115.219	175.347
ENSSSCG00000000755	787.134	-1.11419	0.206695	-5.39051	7.0259e-08	1.70448e-06	414.594	453.329	497.745	531.535	1133.05	908.117	967.793	898.572	1279.47
ENSSSCG00000000901	112.569	-1.11431	0.397892	-2.80053	0.0051019	0.0285046	49.3197	52.3948	56.2822	104.897	151.073	165.797	191.753	60.6775	180.923
ENSSSCG00000028063	1297.72	-1.11599	0.280575	-3.97751	6.96395e-05	0.00076441	758.291	626.46	884.685	837.519	1545.35	2385.22	2168.18	1151.51	1322.22
ENSSSCG00000038192	158.896	-1.1175	0.42773	-2.61263	0.00898474	0.0447997	152.583	45.5607	98.4938	76.7035	330.472	113.044	114.794	227.029	271.384
ENSSSCG00000010732	943.515	-1.11807	0.346472	-3.227	0.00125094	0.0089869	551.765	826.927	279.652	585.434	874.963	1431.89	1856.05	1032.88	1052.08
ENSSSCG00000013885	223.473	-1.11823	0.370601	-3.01735	0.00254997	0.016252	154.124	157.185	117.841	101.58	150.024	438.986	435.099	262.481	193.934
ENSSSCG00000015707	245.838	-1.11894	0.332195	-3.36831	0.000756295	0.00586459	126.382	84.2874	144.223	224.306	313.686	416.377	398.984	223.62	280.678
ENSSSCG00000009223	1195.9	-1.12091	0.380138	-2.94869	0.00319124	0.0195297	587.213	587.734	779.156	869.445	1021.84	2622.61	2375.84	825.622	1093.59
ENSSSCG00000003849	435.947	-1.12149	0.237987	-4.71241	2.44807e-06	4.08855e-05	226.563	220.97	293.723	300.18	650.452	665.073	532.265	416.561	617.74
ENSSSCG00000016434	2786.59	-1.12339	0.269228	-4.17261	3.01127e-05	0.000372084	1214.5	1667.52	2289.98	1488.05	4582.54	3982.9	3436.93	2510.27	3906.57
ENSSSCG00000022726	855.888	-1.12367	0.342316	-3.28256	0.00102869	0.00759028	493.197	665.187	386.94	484.683	905.387	1605.22	1715.46	715.176	731.746
ENSSSCG00000008988	1820.55	-1.12535	0.397789	-2.82902	0.00466911	0.0266522	839.977	829.205	1487.96	1123.19	2105.58	3052.18	3238.3	730.175	2978.41
ENSSSCG00000026784	522.672	-1.12741	0.386898	-2.91396	0.0035687	0.021442	195.738	284.755	179.399	565.533	521.411	704.638	1057.65	479.284	715.637
ENSSSCG00000032043	307.06	-1.12889	0.302323	-3.73404	0.00018843	0.00180438	95.557	209.579	195.229	226.794	364.043	548.261	413.172	335.43	375.477
ENSSSCG00000006206	325.918	-1.1289	0.391101	-2.88647	0.0038959	0.0230607	123.299	207.301	230.405	205.234	608.487	224.203	208.95	613.592	511.789
ENSSSCG00000000860	178.397	-1.12898	0.409314	-2.75822	0.00581176	0.0317176	64.7322	93.3995	147.741	111.531	331.521	254.348	222.709	79.0852	300.506
ENSSSCG00000037305	1676.31	-1.13141	0.32268	-3.5063	0.000454386	0.00382107	729.007	651.519	1167.86	1413.83	2021.65	3227.39	2418.84	1467.17	1989.53
ENSSSCG00000015701	794.48	-1.13188	0.363163	-3.11672	0.00182877	0.0123605	554.847	496.612	444.981	373.981	700.809	1965.07	1206.41	807.215	600.391
ENSSSCG00000006120	463.086	-1.13305	0.3599	-3.14825	0.00164251	0.0112435	177.243	159.463	480.157	272.816	599.045	548.261	468.634	895.845	566.313
ENSSSCG00000002406	2239.17	-1.13416	0.198845	-5.70372	1.17219e-08	3.30426e-07	1316.22	1416.94	1062.33	1550.65	2801.14	3287.68	3372.44	2695.72	2649.41
ENSSSCG00000002337	1383.22	-1.13436	0.317509	-3.57269	0.000353336	0.00308383	749.044	1364.54	555.786	605.75	2219.93	1723.91	1508.23	2268.25	1453.58
ENSSSCG00000016892	299.509	-1.1347	0.403671	-2.81095	0.0049396	0.0278179	140.253	291.589	54.5234	213.941	458.464	384.348	276.881	483.374	392.206
ENSSSCG00000000746	516.654	-1.13483	0.286947	-3.95483	7.659e-05	0.00082841	191.114	346.262	316.587	370.664	543.442	687.682	954.895	537.234	702.006
ENSSSCG00000033592	128.637	-1.1366	0.422994	-2.68704	0.00720888	0.0377506	120.217	41.0047	36.9352	98.2634	140.582	241.16	243.776	119.31	116.485
ENSSSCG00000008164	4439.07	-1.13922	0.27465	-4.14791	3.3552e-05	0.00040873	2119.21	1940.89	3114.87	3336.81	6794.07	5124.64	5425.4	4293.1	7802.61
ENSSSCG00000032852	1110.62	-1.14112	0.387867	-2.94204	0.00326061	0.0198993	611.873	291.589	712.321	973.927	2012.2	1036.23	766.152	1754.19	1837.11
ENSSSCG00000030831	544.651	-1.14189	0.251156	-4.54655	5.45326e-06	8.39445e-05	365.274	291.589	246.235	384.761	902.24	619.856	722.298	546.779	822.827
ENSSSCG00000014058	2081.97	-1.14334	0.237478	-4.8145	1.47565e-06	2.6375e-05	1359.38	1444.28	911.068	1223.94	2882.97	2500.15	3600.74	2184.39	2630.82
ENSSSCG00000006893	1204.58	-1.1439	0.33822	-3.38211	0.000719307	0.00563402	658.11	678.855	559.304	927.905	960.99	2330.58	2211.18	1548.3	965.955
ENSSSCG00000032022	633.882	-1.14679	0.341588	-3.35723	0.000787274	0.00606544	468.538	457.885	218.093	342.056	688.22	604.783	791.518	1439.9	693.951
ENSSSCG00000000955	732.722	-1.14837	0.447516	-2.5661	0.0102848	0.0496868	374.522	476.11	415.081	422.491	328.373	1185.07	1247.68	1761.01	384.151
ENSSSCG00000009524	843.523	-1.1494	0.263117	-4.36839	1.25163e-05	0.00017128	456.208	508.002	657.798	371.079	1392.18	1073.91	1047.33	790.852	1294.34
ENSSSCG00000031462	2516.74	-1.1496	0.362649	-3.17001	0.00152433	0.0105838	1831	2075.29	909.309	1057.26	2715.11	4710.15	4407.31	3216.59	1728.68
ENSSSCG00000000681	249.137	-1.15091	0.388897	-2.95943	0.00308213	0.0190118	223.48	184.521	89.6997	83.7519	399.713	244.928	276.451	222.939	516.746
ENSSSCG00000024771	563.522	-1.15174	0.330265	-3.48734	0.00048786	0.00406297	329.826	321.203	342.97	324.642	513.018	828.986	1130.31	904.026	376.716
ENSSSCG00000008638	3720.62	-1.15207	0.354244	-3.25218	0.00114523	0.00832369	1092.74	1749.53	2506.32	3324.79	4306.62	6390.73	5730.66	2905.7	5478.49
ENSSSCG00000008434	516.207	-1.15262	0.389591	-2.95853	0.00309106	0.0190442	177.243	318.925	263.823	434.93	514.067	1083.33	983.271	350.429	519.844
ENSSSCG00000040778	671.971	-1.15349	0.334321	-3.45026	0.000560048	0.00458197	299.001	227.804	522.369	517.023	829.851	1070.15	1055.93	518.145	1007.47
ENSSSCG00000002389	194.875	-1.15393	0.37667	-3.0635	0.00218766	0.0143431	81.6858	211.857	59.7998	102.824	215.069	180.87	304.827	261.118	335.823
ENSSSCG00000004610	1690.21	-1.15403	0.268175	-4.30327	1.68294e-05	0.000223796	656.569	956.775	1334.94	1026.17	1747.83	2939.13	2112.72	2400.51	2037.24
ENSSSCG00000003730	404.828	-1.15464	0.298173	-3.8724	0.000107769	0.0011219	169.537	195.911	362.316	221.404	477.348	602.899	485.401	717.221	411.414
ENSSSCG00000034844	320.61	-1.15617	0.374925	-3.08373	0.00204425	0.0135458	221.939	109.346	191.711	217.672	408.106	706.522	480.242	194.304	355.65
ENSSSCG00000000473	1599	-1.15624	0.242953	-4.75908	1.94473e-06	3.34132e-05	690.476	888.434	1220.62	964.391	2256.65	2311.74	1528	2284.61	2246.05
ENSSSCG00000016865	309.021	-1.15646	0.382908	-3.0202	0.00252605	0.0161626	124.841	227.804	179.399	183.674	282.212	734.783	530.545	223.62	294.31
ENSSSCG00000008079	2533.65	-1.15801	0.360517	-3.21207	0.00131781	0.00939339	1453.39	1116.24	1713.09	1600.82	4903.57	4165.66	2532.77	1324	3993.32
ENSSSCG00000013113	1107.66	-1.15958	0.275604	-4.20739	2.58336e-05	0.000324634	849.224	551.285	487.193	706.501	1139.34	1445.07	2031.89	1617.16	1141.3
ENSSSCG00000010683	614.341	-1.16321	0.306005	-3.80127	0.000143957	0.00143605	442.336	207.301	293.723	485.098	800.475	557.682	870.627	869.937	1001.89
ENSSSCG00000002841	1817.83	-1.16395	0.216326	-5.38052	7.42719e-08	1.77749e-06	870.802	961.332	1428.16	1011.66	2658.46	2498.26	2080.05	2551.18	2300.57
ENSSSCG00000001866	675.013	-1.16419	0.306045	-3.80399	0.000142383	0.00142585	248.14	574.065	422.116	332.52	993.513	812.03	583.857	1036.97	1071.91
ENSSSCG00000009664	4462.64	-1.16444	0.285171	-4.08331	4.43988e-05	0.000517719	2396.63	2649.36	2274.15	3100.07	4072.67	6967.25	8029.55	6851.78	3822.31
ENSSSCG00000004082	581.901	-1.16461	0.449764	-2.58939	0.00961457	0.0471381	562.553	280.199	339.452	147.602	1297.76	418.261	341.802	951.068	898.419
ENSSSCG00000007647	362.629	-1.16652	0.350364	-3.32944	0.000870214	0.00660614	251.222	321.203	131.911	138.896	437.481	535.073	686.183	457.467	304.223
ENSSSCG00000005838	1460.38	-1.16731	0.391165	-2.98418	0.00284337	0.0177576	1380.95	817.815	439.704	722.671	1250.55	2100.73	2365.1	2990.92	1075
ENSSSCG00000025900	1303.25	-1.16926	0.283298	-4.12732	3.67013e-05	0.000438834	839.977	797.313	444.981	951.123	1434.14	2076.23	2167.32	1373.08	1645.04
ENSSSCG00000011041	621.51	-1.17091	0.333584	-3.5101	0.000447939	0.00377094	269.717	366.764	511.816	292.303	1300.9	651.885	557.201	629.955	1013.04
ENSSSCG00000040317	2059.03	-1.17177	0.370078	-3.16629	0.00154397	0.010701	781.41	749.474	1232.93	1973.15	4461.89	2266.52	1895.17	2088.26	3082.51
ENSSSCG00000015866	198.674	-1.17321	0.453641	-2.58622	0.00970354	0.0475064	57.0259	47.8388	212.817	131.847	208.774	333.479	240.336	144.535	411.414
ENSSSCG00000007469	1668.27	-1.1746	0.345381	-3.40087	0.000671714	0.00532027	827.647	580.899	1058.81	1376.93	1685.93	3016.38	3200.47	1863.96	1403.39
ENSSSCG00000027974	413.602	-1.1754	0.198558	-5.91971	3.22516e-09	1.02023e-07	241.975	282.477	228.646	217.257	588.554	576.522	486.261	614.956	485.766
ENSSSCG00000002535	19037.4	-1.17614	0.316614	-3.71473	0.000203422	0.00192187	9791.51	6503.8	14376.6	13362.2	26921.4	36241.8	23555.5	15735.2	24849
ENSSSCG00000001554	1133.59	-1.17906	0.294093	-4.00915	6.09383e-05	0.000679952	502.445	512.558	689.457	915.467	1675.44	1503.48	1214.58	2117.58	1071.29
ENSSSCG00000024453	1087.34	-1.18783	0.360351	-3.2963	0.000979667	0.00729793	306.707	378.154	844.233	952.782	1515.97	1522.32	1520.7	1030.15	1715.05
ENSSSCG00000009049	1518.98	-1.19302	0.424685	-2.80918	0.00496679	0.0279205	246.599	808.703	1516.1	857.421	2619.64	2125.22	1790.7	1236.73	2469.72
ENSSSCG00000010686	1375.24	-1.19401	0.283906	-4.20566	2.60324e-05	0.000326868	619.579	808.703	937.45	796.473	1492.89	2466.23	2499.24	1331.5	1425.08
ENSSSCG00000015238	388.017	-1.19519	0.38828	-3.07817	0.00208273	0.0137208	89.392	182.243	341.211	265.767	483.642	680.146	708.11	339.521	402.12
ENSSSCG00000022553	1326.39	-1.19559	0.357314	-3.34606	0.0008197	0.00626862	884.673	539.895	573.375	1019.95	989.316	2147.83	2815.24	1806.69	1160.51
ENSSSCG00000011825	5539.43	-1.19679	0.406765	-2.94221	0.00325877	0.0198959	1552.03	2193.75	5320.42	3447.51	5501.56	13721.6	7219.54	5385.29	5513.19
ENSSSCG00000020846	401.378	-1.19713	0.424637	-2.81918	0.0048146	0.027322	405.347	148.072	98.4938	250.427	765.855	406.957	316.005	448.604	772.64
ENSSSCG00000015732	234.774	-1.19812	0.448162	-2.6734	0.0075086	0.0388623	109.428	91.1215	149.5	173.723	244.444	550.145	508.618	146.58	139.41
ENSSSCG00000017615	387.769	-1.19862	0.294931	-4.06406	4.82273e-05	0.000554864	191.114	261.974	297.24	142.212	532.951	614.204	548.602	558.369	343.258
ENSSSCG00000028978	2137.92	-1.19939	0.290463	-4.12925	3.63952e-05	0.00043584	784.492	1877.1	1239.97	1002.95	2640.62	2313.63	2780.85	3639.97	2961.68
ENSSSCG00000029687	637.404	-1.2006	0.205253	-5.84933	4.93557e-09	1.49725e-07	430.006	328.037	422.116	293.132	920.075	887.392	829.783	865.847	760.248
ENSSSCG00000038752	653.843	-1.20117	0.411631	-2.91807	0.00352211	0.0212119	252.764	312.091	539.957	366.933	557.081	1509.13	1340.55	521.553	484.526
ENSSSCG00000005607	213.753	-1.20127	0.390985	-3.07241	0.00212337	0.0139747	172.619	100.234	131.911	78.7766	243.395	438.986	418.761	158.17	180.923
ENSSSCG00000036063	533.974	-1.202	0.332502	-3.61502	0.000300319	0.00268386	215.774	191.355	534.681	274.06	703.957	749.856	594.606	923.115	618.36
ENSSSCG00000012284	339.205	-1.20203	0.449446	-2.67448	0.00748457	0.0387718	274.341	195.911	163.57	125.628	221.363	570.87	556.341	787.443	157.378
ENSSSCG00000021620	3188.66	-1.20438	0.256426	-4.69679	2.64288e-06	4.37158e-05	1519.66	1476.17	1688.47	2620.77	4476.58	4981.45	4766.31	3217.95	3950.56
ENSSSCG00000014934	1302.88	-1.20494	0.240502	-5.01012	5.43953e-07	1.0749e-05	536.352	615.07	963.832	872.347	1506.53	2017.83	1735.66	1744.65	1733.64
ENSSSCG00000001877	1546.33	-1.20528	0.304375	-3.95984	7.49996e-05	0.000813474	866.178	918.049	782.674	959.416	1374.34	2518.99	2939.49	2345.29	1212.56
ENSSSCG00000035213	631.447	-1.20535	0.242291	-4.97479	6.53177e-07	1.26183e-05	402.264	366.764	399.252	283.596	1005.05	872.32	784.209	592.457	977.108
ENSSSCG00000039841	175.342	-1.20691	0.284664	-4.23978	2.23735e-05	0.000284841	86.3095	111.624	91.4585	109.873	293.752	269.421	272.581	154.08	188.978
ENSSSCG00000022521	820.102	-1.20818	0.407325	-2.96614	0.0030156	0.0186979	500.904	546.729	459.051	336.666	1596.75	542.609	439.398	1320.59	1638.22
ENSSSCG00000002656	748.485	-1.20895	0.245952	-4.9154	8.86031e-07	1.6501e-05	354.486	309.813	539.957	505.414	975.678	1085.22	948.016	1186.28	831.502
ENSSSCG00000025768	8739.7	-1.20933	0.351884	-3.43674	0.000588766	0.00476536	5576.21	2100.35	4752.33	7339.9	12308.2	16234.9	11491.4	8182.59	10671.4
ENSSSCG00000007247	1122.73	-1.20945	0.322881	-3.74582	0.000179804	0.00173246	490.115	628.738	842.474	588.337	1306.15	2174.21	1838.85	769.717	1465.97
ENSSSCG00000001703	623.562	-1.21199	0.396615	-3.05584	0.00224433	0.014622	337.532	298.423	239.199	521.169	442.727	1200.15	1320.34	811.987	440.535
ENSSSCG00000039094	2004.51	-1.2126	0.291436	-4.16077	3.17178e-05	0.000390057	1283.85	836.04	907.55	1529.09	1912.54	2765.8	3707.8	2995.01	2102.92
ENSSSCG00000039962	2625.68	-1.21784	0.344015	-3.54008	0.000400003	0.00342683	2151.57	1375.93	833.68	1557.7	2865.14	4009.28	4324.76	4591.72	1921.38
ENSSSCG00000011743	3310.24	-1.21834	0.382045	-3.189	0.00142765	0.0100291	1760.1	899.825	3183.46	1576.36	4817.54	6954.07	4522.96	2937.06	3140.75
ENSSSCG00000015446	813.209	-1.21902	0.43001	-2.83486	0.00458461	0.0263149	167.995	300.701	656.039	679.966	974.629	1723.91	1168.57	552.233	1094.83
ENSSSCG00000002329	203.311	-1.22201	0.367226	-3.32769	0.000875687	0.0066412	126.382	93.3995	133.67	101.995	164.711	416.377	410.162	219.53	163.574
ENSSSCG00000037513	214.261	-1.22346	0.301655	-4.05583	4.99574e-05	0.000570542	143.335	138.96	80.9056	121.067	381.878	273.189	292.789	175.896	320.333
ENSSSCG00000010030	709.6	-1.22836	0.21943	-5.59797	2.16877e-08	5.74835e-07	451.584	382.71	448.499	330.862	1156.13	1051.31	933.828	870.619	760.868
ENSSSCG00000006766	797.333	-1.23142	0.353826	-3.48028	0.000500884	0.00415584	573.342	369.042	641.969	200.258	1162.42	1347.1	793.238	1256.5	832.121
ENSSSCG00000000857	144.934	-1.23147	0.382656	-3.21821	0.00128994	0.00922015	94.0157	38.7266	66.8351	118.165	134.287	308.986	230.447	143.172	169.77
ENSSSCG00000004033	235.04	-1.23175	0.383027	-3.21584	0.00130064	0.00928806	101.722	91.1215	198.746	131.018	414.401	293.913	361.149	126.127	397.163
ENSSSCG00000036828	1694.43	-1.23295	0.352973	-3.49304	0.000477558	0.00398145	437.713	626.46	1531.93	1186.21	2117.12	2809.13	2178.93	2287.34	2075.04
ENSSSCG00000011679	388.929	-1.23435	0.242332	-5.09365	3.51244e-07	7.32284e-06	184.949	207.301	211.058	271.157	456.365	619.856	417.901	642.908	488.864
ENSSSCG00000028420	1365.46	-1.23541	0.305467	-4.04432	5.24753e-05	0.000595359	517.857	528.505	953.279	1059.75	1799.23	2432.32	1817.35	1295.36	1885.44
ENSSSCG00000005399	697.688	-1.23632	0.287565	-4.29928	1.71351e-05	0.000226697	326.743	268.808	355.281	609.896	1152.98	972.175	746.804	918.343	928.159
ENSSSCG00000000031	790.553	-1.23757	0.27493	-4.5014	6.75066e-06	0.000100324	574.883	514.836	325.381	364.445	993.513	1388.55	1219.31	962.658	771.401
ENSSSCG00000009971	369.916	-1.23868	0.411888	-3.00732	0.00263563	0.016702	201.903	136.682	246.235	230.111	888.601	346.667	344.811	216.121	718.115
ENSSSCG00000001518	2733.8	-1.23956	0.234443	-5.28723	1.2418e-07	2.82395e-06	1094.28	1389.6	1646.25	2030.78	3132.66	3943.34	3676.84	4164.93	3525.52
ENSSSCG00000016104	405.463	-1.24129	0.309777	-4.00704	6.14845e-05	0.000683591	177.243	157.185	256.787	310.96	645.206	570.87	482.822	343.612	704.484
ENSSSCG00000013238	1308.12	-1.24277	0.390728	-3.18066	0.00146938	0.0102527	1032.63	984.112	455.534	420.003	1099.47	2379.57	2187.96	2234.84	978.966
ENSSSCG00000017391	183.978	-1.24306	0.464473	-2.67629	0.00744431	0.0386189	112.511	56.9509	31.6587	195.698	157.367	246.812	401.993	236.574	216.24
ENSSSCG00000009766	853.999	-1.24664	0.328399	-3.79612	0.000146978	0.0014615	354.486	309.813	620.863	610.726	966.236	1657.97	1423.53	775.172	967.194
ENSSSCG00000008870	712.997	-1.24754	0.378906	-3.2925	0.000993026	0.00738328	214.233	325.759	634.933	398.858	1373.29	911.885	730.037	524.962	1303.02
ENSSSCG00000011454	330.163	-1.2483	0.222142	-5.61938	1.91646e-08	5.13215e-07	241.975	148.072	174.123	176.211	515.116	455.943	421.34	404.971	433.719
ENSSSCG00000011389	982.841	-1.25048	0.352263	-3.54985	0.000385446	0.00331492	884.673	564.953	376.387	350.763	1812.87	1168.12	1126.87	837.213	1723.72
ENSSSCG00000035249	120.025	-1.25322	0.468353	-2.67581	0.00745497	0.0386613	152.583	34.1706	33.4175	39.8029	119.599	177.102	230.447	115.901	177.205
ENSSSCG00000021750	1020.5	-1.25417	0.367105	-3.41637	0.000634617	0.00509084	608.791	369.042	413.322	854.104	829.851	1185.07	2164.31	1790.33	969.672
ENSSSCG00000009775	681.1	-1.25443	0.226527	-5.53766	3.06541e-08	7.92244e-07	349.862	389.544	321.864	458.977	860.275	1215.22	923.509	811.987	798.663
ENSSSCG00000033636	1111.74	-1.25468	0.487386	-2.5743	0.0100444	0.0488445	966.359	653.797	360.558	414.614	2119.21	798.841	513.777	3151.82	1026.68
ENSSSCG00000021206	6150.89	-1.25658	0.414817	-3.02925	0.00245161	0.0157936	2421.29	2166.41	5010.87	3829.79	4461.89	15340	10552	7267.66	4308.07
ENSSSCG00000000164	620.279	-1.25778	0.218325	-5.76106	8.35895e-09	2.44503e-07	268.176	314.369	422.116	381.03	904.338	793.189	793.668	970.158	735.464
ENSSSCG00000001917	286.743	-1.26204	0.355149	-3.55354	0.000380084	0.00328335	157.207	186.799	100.253	185.747	538.196	244.928	313.426	261.799	592.337
ENSSSCG00000033827	243.206	-1.26488	0.311447	-4.06131	4.87975e-05	0.000560179	124.841	177.687	126.635	110.287	272.77	373.044	316.865	484.738	201.989
ENSSSCG00000028995	222.112	-1.2657	0.480093	-2.63637	0.00837984	0.0424513	268.176	86.5654	56.2822	65.5089	382.927	350.435	407.582	127.491	254.036
ENSSSCG00000020790	2840.53	-1.26977	0.342674	-3.70546	0.000211004	0.00198025	2458.28	1870.27	803.78	1098.73	3307.86	3687.11	4192.34	5115.31	3031.08
ENSSSCG00000000105	379.139	-1.26991	0.331602	-3.82961	0.000128344	0.00130028	217.315	230.082	131.911	252.085	646.255	399.421	379.206	364.747	791.228
ENSSSCG00000003888	236.177	-1.27032	0.41345	-3.0725	0.00212276	0.0139747	151.042	72.8972	160.052	127.286	535.049	175.218	165.097	269.299	469.656
ENSSSCG00000016035	1077.38	-1.27043	0.386184	-3.28969	0.00100299	0.00743957	405.347	471.554	599.757	866.957	1646.06	1081.45	1194.37	743.128	2687.82
ENSSSCG00000003269	204.239	-1.2708	0.34435	-3.69044	0.000223867	0.0020821	98.6395	113.902	54.5234	176.625	301.096	212.899	227.438	319.068	333.964
ENSSSCG00000036724	430.702	-1.27195	0.484517	-2.62519	0.0086601	0.0435021	359.109	113.902	246.235	199.014	398.664	962.755	1071.84	203.849	320.952
ENSSSCG00000026665	362.653	-1.2725	0.339749	-3.74541	0.0001801	0.00173316	101.722	168.575	283.17	238.817	517.214	644.348	559.781	318.386	431.861
ENSSSCG00000008826	548.848	-1.27271	0.435443	-2.9228	0.00346902	0.0209246	195.738	70.6191	471.363	441.978	852.931	836.523	705.96	742.447	622.077
ENSSSCG00000008753	2176.25	-1.27948	0.267686	-4.77976	1.75501e-06	3.0525e-05	1000.27	1483	1546	767.035	3095.94	3086.09	2277.39	3072.05	3258.47
ENSSSCG00000031657	3583.46	-1.28077	0.349613	-3.66339	0.0002489	0.00228077	1666.08	1733.59	2356.82	2046.95	2420.31	5017.25	8369.2	5353.93	3286.97
ENSSSCG00000016342	168.989	-1.2824	0.3911	-3.27894	0.00104197	0.00766648	157.207	86.5654	54.5234	68.4112	265.426	118.696	187.883	248.846	333.344
ENSSSCG00000029160	1543.39	-1.28605	0.47942	-2.68252	0.00730695	0.038099	636.533	380.432	1458.06	796.058	1124.65	2309.86	4025.52	2433.23	726.17
ENSSSCG00000011415	661.46	-1.28929	0.293727	-4.38939	1.13668e-05	0.000158013	312.872	396.378	351.764	382.688	974.629	1094.64	1179.32	475.193	785.652
ENSSSCG00000008347	263.112	-1.28944	0.383206	-3.36487	0.0007658	0.00592351	72.4384	152.628	256.787	87.8981	318.931	446.522	319.875	452.695	260.232
ENSSSCG00000030581	522.764	-1.29066	0.472539	-2.73133	0.00630787	0.0339362	112.511	152.628	309.552	528.632	655.697	781.885	1007.35	249.528	907.093
ENSSSCG00000029485	284.709	-1.29076	0.424857	-3.03811	0.00238065	0.0153812	58.5672	70.6191	207.541	267.84	362.994	471.015	429.079	293.843	400.881
ENSSSCG00000017810	242.964	-1.2946	0.312048	-4.14873	3.34329e-05	0.000407597	109.428	68.3411	184.676	162.529	312.637	275.073	416.181	351.111	306.702
ENSSSCG00000001061	1391.23	-1.29797	0.274853	-4.72241	2.33071e-06	3.91358e-05	884.673	587.734	782.674	772.01	1487.65	2786.52	2052.96	1842.14	1324.7
ENSSSCG00000034810	475.369	-1.29802	0.330831	-3.92352	8.72643e-05	0.000925812	121.758	248.306	320.105	336.666	464.758	599.131	884.815	656.544	646.242
ENSSSCG00000008383	443.129	-1.29977	0.217244	-5.98301	2.19056e-09	7.23909e-08	300.542	273.364	204.023	195.283	621.077	644.348	615.243	534.507	599.772
ENSSSCG00000033175	529.106	-1.30117	0.321433	-4.04803	5.165e-05	0.000587283	269.717	214.135	393.975	265.767	806.77	766.812	643.189	381.109	1020.48
ENSSSCG00000036568	1169.45	-1.30135	0.326551	-3.98514	6.74402e-05	0.000742895	668.899	758.586	585.686	514.95	1119.41	2144.06	2396.05	1429.67	907.713
ENSSSCG00000005097	144.257	-1.30637	0.351829	-3.71309	0.000204744	0.00193201	38.531	104.79	93.2174	73.8012	162.613	307.102	200.352	163.625	154.28
ENSSSCG00000040634	2177.84	-1.30881	0.291908	-4.48364	7.338e-06	0.000107718	847.683	1139.02	1463.34	1255.04	2469.62	4327.69	3599.02	2408.01	2091.15
ENSSSCG00000028010	233.32	-1.30892	0.349456	-3.74559	0.000179972	0.00173299	84.7683	70.6191	177.641	163.772	324.177	401.305	352.55	192.941	332.105
ENSSSCG00000006888	323.855	-1.31136	0.318422	-4.11831	3.81656e-05	0.00045251	132.547	150.35	218.093	194.454	557.081	410.725	412.312	239.983	599.152
ENSSSCG00000001975	552.118	-1.31167	0.384994	-3.40699	0.000656833	0.00522435	169.537	343.984	504.781	160.455	989.316	768.696	579.988	502.464	949.845
ENSSSCG00000009084	149.36	-1.31222	0.412884	-3.17819	0.00148196	0.0103219	47.7785	41.0047	110.806	113.189	178.35	329.71	248.075	117.946	157.378
ENSSSCG00000011079	1026.05	-1.31257	0.207839	-6.31531	2.69624e-10	1.08492e-08	579.507	428.271	559.304	658.406	1605.15	1307.54	1199.1	1508.07	1389.14
ENSSSCG00000006089	1940.14	-1.31289	0.24766	-5.30117	1.15065e-07	2.63597e-06	749.044	1134.46	881.168	1434.15	2462.27	3042.76	2651.01	2863.43	2242.95
ENSSSCG00000001382	1699.45	-1.31367	0.238768	-5.50185	3.75827e-08	9.53814e-07	974.065	874.766	731.668	1099.56	1880.02	2652.76	2957.55	2275.75	1848.88
ENSSSCG00000009141	157.788	-1.31882	0.307889	-4.28343	1.8403e-05	0.000241619	60.1084	120.736	84.4233	76.2889	289.556	167.681	199.922	163.625	257.753
ENSSSCG00000014633	6773.61	-1.3198	0.333977	-3.95176	7.75792e-05	0.000836778	3113.31	6121.09	3104.31	2139.82	7055.3	8580.01	13274.4	9451.37	8122.94
ENSSSCG00000008878	558.437	-1.32022	0.294885	-4.47707	7.56728e-06	0.000110569	189.573	227.804	334.175	441.563	832.998	891.16	748.524	585.64	774.499
ENSSSCG00000036723	3436.42	-1.3209	0.421664	-3.1326	0.00173267	0.0117776	1117.4	938.551	2191.49	2979.41	3750.59	6353.05	6646.43	1945.77	5005.12
ENSSSCG00000015393	420.083	-1.32194	0.350569	-3.77084	0.000162699	0.00158237	132.547	314.369	290.205	160.87	643.108	506.812	509.048	856.984	366.803
ENSSSCG00000018031	145.984	-1.32297	0.390036	-3.39193	0.000694029	0.00546082	40.0723	77.4533	103.77	87.0688	347.257	141.304	173.695	122.037	221.197
ENSSSCG00000002015	252.823	-1.32597	0.324625	-4.08461	4.41505e-05	0.000515211	70.8971	195.911	110.806	162.114	436.432	256.232	330.623	324.522	387.869
ENSSSCG00000033892	1439.26	-1.32609	0.367343	-3.60994	0.000306266	0.00272915	981.771	1093.46	513.575	464.367	1625.08	1275.51	2092.51	3307.26	1599.8
ENSSSCG00000009369	796.839	-1.32644	0.207898	-6.38026	1.76789e-10	7.36162e-09	385.31	416.881	473.122	443.636	1130.95	1186.96	1020.68	828.35	1285.67
ENSSSCG00000010603	788.842	-1.32689	0.245268	-5.40995	6.30415e-08	1.53956e-06	545.6	439.661	446.74	269.913	1074.29	1115.36	1169	1092.88	946.128
ENSSSCG00000017407	378.44	-1.3269	0.427729	-3.10219	0.00192096	0.0128771	272.8	173.131	167.088	179.528	250.739	648.117	677.154	844.712	192.695
ENSSSCG00000006219	1035.03	-1.32872	0.431522	-3.07915	0.00207595	0.0136916	516.316	542.173	541.716	562.631	858.177	2901.45	1995.78	595.866	801.142
ENSSSCG00000023975	288.677	-1.32916	0.346444	-3.83659	0.000124754	0.00126811	169.537	166.297	186.435	93.7027	563.375	239.276	256.244	475.875	447.35
ENSSSCG00000026417	115.789	-1.32957	0.404349	-3.28819	0.00100834	0.00747212	101.722	36.4486	35.1764	68.4112	201.43	96.0871	146.609	237.256	118.963
ENSSSCG00000038549	3460.32	-1.32982	0.311844	-4.26437	2.00467e-05	0.00025861	2156.2	892.99	2187.97	2134.02	4108.34	6091.17	5340.71	3521.34	4710.19
ENSSSCG00000024439	166.641	-1.33018	0.331039	-4.0182	5.8645e-05	0.00065767	94.0157	84.2874	79.1468	94.9465	133.238	357.971	281.18	198.395	176.586
ENSSSCG00000036751	801.639	-1.33114	0.346275	-3.84416	0.000120967	0.00123285	269.717	389.544	587.445	451.514	673.532	1642.9	1488.02	823.577	888.505
ENSSSCG00000029860	870.969	-1.33137	0.296351	-4.49254	7.03793e-06	0.00010391	500.904	330.315	575.133	449.856	1158.22	1754.06	1252.41	726.084	1091.73
ENSSSCG00000011235	2058.7	-1.33281	0.344688	-3.86673	0.000110305	0.00114212	926.286	949.941	1196	1286.96	4476.58	1982.03	1607.54	2112.12	3990.84
ENSSSCG00000015616	308.797	-1.33412	0.290854	-4.58692	4.4984e-06	7.06463e-05	167.995	168.575	175.882	146.359	372.436	567.102	481.532	235.21	464.08
ENSSSCG00000037358	1927.14	-1.33471	0.338243	-3.94599	7.94698e-05	0.000854205	1384.04	1148.13	1083.43	469.757	3697.08	2773.34	2709.48	1829.87	2249.14
ENSSSCG00000027312	375.783	-1.33773	0.379873	-3.52152	0.000429074	0.00363182	211.15	252.862	232.164	96.1903	333.619	776.233	552.902	632	294.929
ENSSSCG00000000754	184.893	-1.34055	0.369634	-3.62668	0.000287086	0.00259095	92.4745	88.8434	149.5	60.5336	353.552	148.841	244.635	179.305	346.356
ENSSSCG00000008987	7033.45	-1.34065	0.351089	-3.81855	0.000134241	0.00135479	3302.88	3323.66	4537.75	3654.82	13299.6	10200.3	8849.44	3594.97	12537.6
ENSSSCG00000005617	657.905	-1.34073	0.314852	-4.25829	2.06001e-05	0.000264649	217.315	227.804	510.057	435.344	864.471	938.262	1061.52	675.633	990.739
ENSSSCG00000001701	5028.21	-1.34249	0.397441	-3.37783	0.0007306	0.00570235	1183.67	1886.21	3019.89	4407.76	8490.49	7276.24	7045.84	3313.4	8630.39
ENSSSCG00000020885	1336.91	-1.34252	0.370291	-3.62558	0.000288308	0.00259444	559.471	471.554	828.403	942.002	1190.75	3248.12	2236.97	1219.69	1335.24
ENSSSCG00000016506	253.953	-1.34397	0.443239	-3.03216	0.00242806	0.0156549	225.021	148.072	98.4938	55.1436	242.346	576.522	436.818	333.385	169.77
ENSSSCG00000003212	487.373	-1.34736	0.307278	-4.38481	1.16086e-05	0.00016113	240.434	350.818	277.893	165.431	723.89	587.827	642.329	950.386	447.35
ENSSSCG00000010651	1571.64	-1.34889	0.319043	-4.22793	2.35853e-05	0.000297827	886.214	583.177	1236.45	606.58	2929.13	2554.79	1859.49	1372.4	2116.55
ENSSSCG00000024351	3785.25	-1.35014	0.348258	-3.87683	0.000105824	0.00110535	1294.64	1560.46	3292.51	1789.47	3617.35	8076.96	5658	4939.42	3838.42
ENSSSCG00000038580	483.829	-1.35071	0.332995	-4.05626	4.98642e-05	0.000570318	283.588	200.467	323.623	209.794	1043.87	423.913	419.621	696.768	752.813
ENSSSCG00000004013	343.828	-1.35258	0.51977	-2.60226	0.00926103	0.0458827	177.243	405.491	47.4881	67.582	310.538	324.058	523.236	777.217	461.601
ENSSSCG00000029198	900.216	-1.35466	0.332419	-4.07516	4.5982e-05	0.000533378	297.46	321.203	703.527	562.631	1688.03	1371.6	938.127	896.526	1322.84
ENSSSCG00000037065	5197.35	-1.36022	0.277125	-4.90833	9.18532e-07	1.7045e-05	3302.88	2389.66	2557.32	2691.26	6092.22	10307.7	8843.42	5621.87	4969.8
ENSSSCG00000003776	727.587	-1.36103	0.35877	-3.79361	0.000148474	0.00147072	200.361	280.199	527.645	503.341	1284.12	949.566	861.598	600.639	1340.81
ENSSSCG00000037661	121.735	-1.36153	0.343828	-3.95993	7.49732e-05	0.000813474	78.6033	43.2827	36.9352	91.215	144.778	131.884	211.1	207.258	150.563
ENSSSCG00000003471	516.65	-1.36228	0.412746	-3.30052	0.000965056	0.00720983	226.563	164.019	390.458	281.937	361.945	987.247	1166.86	721.994	348.834
ENSSSCG00000016682	246.934	-1.36241	0.490037	-2.78022	0.00543224	0.0299892	80.1446	56.9509	96.735	261.621	498.33	301.45	291.929	117.264	517.985
ENSSSCG00000004569	221.461	-1.36795	0.310952	-4.39923	1.08637e-05	0.00015174	104.804	93.3995	145.982	117.75	370.338	235.507	181.864	339.521	403.979
ENSSSCG00000000171	390.953	-1.36832	0.510569	-2.68	0.0073622	0.0383338	124.841	70.6191	94.9762	488.415	400.762	704.638	856.439	342.93	434.959
ENSSSCG00000016223	1680.89	-1.37719	0.452622	-3.04269	0.00234471	0.0151802	665.816	578.621	956.797	1200.72	3955.17	1264.2	1450.19	944.25	4112.28
ENSSSCG00000034758	2540.71	-1.37733	0.248494	-5.54272	2.97802e-08	7.73489e-07	1239.16	1719.92	1032.43	1328.01	4576.24	2577.39	3572.37	3176.36	3644.48
ENSSSCG00000010299	2193.08	-1.3818	0.255901	-5.39972	6.67435e-08	1.62741e-06	910.874	1307.59	1143.23	1212.33	2702.52	4078.99	3658.35	2500.05	2223.74
ENSSSCG00000022048	5508.57	-1.38321	0.347533	-3.98008	6.88929e-05	0.000757286	1743.14	2332.71	3948.55	3316.91	7321.78	11867.7	8545.47	4197.65	6303.18
ENSSSCG00000012293	307.322	-1.38327	0.30726	-4.50197	6.73279e-06	0.000100262	152.583	129.848	153.017	198.6	293.752	437.102	667.696	417.925	315.376
ENSSSCG00000010360	1116.08	-1.38629	0.314579	-4.4068	1.0491e-05	0.000147063	568.718	407.769	754.533	572.581	1201.24	2400.29	1844.44	1054.7	1240.44
ENSSSCG00000009031	442.259	-1.38678	0.4816	-2.87952	0.00398283	0.0234146	166.454	241.472	318.346	159.626	502.527	412.609	297.088	1574.89	307.321
ENSSSCG00000004127	414.544	-1.38696	0.435828	-3.18236	0.0014608	0.0102111	303.625	170.853	244.476	120.238	1160.32	363.624	329.333	332.703	705.723
ENSSSCG00000030487	474.837	-1.38744	0.221544	-6.26261	3.78597e-10	1.47009e-08	183.408	305.257	242.717	259.963	657.796	764.928	677.584	574.05	607.827
ENSSSCG00000017134	420.037	-1.38775	0.409526	-3.38866	0.000702351	0.00551234	235.81	364.486	126.635	130.189	447.972	442.754	743.365	955.159	333.964
ENSSSCG00000022550	140.374	-1.39021	0.44255	-3.14137	0.00168157	0.0114654	95.557	97.9556	73.8704	18.6576	198.283	258.116	221.849	188.168	110.908
ENSSSCG00000016401	561.398	-1.39026	0.518831	-2.67959	0.0073712	0.0383642	420.759	334.871	107.288	246.695	1362.8	224.203	301.817	776.535	1277.61
ENSSSCG00000038646	1332.05	-1.3913	0.303873	-4.57857	4.68166e-06	7.31544e-05	537.893	526.227	824.886	855.762	2259.8	2074.35	1586.05	1045.83	2277.65
ENSSSCG00000016050	811.253	-1.39224	0.359148	-3.8765	0.000105971	0.00110614	329.826	535.339	339.452	454.831	1707.96	926.957	948.876	513.372	1544.66
ENSSSCG00000017754	5910.97	-1.39342	0.353335	-3.94362	8.02624e-05	0.000861531	1903.43	2836.16	3784.98	3566.51	5572.9	11036.8	12189.2	7953.52	4355.16
ENSSSCG00000007472	518.982	-1.3935	0.331831	-4.19942	2.67604e-05	0.000334925	305.166	366.764	225.129	172.065	666.189	795.073	973.382	384.518	782.554
ENSSSCG00000032452	436.034	-1.39464	0.421063	-3.31219	0.000925685	0.00695585	212.691	141.238	202.264	320.911	287.458	926.957	989.72	534.507	308.56
ENSSSCG00000037116	945.91	-1.39545	0.417073	-3.34581	0.000820434	0.00627115	171.078	448.773	531.163	756.67	762.707	1810.58	1841.86	856.984	1333.38
ENSSSCG00000001087	974.124	-1.39658	0.352941	-3.95699	7.59e-05	0.000822091	186.49	508.002	536.439	755.426	1662.85	1313.19	1148.8	1233.32	1422.6
ENSSSCG00000011741	328.327	-1.3971	0.452654	-3.08646	0.00202558	0.0134565	103.263	104.79	110.806	334.178	648.354	271.305	364.159	272.708	745.378
ENSSSCG00000039337	228.617	-1.39737	0.411847	-3.39293	0.000691487	0.00544457	89.392	59.229	94.9762	212.697	350.405	405.073	425.21	161.579	258.992
ENSSSCG00000031736	129.25	-1.39784	0.336566	-4.15323	3.27812e-05	0.000400911	55.4847	93.3995	59.7998	57.6313	178.35	229.855	229.588	96.8112	162.335
ENSSSCG00000010496	6611.78	-1.40523	0.443322	-3.16979	0.00152551	0.0105873	1744.69	3808.88	6298.33	1355.37	13301.7	7236.67	5831.7	6962.91	12965.7
ENSSSCG00000005096	4858.67	-1.41081	0.432838	-3.25943	0.00111638	0.00814304	675.064	1628.8	4268.65	3120.8	6549.63	8830.59	6520.89	4674.89	7458.73
ENSSSCG00000004193	420.125	-1.41094	0.312573	-4.51395	6.36303e-06	9.53043e-05	269.717	141.238	214.576	228.867	748.02	469.131	354.27	580.186	775.118
ENSSSCG00000000383	1018.52	-1.41158	0.270997	-5.20883	1.9004e-07	4.16319e-06	369.898	528.505	566.339	619.847	1401.62	1691.89	1600.66	869.256	1518.64
ENSSSCG00000015136	2387.83	-1.41247	0.311597	-4.53301	5.81481e-06	8.8458e-05	1217.58	1348.6	1530.17	772.01	4786.07	2522.76	2092.51	3635.19	3585.62
ENSSSCG00000017279	259.08	-1.41531	0.368606	-3.83964	0.000123217	0.00125413	89.392	68.3411	156.535	203.161	305.293	465.363	489.701	251.573	302.364
ENSSSCG00000003233	121.588	-1.41852	0.315406	-4.49745	6.87725e-06	0.000101828	43.1548	77.4533	84.4233	45.1929	141.631	201.594	200.782	171.806	128.257
ENSSSCG00000003433	1024.95	-1.42041	0.281077	-5.05347	4.33855e-07	8.80868e-06	651.945	537.617	328.899	567.606	1111.01	1595.8	1874.97	1090.15	1466.59
ENSSSCG00000022173	394.68	-1.42049	0.417725	-3.40054	0.000672536	0.00532327	118.676	77.4533	369.352	218.501	732.283	650.001	442.407	357.929	585.521
ENSSSCG00000021973	134.576	-1.42305	0.401714	-3.54244	0.000396437	0.00339816	80.1446	36.4486	66.8351	82.9227	219.265	143.189	142.31	103.629	336.442
ENSSSCG00000033611	189.936	-1.42758	0.451469	-3.16208	0.00156645	0.0108278	152.583	79.7313	73.8704	67.582	191.988	444.638	434.669	133.627	130.735
ENSSSCG00000010799	914.767	-1.42781	0.299957	-4.76006	1.93534e-06	3.33256e-05	701.265	366.764	506.54	278.206	1570.53	1396.09	1125.58	1199.91	1088.02
ENSSSCG00000017601	183.607	-1.43052	0.424927	-3.3665	0.000761272	0.0058973	36.9898	38.7266	128.394	154.651	251.788	301.45	305.687	229.074	205.707
ENSSSCG00000034386	3410.26	-1.43193	0.461327	-3.10393	0.00190969	0.0128333	1094.28	1394.16	2066.61	2121.16	2745.54	9778.27	6982.64	1851	2658.7
ENSSSCG00000011495	358.516	-1.43514	0.285506	-5.02664	4.99154e-07	9.959e-06	135.629	148.072	277.893	162.529	537.147	559.566	356.42	527.689	521.702
ENSSSCG00000008702	114.189	-1.4366	0.531193	-2.70447	0.00684132	0.0362908	50.861	38.7266	66.8351	62.192	82.8802	50.8696	193.473	405.653	76.2107
ENSSSCG00000035883	1252.4	-1.43848	0.26773	-5.37287	7.74919e-08	1.84885e-06	493.197	539.895	872.374	622.75	1548.5	2464.35	1739.96	1411.26	1579.36
ENSSSCG00000011047	656.535	-1.44169	0.227254	-6.34394	2.23958e-10	9.15398e-09	282.047	355.374	334.175	357.811	1178.16	795.073	1038.73	745.855	821.588
ENSSSCG00000035741	586.793	-1.44232	0.339223	-4.25185	2.12012e-05	0.000271473	246.599	184.521	288.446	445.295	772.149	1243.48	860.738	497.01	742.899
ENSSSCG00000006290	741.535	-1.44561	0.251278	-5.75304	8.76544e-09	2.54002e-07	292.836	437.383	418.599	347.861	827.752	1249.13	1131.6	1204.69	763.966
ENSSSCG00000005056	282.534	-1.44654	0.293534	-4.92802	8.30689e-07	1.56202e-05	120.217	93.3995	174.123	174.552	302.145	495.508	499.589	344.975	338.301
ENSSSCG00000026044	11104	-1.45024	0.301777	-4.80569	1.5422e-06	2.72508e-05	6292.89	5656.37	6950.85	3287.47	12980.7	22463.6	17620.2	13017.7	11665.8
ENSSSCG00000015650	1253.02	-1.45107	0.355166	-4.0856	4.39622e-05	0.000513399	616.497	453.329	613.827	794.814	1684.88	2245.8	2524.6	707.676	1635.74
ENSSSCG00000000194	2403.55	-1.45131	0.299043	-4.85319	1.21493e-06	2.2019e-05	923.204	961.332	1322.63	1589.63	3629.94	3954.64	3398.67	1825.78	4026.15
ENSSSCG00000028516	1129.72	-1.45146	0.313986	-4.62269	3.78793e-06	6.04667e-05	386.852	321.203	817.85	721.428	1424.7	1991.45	1537.46	1527.16	1439.33
ENSSSCG00000027410	272.879	-1.45163	0.256087	-5.66848	1.44068e-08	4.01734e-07	140.253	189.077	131.911	93.288	383.976	388.116	434.669	353.838	340.779
ENSSSCG00000028786	270.143	-1.45337	0.284941	-5.1006	3.38576e-07	7.07775e-06	118.676	159.463	168.847	97.0196	495.183	378.696	421.34	316.341	275.722
ENSSSCG00000017328	1444.98	-1.45614	0.337033	-4.32048	1.55689e-05	0.000208104	604.167	751.752	668.351	837.519	2979.49	1126.67	1453.19	1582.39	3001.34
ENSSSCG00000030123	1180.6	-1.45932	0.240414	-6.07002	1.27898e-09	4.52507e-08	514.775	758.586	430.91	660.065	1527.51	1923.63	1711.16	1774.65	1324.08
ENSSSCG00000033879	486.391	-1.46129	0.430138	-3.39725	0.000680666	0.00536767	191.114	136.682	399.252	216.014	932.664	732.899	578.268	221.575	969.053
ENSSSCG00000006308	3335.88	-1.46175	0.423672	-3.45018	0.000560209	0.00458197	1447.23	1321.26	1880.18	1829.27	7970.13	2873.19	1974.28	2755.03	7972.38
ENSSSCG00000015541	905.86	-1.4625	0.410589	-3.56196	0.000368095	0.00319221	550.223	277.921	341.211	592.068	650.452	962.755	1611.41	2384.15	782.554
ENSSSCG00000011264	1395.66	-1.46315	0.448018	-3.26583	0.00109143	0.00798495	503.986	473.832	1028.91	685.771	829.851	2893.92	3744.77	1361.49	1038.45
ENSSSCG00000040946	121.729	-1.46343	0.426313	-3.43277	0.000597454	0.00482812	61.6497	34.1706	73.8704	64.6797	197.234	229.855	183.584	49.7692	200.75
ENSSSCG00000024823	709.936	-1.46383	0.465785	-3.1427	0.00167394	0.0114284	556.388	451.051	93.2174	264.109	1113.11	414.493	988	947.659	1561.39
ENSSSCG00000010497	2466.77	-1.46411	0.43327	-3.3792	0.000726968	0.00567971	1306.97	710.748	2077.16	679.137	2198.95	6869.28	3598.59	2585.27	2174.79
ENSSSCG00000032607	4697.99	-1.46456	0.334622	-4.37674	1.20466e-05	0.000165729	2509.14	3371.49	2260.08	1130.65	5543.53	6735.51	6896.66	9218.2	4616.63
ENSSSCG00000029539	1630.59	-1.46612	0.360237	-4.06987	4.70403e-05	0.000544028	420.759	933.995	898.756	945.733	3418.02	1595.8	1985.03	1358.77	3118.44
ENSSSCG00000004859	2858.46	-1.46715	0.344597	-4.25758	2.06656e-05	0.000265271	1058.83	1038.78	1674.39	1845.03	3698.13	5345.08	5356.61	1858.5	3850.81
ENSSSCG00000011901	736.923	-1.46915	0.230544	-6.37255	1.85911e-10	7.72076e-09	337.532	387.266	367.593	376.469	788.935	1339.57	1154.39	1047.2	833.361
ENSSSCG00000008555	336.883	-1.46933	0.496809	-2.95754	0.00310107	0.0190907	178.784	223.248	96.735	141.798	722.841	122.464	188.313	532.462	825.306
ENSSSCG00000008090	254.581	-1.47198	0.566144	-2.60001	0.00932207	0.0460822	94.0157	34.1706	290.205	53.4851	138.483	634.928	472.503	411.107	162.335
ENSSSCG00000015273	1199.39	-1.47577	0.300859	-4.90517	9.33449e-07	1.72805e-05	621.12	512.558	640.21	587.922	1453.03	2211.89	2085.21	839.94	1842.69
ENSSSCG00000032741	2080.19	-1.47637	0.447291	-3.3007	0.000964429	0.00720862	634.992	1079.79	1122.13	1145.99	1251.6	5932.9	4215.12	1829.19	1509.96
ENSSSCG00000008335	321.896	-1.47795	0.434428	-3.40205	0.000668819	0.00530395	80.1446	77.4533	161.811	293.961	516.165	369.276	403.283	263.845	731.127
ENSSSCG00000015743	451.504	-1.48019	0.334375	-4.42673	9.56735e-06	0.00013546	129.464	143.516	260.305	344.129	547.638	717.827	589.877	814.032	516.746
ENSSSCG00000004622	3675.88	-1.48154	0.391515	-3.78413	0.000154248	0.0015144	2556.92	1690.3	2344.5	518.682	6106.9	6206.09	4532.85	4627.17	4499.53
ENSSSCG00000025901	353.035	-1.48366	0.342629	-4.33024	1.48949e-05	0.000199609	172.619	150.35	163.57	198.6	422.794	840.291	588.587	269.981	370.52
ENSSSCG00000027865	568.951	-1.48837	0.338158	-4.40141	1.0755e-05	0.000150357	377.604	193.633	256.787	276.133	622.126	1318.84	941.997	606.775	526.659
ENSSSCG00000012679	641.881	-1.48983	0.408161	-3.6501	0.00026214	0.00238661	292.836	268.808	478.398	192.795	1261.04	715.943	907.602	328.613	1330.9
ENSSSCG00000039147	740.989	-1.49237	0.573262	-2.6033	0.00923307	0.0457734	112.511	840.596	346.487	55.5582	1459.32	740.436	526.676	1391.49	1195.83
ENSSSCG00000022099	634.185	-1.49387	0.441751	-3.3817	0.000720384	0.00563962	188.031	159.463	362.316	490.488	655.697	1350.87	1191.36	321.795	987.641
ENSSSCG00000025881	1603.17	-1.49462	0.327313	-4.56633	4.96342e-06	7.74014e-05	454.666	749.474	779.156	1126.09	2745.54	2219.42	2135.08	1293.32	2925.75
ENSSSCG00000011236	621.99	-1.4983	0.41705	-3.59261	0.000327383	0.00289574	209.609	157.185	360.558	454.002	1322.94	702.754	667.266	406.334	1317.27
ENSSSCG00000008771	1707.91	-1.49969	0.257956	-5.81372	6.10989e-09	1.83202e-07	782.951	715.304	870.615	966.879	2036.33	3080.44	3170.37	1831.91	1916.42
ENSSSCG00000009779	346.484	-1.50213	0.240686	-6.24102	4.34725e-10	1.67132e-08	215.774	141.238	140.705	176.625	478.397	616.088	463.474	489.51	396.543
ENSSSCG00000008124	260.58	-1.50271	0.519656	-2.89174	0.0038312	0.0227405	129.464	84.2874	182.917	85.4104	817.261	116.812	125.112	295.888	508.071
ENSSSCG00000008634	2615.81	-1.50278	0.333851	-4.50135	6.75242e-06	0.000100324	815.317	1268.87	1134.44	1828.03	3574.34	5041.74	4126.56	1861.91	3891.08
ENSSSCG00000012297	546.929	-1.50587	0.308539	-4.88066	1.05734e-06	1.93891e-05	343.697	289.311	226.888	200.673	926.369	785.653	929.099	401.562	819.11
ENSSSCG00000011538	185.041	-1.50769	0.57737	-2.61131	0.00901949	0.0449585	60.1084	129.848	96.735	48.5098	71.3399	452.174	587.297	68.1769	151.182
ENSSSCG00000038508	297.555	-1.5082	0.350417	-4.30401	1.67736e-05	0.000223245	120.217	198.189	167.088	89.5565	268.574	533.189	613.953	293.161	394.065
ENSSSCG00000010447	1027.19	-1.51384	0.528862	-2.86245	0.00420381	0.0244912	1146.68	234.638	249.752	248.768	1949.26	685.798	903.302	976.975	2849.54
ENSSSCG00000005719	380.02	-1.51404	0.440916	-3.43385	0.000595071	0.00481137	78.6033	84.2874	204.023	341.642	566.523	582.175	518.507	289.752	754.672
ENSSSCG00000024043	205.83	-1.51406	0.479154	-3.15986	0.00157845	0.0108817	66.2734	93.3995	105.529	116.921	415.45	114.928	170.256	144.535	625.175
ENSSSCG00000002684	1801.73	-1.51471	0.579457	-2.61401	0.00894853	0.0446463	405.347	1066.12	1239.97	523.657	3923.69	553.914	522.376	2548.45	5432.02
ENSSSCG00000010274	2185.77	-1.51712	0.29038	-5.2246	1.74535e-07	3.85859e-06	815.317	975	1153.78	1267.89	4167.09	3063.48	2514.71	1856.46	3858.24
ENSSSCG00000026850	277.146	-1.52344	0.537925	-2.83207	0.00462474	0.0264963	249.681	164.019	63.3174	27.3645	389.222	548.261	501.309	424.742	126.398
ENSSSCG00000025138	278.447	-1.52501	0.542746	-2.80981	0.00495708	0.027876	188.031	177.687	73.8704	65.9236	136.385	224.203	447.997	1010.38	181.543
ENSSSCG00000005994	377.965	-1.52523	0.324525	-4.69988	2.60321e-06	4.31515e-05	181.867	75.1752	260.305	201.088	543.442	617.972	470.354	469.057	582.423
ENSSSCG00000017792	273.638	-1.52764	0.518034	-2.94893	0.00318878	0.0195235	183.408	195.911	70.3527	50.9975	407.057	284.493	279.89	861.756	128.877
ENSSSCG00000013362	934.927	-1.52779	0.326577	-4.67821	2.89389e-06	4.72932e-05	204.985	348.54	633.174	592.483	1392.18	1296.23	1160.41	1433.76	1352.58
ENSSSCG00000035987	106.992	-1.52965	0.356361	-4.29242	1.76734e-05	0.000232827	41.6135	47.8388	43.9704	67.582	146.876	92.3189	173.266	237.937	111.528
ENSSSCG00000012014	766.494	-1.53049	0.352118	-4.34652	1.38312e-05	0.000187	183.408	325.759	550.51	391.81	872.864	1507.25	1283.8	1105.83	677.222
ENSSSCG00000005631	629.284	-1.53092	0.236071	-6.48501	8.87235e-11	3.91492e-09	334.449	257.418	307.793	310.546	734.381	1090.87	1117.84	743.81	766.444
ENSSSCG00000009225	719.499	-1.53417	0.584623	-2.62421	0.00868507	0.0435518	221.939	220.97	429.152	399.687	304.244	2498.26	1795.43	304.069	301.745
ENSSSCG00000008510	127.906	-1.53673	0.464697	-3.30694	0.000943203	0.00707379	67.8146	13.6682	43.9704	105.726	235.002	145.073	168.106	109.083	262.71
ENSSSCG00000009007	653.943	-1.53891	0.309504	-4.97218	6.62049e-07	1.2758e-05	320.578	448.773	306.034	172.065	930.566	1166.23	1074.42	749.946	716.876
ENSSSCG00000010627	942.538	-1.53935	0.391752	-3.92939	8.51618e-05	0.000906603	137.171	455.607	622.622	546.461	1221.17	1897.25	1353.88	932.66	1316.03
ENSSSCG00000024750	1125.87	-1.53957	0.355148	-4.33501	1.45756e-05	0.000195668	727.466	569.509	339.452	484.683	1031.28	2304.21	2389.6	1124.92	1161.75
ENSSSCG00000009668	9826.59	-1.53971	0.386384	-3.98493	6.75013e-05	0.000743041	4244.58	4075.41	5610.63	4467.88	23664.9	8958.7	5447.33	12968.6	19001.2
ENSSSCG00000008803	219.302	-1.5431	0.480906	-3.20873	0.00133323	0.00949868	86.3095	70.6191	86.1821	154.236	116.452	614.204	457.025	253.618	135.073
ENSSSCG00000032833	9709.85	-1.54551	0.275672	-5.60632	2.06671e-08	5.4872e-07	5294.17	6670.09	3332.96	3173.45	13674.2	15473.8	12313	15465.3	11991.7
ENSSSCG00000037254	956.981	-1.54704	0.355929	-4.34649	1.38336e-05	0.000187	211.15	476.11	689.457	419.174	981.972	1810.58	1565.41	1533.3	925.681
ENSSSCG00000013599	121.012	-1.54918	0.524361	-2.95442	0.00313255	0.0192312	83.2271	45.5607	33.4175	54.729	231.855	86.6668	152.198	40.2244	361.226
ENSSSCG00000010765	219.705	-1.55049	0.431617	-3.59229	0.000327789	0.00289768	60.1084	54.6729	105.529	179.942	282.212	401.305	450.146	133.627	309.8
ENSSSCG00000036033	148.077	-1.5505	0.523964	-2.95917	0.00308465	0.0190197	15.4124	88.8434	110.806	51.4121	155.269	354.203	332.343	143.853	80.5479
ENSSSCG00000028522	297.458	-1.55127	0.380592	-4.07595	4.58263e-05	0.000532366	132.547	250.584	93.2174	81.6789	361.945	565.218	550.752	263.845	377.336
ENSSSCG00000028983	3377.81	-1.55257	0.380865	-4.07643	4.57329e-05	0.000531881	1547.41	1783.7	1484.44	1470.22	7564.13	3873.63	3186.28	1998.27	7492.19
ENSSSCG00000002039	2931.17	-1.55712	0.345036	-4.51293	6.39394e-06	9.56751e-05	1117.4	1729.03	719.357	1910.12	2356.31	4391.74	5399.61	4846.7	3910.29
ENSSSCG00000008111	325.126	-1.55894	0.419599	-3.71531	0.000202952	0.00191859	140.253	152.628	258.546	49.339	583.308	525.653	396.404	267.935	552.063
ENSSSCG00000018029	132.645	-1.56177	0.309762	-5.04184	4.61075e-07	9.26444e-06	63.1909	86.5654	47.4881	54.3144	235.002	139.42	138.01	194.986	234.828
ENSSSCG00000040904	1967.11	-1.56265	0.393787	-3.96826	7.23982e-05	0.000790779	409.97	1004.61	1356.05	858.665	2730.85	4565.08	3230.99	2078.71	1469.07
ENSSSCG00000005593	113.232	-1.56285	0.436171	-3.58311	0.000339526	0.00298445	47.7785	63.785	47.4881	48.9244	92.3222	101.739	119.093	364.747	133.214
ENSSSCG00000006306	1979.14	-1.56582	0.227476	-6.88343	5.84293e-12	2.98528e-10	864.637	856.542	983.179	1036.12	3342.48	3069.13	2599.41	1915.09	3145.7
ENSSSCG00000006285	235.373	-1.56701	0.284954	-5.49917	3.81589e-08	9.63713e-07	94.0157	154.907	86.1821	107.8	447.972	382.464	256.244	300.66	288.114
ENSSSCG00000008556	877.92	-1.57145	0.465588	-3.3752	0.000737629	0.00574851	628.827	553.563	167.088	235.5	1705.86	525.653	716.279	1994.86	1373.65
ENSSSCG00000038708	569.149	-1.57313	0.242204	-6.49507	8.2997e-11	3.68317e-09	171.078	323.481	260.305	314.692	859.226	806.378	863.748	698.132	825.306
ENSSSCG00000030502	146.533	-1.57726	0.54733	-2.88174	0.00395485	0.023303	23.1186	31.8925	72.1115	126.457	372.436	84.7827	79.1088	207.94	320.952
ENSSSCG00000012035	1457.5	-1.57726	0.473436	-3.33153	0.000863714	0.00656321	1021.84	332.593	756.292	501.268	1111.01	3979.13	3174.67	1416.03	824.686
ENSSSCG00000010035	1807.75	-1.58054	0.210653	-7.50305	6.23476e-14	4.38182e-12	801.446	888.434	705.286	998.389	2977.39	2807.25	2500.96	1983.95	2606.65
ENSSSCG00000016459	1457.8	-1.58691	0.36894	-4.30127	1.69821e-05	0.000225249	881.59	831.483	450.257	504.585	1456.17	2434.21	2509.99	3068.64	983.304
ENSSSCG00000010746	221.471	-1.58764	0.354234	-4.4819	7.39817e-06	0.000108302	92.4745	86.5654	151.258	77.9473	369.289	180.87	327.184	224.984	482.668
ENSSSCG00000011377	1524.72	-1.58908	0.397636	-3.99632	6.43345e-05	0.000712727	1120.48	870.21	420.357	359.885	2151.74	1682.47	1942.9	3719.05	1455.44
ENSSSCG00000035093	484.411	-1.59066	0.496039	-3.20672	0.00134256	0.00954791	302.083	129.848	49.2469	371.494	391.32	487.972	891.694	1167.87	568.172
ENSSSCG00000012173	19651.6	-1.59868	0.316083	-5.05779	4.24134e-07	8.64522e-06	8110.01	6663.26	14948.2	6329.08	27720.8	37788.6	25782.2	29182.4	20340.2
ENSSSCG00000022333	421.715	-1.60066	0.360637	-4.43842	9.06199e-06	0.000129724	81.6858	282.477	240.958	163.772	541.344	812.03	712.839	434.287	526.04
ENSSSCG00000037468	1261.03	-1.6029	0.460344	-3.48196	0.000497758	0.00413653	798.363	189.077	615.586	629.383	1015.54	3417.68	2427.87	1295.36	960.378
ENSSSCG00000017300	4680.86	-1.60477	0.232366	-6.90623	4.97696e-12	2.62041e-10	2331.9	2120.85	1697.26	2505.92	5595.98	6976.67	7782.76	8031.92	5084.43
ENSSSCG00000014630	120.499	-1.60737	0.364715	-4.4072	1.04717e-05	0.000147058	66.2734	52.3948	45.7293	53.4851	131.139	167.681	138.87	314.296	114.626
ENSSSCG00000007530	606.548	-1.61138	0.495651	-3.25105	0.00114982	0.0083492	58.5672	220.97	342.97	434.1	879.159	325.942	688.763	1267.41	1241.06
ENSSSCG00000005907	4729.4	-1.61496	0.50731	-3.18338	0.00145565	0.0101843	3982.57	2622.02	1166.1	432.442	5841.48	7421.31	6560.87	11239.6	3298.13
ENSSSCG00000011163	1146.05	-1.615	0.284943	-5.66781	1.44635e-08	4.02009e-07	584.131	567.231	564.581	380.201	1533.81	2066.81	2109.28	981.748	1526.69
ENSSSCG00000011272	18034.8	-1.61674	0.263178	-6.14313	8.09112e-10	2.94312e-08	9346.09	8950.41	8734.29	5982.04	27072.4	37685	21155.6	22897.2	20490.1
ENSSSCG00000012054	184.509	-1.61675	0.326922	-4.94536	7.60036e-07	1.43612e-05	47.7785	63.785	105.529	113.604	275.917	305.218	299.668	175.215	273.863
ENSSSCG00000006542	524.194	-1.61726	0.550656	-2.93697	0.00331436	0.020164	198.82	41.0047	258.546	391.81	554.982	1364.06	1152.24	207.94	548.345
ENSSSCG00000000869	523.969	-1.61789	0.389547	-4.15326	3.27765e-05	0.000400911	211.15	173.131	251.511	299.351	1227.47	478.551	403.283	512.009	1159.27
ENSSSCG00000004813	150.908	-1.61844	0.320192	-5.05459	4.31313e-07	8.76852e-06	114.052	43.2827	66.8351	49.7536	177.301	252.464	218.409	216.121	219.958
ENSSSCG00000009859	211.983	-1.62282	0.400111	-4.05592	4.99366e-05	0.000570542	100.181	143.516	75.6292	60.9482	424.892	211.015	131.991	360.656	399.022
ENSSSCG00000032601	178.724	-1.62297	0.607747	-2.67047	0.00757449	0.0391193	86.3095	68.3411	45.7293	94.9465	532.951	69.7102	49.443	101.584	559.498
ENSSSCG00000000991	1604.63	-1.62381	0.434824	-3.7344	0.000188165	0.00180295	949.405	198.189	631.416	1046.07	1336.57	2581.16	3697.05	2097.12	1904.65
ENSSSCG00000001536	239.76	-1.62423	0.419851	-3.8686	0.000109463	0.00113497	64.7322	86.5654	158.294	114.019	566.523	308.986	255.814	136.354	466.558
ENSSSCG00000007456	419.765	-1.62489	0.444207	-3.65795	0.000254242	0.00232424	104.804	152.628	255.029	223.891	570.719	876.088	893.414	162.261	539.051
ENSSSCG00000027331	3326.24	-1.62558	0.251096	-6.47394	9.54778e-11	4.20102e-09	1602.89	1198.25	1750.02	1515.41	5538.28	4361.6	4490.29	3242.49	6236.88
ENSSSCG00000010573	241.611	-1.62826	0.393663	-4.13617	3.53148e-05	0.000426192	106.346	125.292	58.041	138.481	414.401	258.116	450.146	146.58	477.091
ENSSSCG00000010491	194.762	-1.62887	0.581852	-2.79946	0.00511883	0.0285786	18.4949	70.6191	204.023	33.5837	173.104	301.45	300.528	548.824	102.234
ENSSSCG00000015175	831.217	-1.63098	0.450081	-3.62375	0.000290359	0.00260534	235.81	400.934	675.386	143.871	735.43	1332.03	972.952	2173.48	811.055
ENSSSCG00000005997	774.77	-1.63128	0.332796	-4.90175	9.49847e-07	1.75422e-05	282.047	359.93	304.276	442.807	940.008	1235.94	1321.63	517.463	1568.82
ENSSSCG00000035176	117.164	-1.63344	0.622452	-2.62421	0.00868507	0.0435518	126.382	13.6682	15.8294	35.2421	84.9784	47.1015	180.574	392.699	157.998
ENSSSCG00000008898	631.262	-1.64073	0.370841	-4.42435	9.67324e-06	0.000136835	181.867	400.934	281.411	256.646	476.299	1013.62	1110.1	1400.35	560.118
ENSSSCG00000029003	523.471	-1.64344	0.327859	-5.01265	5.36847e-07	1.06221e-05	223.48	261.974	279.652	170.821	1076.39	1000.44	567.09	421.333	710.06
ENSSSCG00000032903	729.982	-1.64471	0.389756	-4.21983	2.44488e-05	0.00030823	440.795	389.544	193.47	262.865	554.982	1256.67	1735.23	1129.69	606.587
ENSSSCG00000008459	232.35	-1.64749	0.434554	-3.79122	0.000149911	0.00148118	60.1084	88.8434	119.6	133.92	481.544	278.841	207.661	136.354	584.282
ENSSSCG00000039488	817.5	-1.64999	0.480722	-3.43231	0.000598459	0.00483373	661.193	469.276	91.4585	179.942	1476.11	1060.73	1320.77	605.411	1492.61
ENSSSCG00000025788	1431.12	-1.65042	0.313247	-5.26876	1.37352e-07	3.0918e-06	847.683	375.876	714.08	610.311	2674.2	2547.25	1916.67	1257.18	1936.87
ENSSSCG00000007277	215.091	-1.6505	0.570772	-2.89171	0.00383157	0.0227405	184.949	102.512	56.2822	13.6822	509.87	442.754	232.167	293.843	99.7554
ENSSSCG00000005423	751.614	-1.65338	0.572988	-2.88554	0.0039074	0.0231035	55.4847	93.3995	455.534	633.529	1342.87	925.073	836.662	475.193	1946.78
ENSSSCG00000031661	370.275	-1.65438	0.428986	-3.85649	0.000115027	0.00118172	192.655	189.077	144.223	117.75	251.788	536.957	646.199	1023.34	230.491
ENSSSCG00000000111	612.105	-1.65625	0.500419	-3.30973	0.000933874	0.0070106	354.486	148.072	418.599	117.75	1413.16	354.203	453.586	1630.11	618.979
ENSSSCG00000029281	2912.84	-1.66013	0.442301	-3.7534	0.000174455	0.00168405	980.23	1045.62	2587.22	405.077	3341.43	5961.17	5395.74	3248.63	3250.42
ENSSSCG00000014880	199.653	-1.66347	0.470027	-3.5391	0.000401488	0.00343576	158.748	56.9509	72.1115	53.0705	347.257	201.594	111.784	554.96	240.404
ENSSSCG00000034510	1008.97	-1.66921	0.247338	-6.74869	1.49181e-11	7.35582e-10	409.97	596.846	327.14	464.782	1630.33	1207.68	1254.13	1415.35	1774.53
ENSSSCG00000005338	162.419	-1.66977	0.380046	-4.3936	1.11491e-05	0.000155308	32.3661	50.1168	80.9056	114.848	152.122	271.305	265.702	284.98	209.424
ENSSSCG00000039812	481.393	-1.66985	0.295978	-5.6418	1.68282e-08	4.58008e-07	134.088	200.467	209.299	302.253	707.104	834.639	733.476	460.876	750.334
ENSSSCG00000029200	2190.75	-1.67122	0.242535	-6.89064	5.5542e-12	2.88132e-10	755.208	1120.79	1194.24	831.715	3269.05	4118.55	3072.78	2573.68	2780.76
ENSSSCG00000021534	3884.75	-1.67426	0.249442	-6.71203	1.91935e-11	9.28702e-10	1757.02	2152.74	1734.19	1257.94	4350.68	5921.6	6356.65	6927.46	4504.48
ENSSSCG00000034293	957.966	-1.67732	0.407274	-4.1184	3.8151e-05	0.00045251	376.063	173.131	626.139	470.586	825.654	1940.58	2155.29	913.571	1140.68
ENSSSCG00000032691	655.5	-1.67769	0.450371	-3.72514	0.00019521	0.0018621	396.099	346.262	142.464	229.696	1094.23	1635.36	1095.92	282.252	677.222
ENSSSCG00000008491	746.963	-1.67852	0.449725	-3.73232	0.000189721	0.0018145	183.408	489.778	372.869	225.55	554.982	1595.8	1236.94	1665.56	397.783
ENSSSCG00000016959	2211.69	-1.67895	0.406615	-4.12909	3.64206e-05	0.00043584	729.007	790.479	1222.38	1058.09	2309.1	6418.99	3842.8	1496.48	2037.86
ENSSSCG00000004087	244.066	-1.68046	0.362337	-4.63783	3.52079e-06	5.6845e-05	171.078	123.014	68.5939	63.0213	455.316	403.189	348.251	349.748	214.381
ENSSSCG00000040332	1129.38	-1.68389	0.277442	-6.06933	1.28444e-09	4.53406e-08	385.31	567.231	677.145	360.714	1443.58	1853.91	2021.57	1200.6	1654.33
ENSSSCG00000023745	124.512	-1.68719	0.488122	-3.45649	0.000547253	0.00450686	84.7683	82.0093	17.5882	25.706	303.194	160.145	92.8669	134.99	219.338
ENSSSCG00000017218	799.248	-1.69669	0.280139	-6.05661	1.39019e-09	4.86316e-08	218.856	437.383	357.04	382.688	1171.86	847.827	959.194	1438.53	1379.85
ENSSSCG00000033919	275.434	-1.69733	0.408645	-4.15355	3.27352e-05	0.000400911	146.418	45.5607	107.288	165.431	369.289	346.667	436.818	205.894	655.536
ENSSSCG00000004751	4075.88	-1.70069	0.313927	-5.41748	6.04444e-08	1.48079e-06	1131.27	1391.88	2455.31	2074.73	5453.3	8823.05	6236.27	4569.9	4547.24
ENSSSCG00000031441	418.256	-1.70222	0.46629	-3.65056	0.000261665	0.00238455	319.037	109.346	77.388	189.893	344.11	908.117	1043.89	426.788	345.736
ENSSSCG00000011550	593.542	-1.70248	0.320428	-5.31315	1.07748e-07	2.4867e-06	189.573	355.374	204.023	277.376	1027.08	776.233	975.962	458.149	1078.1
ENSSSCG00000009431	519.436	-1.70288	0.656356	-2.59444	0.00947454	0.0466282	431.548	15.9463	233.923	112.36	775.297	1605.22	972.952	106.356	421.327
ENSSSCG00000004241	1904.7	-1.70397	0.472739	-3.60445	0.00031281	0.00278109	400.723	366.764	724.633	1668.4	2277.63	4431.31	3646.74	1184.23	2441.84
ENSSSCG00000011689	191.045	-1.7053	0.272215	-6.26454	3.73925e-10	1.45925e-08	75.5208	77.4533	86.1821	91.215	290.605	278.841	175.415	310.205	333.964
ENSSSCG00000021514	5314.29	-1.70572	0.253651	-6.72469	1.75963e-11	8.5676e-10	1817.12	1915.83	2742	2782.06	8621.63	9900.73	7359.7	5600.73	7088.83
ENSSSCG00000002330	958.446	-1.7068	0.317753	-5.37147	7.80989e-08	1.86048e-06	243.516	501.168	494.228	414.199	952.597	1885.94	1623.45	1552.39	958.52
ENSSSCG00000038017	327.338	-1.70844	0.313949	-5.44177	5.27523e-08	1.30678e-06	106.346	202.745	112.564	143.871	665.139	455.943	346.531	342.248	570.651
ENSSSCG00000016634	1503.71	-1.70937	0.452498	-3.77762	0.000158332	0.00154959	328.284	405.491	675.386	1094.17	1674.39	2816.67	3918.9	826.986	1793.12
ENSSSCG00000001089	182.966	-1.70958	0.384038	-4.45158	8.52392e-06	0.000122814	27.7424	91.1215	70.3527	118.994	337.815	226.087	228.298	337.476	208.805
ENSSSCG00000005055	10145.6	-1.71213	0.204485	-8.37287	5.62332e-17	6.02355e-15	4306.23	3599.3	5543.79	4274.25	14412.8	17344.7	15106.3	12575.9	14147.3
ENSSSCG00000031465	741.883	-1.71441	0.376041	-4.5591	5.1374e-06	7.97143e-05	221.939	489.778	302.517	247.11	1486.6	849.711	828.493	568.595	1682.21
ENSSSCG00000000469	804.488	-1.71841	0.374997	-4.58245	4.59564e-06	7.20719e-05	309.79	225.526	434.428	389.322	760.609	1963.19	1633.34	706.313	817.871
ENSSSCG00000036831	138.064	-1.72324	0.406274	-4.24158	2.21956e-05	0.000283039	64.7322	70.6191	33.4175	62.6066	119.599	177.102	226.578	370.201	117.724
ENSSSCG00000008641	397.048	-1.72823	0.370356	-4.66641	3.06514e-06	4.97775e-05	120.217	88.8434	179.399	274.889	400.762	749.856	798.827	437.696	522.942
ENSSSCG00000005052	147.604	-1.72903	0.346411	-4.99126	5.99866e-07	1.16756e-05	43.1548	61.507	56.2822	85.825	236.051	248.696	229.588	107.72	259.612
ENSSSCG00000006852	1119.18	-1.72948	0.52981	-3.26433	0.00109721	0.00801973	192.655	482.944	1046.5	74.6304	1819.17	2093.19	1736.09	1383.31	1244.15
ENSSSCG00000005041	1096.81	-1.73239	0.403185	-4.29677	1.73304e-05	0.000229086	252.764	412.325	731.668	432.027	1989.12	1684.35	1456.63	594.503	2317.92
ENSSSCG00000038178	255.106	-1.73263	0.387856	-4.46719	7.92531e-06	0.000115043	50.861	68.3411	207.541	99.9219	339.914	469.131	427.36	281.571	351.313
ENSSSCG00000011553	682.871	-1.73341	0.449143	-3.85937	0.000113678	0.00117085	371.439	469.276	200.505	85.825	1491.84	876.088	760.992	1319.22	570.651
ENSSSCG00000010962	688.462	-1.7376	0.49671	-3.49822	0.000468375	0.00391329	121.758	100.234	214.576	669.601	716.546	1680.58	962.634	1009.02	721.213
ENSSSCG00000034321	2862.06	-1.73905	0.386286	-4.50199	6.73207e-06	0.000100262	687.394	1371.38	1869.62	846.641	6218.11	3123.77	2050.81	5211.44	4379.33
ENSSSCG00000012902	4130.33	-1.73956	0.429309	-4.052	5.07811e-05	0.000579524	1928.09	1462.5	1417.61	1998.44	2814.78	9207.4	9398.47	6915.87	2029.81
ENSSSCG00000016317	412.076	-1.74293	0.538865	-3.23445	0.00121879	0.00880889	104.804	52.3948	172.364	319.667	339.914	928.842	1156.11	184.759	449.829
ENSSSCG00000031724	146.71	-1.74337	0.553725	-3.14844	0.00164145	0.0112412	121.758	47.8388	28.1411	33.5837	71.3399	297.681	475.083	131.581	113.387
ENSSSCG00000005282	255.417	-1.74521	0.455728	-3.8295	0.000128405	0.00130028	80.1446	29.6145	109.047	192.795	536.098	350.435	272.152	215.439	513.028
ENSSSCG00000017158	114.715	-1.7499	0.595428	-2.9389	0.00329376	0.0200622	55.4847	66.0631	19.347	36.0714	391.32	45.2174	70.51	56.5868	291.831
ENSSSCG00000023776	145.915	-1.75338	0.399471	-4.38926	1.13738e-05	0.000158013	23.1186	52.3948	93.2174	70.8989	279.065	199.71	186.164	126.127	282.537
ENSSSCG00000008799	1890.74	-1.7537	0.462886	-3.78861	0.00015149	0.00149298	234.269	858.82	1211.83	754.597	4368.52	2873.19	2036.19	1039.7	3639.52
ENSSSCG00000016140	812.048	-1.75547	0.453098	-3.87436	0.000106903	0.00111438	232.728	191.355	274.376	613.628	1372.24	1452.61	1475.98	322.477	1373.03
ENSSSCG00000014921	2705.22	-1.75629	0.393579	-4.46235	8.10655e-06	0.000117454	895.461	1965.95	923.379	676.235	3471.52	5831.17	5424.97	1971.68	3186.6
ENSSSCG00000004673	448.109	-1.75896	0.513642	-3.42449	0.000615963	0.00495378	80.1446	246.028	355.281	31.5106	720.743	855.363	663.826	606.093	473.993
ENSSSCG00000039761	399.803	-1.76874	0.286831	-6.16647	6.9832e-10	2.57021e-08	201.903	100.234	160.052	201.502	472.102	738.551	699.511	559.051	465.319
ENSSSCG00000003729	1250.78	-1.77071	0.307008	-5.76764	8.03889e-09	2.36926e-07	319.037	469.276	736.945	555.997	1618.79	2151.6	1624.31	2496.64	1284.43
ENSSSCG00000008388	179.992	-1.77815	0.37453	-4.74768	2.0576e-06	3.50808e-05	53.9435	41.0047	117.841	79.6058	322.079	322.174	259.683	133.627	289.972
ENSSSCG00000032241	301.315	-1.77873	0.538504	-3.30309	0.000956252	0.00715438	75.5208	25.0584	233.923	131.018	244.444	633.044	571.819	647.681	149.323
ENSSSCG00000008550	13797	-1.78005	0.282425	-6.30273	2.92452e-10	1.1677e-08	6332.96	8084.75	4381.22	4146.96	17487.7	24863.9	20607.8	23636.3	14631.2
ENSSSCG00000001727	1360.47	-1.78048	0.500461	-3.55767	0.000374157	0.00323755	303.625	261.974	770.362	798.96	1229.56	3325.37	3499.28	597.23	1457.92
ENSSSCG00000026583	278.359	-1.78762	0.595818	-3.00028	0.00269735	0.0169892	36.9898	136.682	142.464	101.58	788.935	192.174	159.507	76.3581	870.537
ENSSSCG00000036062	233.445	-1.78784	0.416434	-4.29321	1.76112e-05	0.000232308	87.8508	116.18	72.1115	98.2634	286.409	682.03	397.694	154.762	205.707
ENSSSCG00000022464	1287.17	-1.78801	0.256208	-6.97876	2.97793e-12	1.61725e-10	419.218	448.773	664.833	603.263	2095.08	2353.19	1899.9	1309	1791.26
ENSSSCG00000038963	911.818	-1.79402	0.565106	-3.17466	0.00150011	0.0104389	584.131	209.579	242.717	344.544	464.758	2871.31	2556.85	550.188	382.293
ENSSSCG00000037811	535.391	-1.79403	0.224498	-7.9913	1.3352e-15	1.20572e-13	189.573	207.301	251.511	240.476	874.963	744.204	603.205	947.659	759.628
ENSSSCG00000038579	163.123	-1.79559	0.453253	-3.96156	7.44602e-05	0.000808753	94.0157	109.346	42.2116	16.5845	201.43	254.348	309.556	245.437	195.174
ENSSSCG00000001085	556.304	-1.79684	0.403828	-4.44951	8.60672e-06	0.000123862	126.382	136.682	145.982	476.391	784.739	923.189	877.936	619.046	916.387
ENSSSCG00000011827	2067.81	-1.79707	0.540144	-3.32703	0.000877774	0.00665377	300.542	1125.35	1108.06	631.456	5851.97	908.117	844.401	4511.95	3328.49
ENSSSCG00000011681	1668.55	-1.80084	0.320011	-5.62744	1.82903e-08	4.90648e-07	765.997	590.012	1016.6	353.665	2517.88	2424.79	1948.05	3256.81	2143.19
ENSSSCG00000035675	460.633	-1.80522	0.45543	-3.96376	7.37775e-05	0.000803585	147.959	293.867	179.399	105.726	1315.59	393.769	250.225	632	827.165
ENSSSCG00000003901	1653.57	-1.80654	0.582957	-3.09893	0.00194221	0.0130028	1713.86	189.077	160.052	400.931	1745.73	2827.97	4223.72	2648.67	972.151
ENSSSCG00000013553	746.953	-1.80748	0.378436	-4.77618	1.78657e-06	3.10044e-05	380.687	214.135	334.175	268.67	885.454	1659.86	1635.92	473.148	870.537
ENSSSCG00000014369	131.042	-1.8106	0.516554	-3.50514	0.00045636	0.00383559	53.9435	68.3411	29.8999	49.339	288.507	45.2174	74.8094	318.386	250.938
ENSSSCG00000001090	1360.82	-1.81117	0.416601	-4.34748	1.37709e-05	0.00018664	368.357	765.42	691.215	334.593	3713.87	1624.06	1230.92	1015.15	2503.8
ENSSSCG00000024065	301.531	-1.82079	0.516158	-3.52758	0.000419373	0.0035672	77.0621	27.3364	182.917	169.577	695.564	363.624	300.098	167.715	729.888
ENSSSCG00000037735	120.472	-1.82143	0.334739	-5.44135	5.28796e-08	1.30784e-06	38.531	63.785	56.2822	37.7298	257.033	184.638	150.479	111.128	184.641
ENSSSCG00000015644	556.13	-1.82412	0.305791	-5.96526	2.44252e-09	7.9533e-08	263.552	232.36	144.223	255.402	623.175	1070.15	915.341	981.748	519.224
ENSSSCG00000004314	460.423	-1.82516	0.359611	-5.07537	3.86733e-07	7.95594e-06	73.9796	223.248	195.229	240.476	556.031	879.856	710.26	816.759	447.97
ENSSSCG00000005380	1001.03	-1.83088	0.408254	-4.48466	7.30303e-06	0.000107314	376.063	373.598	362.316	458.977	2084.59	608.551	1025.84	949.704	2769.61
ENSSSCG00000007529	843.717	-1.83383	0.642151	-2.85576	0.00429344	0.0249279	183.408	419.159	506.54	85.825	1306.15	273.189	236.467	3752.46	830.263
ENSSSCG00000011946	1822.11	-1.8366	0.29481	-6.22979	4.67068e-10	1.77372e-08	500.904	530.783	1097.5	794.4	2606	3072.9	2013.41	3285.45	2497.6
ENSSSCG00000005057	180.176	-1.838	0.355912	-5.1642	2.41475e-07	5.17323e-06	67.8146	84.2874	91.4585	44.7783	178.35	373.044	268.712	347.702	165.433
ENSSSCG00000012361	197.409	-1.83858	0.468341	-3.92572	8.64704e-05	0.000918645	80.1446	59.229	93.2174	69.6551	93.3713	520.001	385.655	355.202	120.202
ENSSSCG00000011680	8280.31	-1.83931	0.371037	-4.95722	7.15081e-07	1.35944e-05	1382.49	3647.14	5285.25	2747.23	13898.7	13171.5	9593.66	8342.81	16454.1
ENSSSCG00000027820	1008.27	-1.83985	0.406409	-4.52708	5.98035e-06	9.03568e-05	289.753	508.002	603.275	177.869	1027.08	1759.71	1368.07	2450.96	889.744
ENSSSCG00000015375	2075.3	-1.84689	0.35646	-5.18121	2.20453e-07	4.77556e-06	409.97	665.187	1336.7	857.421	2795.89	4046.96	2974.32	1902.82	3688.47
ENSSSCG00000008631	335.076	-1.85079	0.350397	-5.28198	1.27793e-07	2.8934e-06	97.0982	59.229	174.123	191.966	487.839	601.015	579.988	364.065	460.362
ENSSSCG00000007552	116.111	-1.85818	0.530512	-3.50262	0.000460712	0.0038659	73.9796	52.3948	3.51764	41.876	113.305	143.189	166.816	313.614	136.312
ENSSSCG00000039244	8038.96	-1.86149	0.493619	-3.77111	0.000162524	0.00158166	2137.7	3489.95	5717.92	699.453	7440.33	21497.1	13408.1	10997.6	6962.43
ENSSSCG00000039194	762.485	-1.86224	0.259139	-7.18627	6.65859e-13	3.97774e-11	434.63	298.423	249.752	233.013	1377.49	1047.54	1036.58	946.977	1237.96
ENSSSCG00000039802	284.111	-1.86826	0.251856	-7.41796	1.18935e-13	7.89443e-12	115.593	123.014	133.67	83.3373	519.312	414.493	449.716	384.518	333.344
ENSSSCG00000010580	515.228	-1.86944	0.413067	-4.52575	6.01816e-06	9.08398e-05	126.382	127.57	117.841	411.297	507.772	778.117	1104.08	807.215	656.775
ENSSSCG00000012163	1230.77	-1.87081	0.397966	-4.70094	2.58969e-06	4.29733e-05	274.341	298.423	689.457	626.896	2263.99	2121.45	1778.23	726.084	2298.09
ENSSSCG00000007235	412.508	-1.87088	0.680039	-2.75114	0.00593885	0.0322977	92.4745	11.3902	26.3823	419.589	1074.29	414.493	509.478	186.123	978.347
ENSSSCG00000024669	2813.37	-1.88015	0.401958	-4.67749	2.90408e-06	4.73804e-05	1593.64	1608.29	464.328	631.871	2787.5	4715.8	5406.92	5118.04	2993.9
ENSSSCG00000022940	2024.04	-1.88048	0.350139	-5.37067	7.84449e-08	1.86586e-06	437.713	658.353	951.521	1080.07	2250.35	4135.51	3782.18	1730.33	3190.32
ENSSSCG00000005083	2195.79	-1.88313	0.439679	-4.28296	1.84421e-05	0.000241741	1089.66	829.205	698.251	691.161	1556.89	5833.05	4572.83	3412.94	1078.1
ENSSSCG00000003253	1137.61	-1.8852	0.306149	-6.15779	7.37683e-10	2.70868e-08	488.574	369.042	298.999	609.482	1576.82	2300.44	1948.48	1057.42	1589.27
ENSSSCG00000015570	8803.41	-1.88671	0.206198	-9.15003	5.69178e-20	8.22851e-18	3672.78	3212.03	3681.21	3350.49	16566.6	11877.1	10263.1	14492.4	12115
ENSSSCG00000034207	11487.8	-1.89115	0.321115	-5.88933	3.87757e-09	1.2118e-07	4788.64	2464.84	4569.41	5943.9	12184.4	20698.3	23714.6	16715.6	12310.2
ENSSSCG00000004624	4597.02	-1.90334	0.416859	-4.56591	4.9732e-06	7.74762e-05	641.157	1002.34	3496.53	1749.67	6948.29	8282.33	5843.3	5811.4	7598.14
ENSSSCG00000013377	435.743	-1.90792	0.506441	-3.76731	0.000165014	0.00160087	175.702	307.535	87.9409	62.6066	353.552	977.827	1098.06	614.956	243.502
ENSSSCG00000035357	1584.93	-1.90919	0.381935	-4.99872	5.77113e-07	1.12893e-05	371.439	373.598	701.768	939.514	1988.07	3263.19	3094.7	1165.83	2366.25
ENSSSCG00000017747	500.219	-1.91443	0.504076	-3.7979	0.000145925	0.00145288	189.573	143.516	142.464	245.037	1398.47	246.812	306.977	415.197	1413.92
ENSSSCG00000009844	1816.64	-1.91661	0.466296	-4.11027	3.95188e-05	0.000467128	420.759	583.177	772.121	879.395	1040.72	4233.48	5200.12	2085.53	1134.49
ENSSSCG00000008973	2746.25	-1.91787	0.536936	-3.57188	0.000354423	0.00309091	1035.71	1257.48	1498.51	108.629	2651.12	7232.91	4765.02	3974.71	2192.14
ENSSSCG00000017262	7661.57	-1.92153	0.530096	-3.62487	0.000289106	0.00259665	1686.12	2448.89	5278.21	1471.05	5479.53	25905.8	16574.2	4114.48	5995.86
ENSSSCG00000008614	1837.4	-1.92561	0.28119	-6.84809	7.48447e-12	3.79898e-10	473.161	628.738	1034.18	671.259	2283.93	3540.15	2935.63	2776.16	2193.38
ENSSSCG00000021371	272.753	-1.9295	0.44508	-4.33519	1.45636e-05	0.000195668	57.0259	84.2874	195.229	63.4359	236.051	670.725	463.904	469.739	214.381
ENSSSCG00000032003	20737.5	-1.93154	0.194348	-9.93857	2.82845e-23	5.93669e-21	8077.65	7132.53	7394.07	9377.73	36006.7	33734.1	27971.4	31433	25510.1
ENSSSCG00000021774	839.14	-1.93218	0.30777	-6.27799	3.42981e-10	1.35208e-08	206.526	280.199	418.599	364.031	1582.07	974.059	916.63	1083.33	1726.82
ENSSSCG00000000579	1048.77	-1.93305	0.390489	-4.95032	7.40902e-07	1.40167e-05	265.094	350.818	381.663	555.582	2194.75	1443.19	982.411	728.811	2536.64
ENSSSCG00000027434	952.674	-1.93886	0.303259	-6.39343	1.62204e-10	6.77247e-09	400.723	473.832	342.97	225.55	1663.9	1458.26	1696.11	833.122	1479.6
ENSSSCG00000011514	827.163	-1.93922	0.320944	-6.04222	1.52005e-09	5.22333e-08	245.057	220.97	425.634	349.519	1073.25	1797.39	1412.35	728.811	1191.49
ENSSSCG00000016464	1029	-1.94396	0.247157	-7.86528	3.68263e-15	3.12561e-13	325.202	496.612	420.357	325.886	1669.14	2004.64	1493.18	1296.04	1229.9
ENSSSCG00000037277	3686.3	-1.94635	0.461495	-4.2175	2.47025e-05	0.000311175	343.697	954.497	2659.33	1344.18	4402.09	8613.92	6208.32	3911.99	4738.69
ENSSSCG00000006767	573.773	-1.9475	0.327288	-5.95042	2.67455e-09	8.6364e-08	238.892	95.6775	265.582	252.914	986.169	1098.41	792.378	593.139	840.796
ENSSSCG00000025969	270.725	-1.95398	0.483254	-4.04337	5.2688e-05	0.000597336	53.9435	15.9463	130.153	179.942	480.495	471.015	400.703	297.251	407.077
ENSSSCG00000001076	824.691	-1.95408	0.282703	-6.91213	4.77414e-12	2.53078e-10	204.985	302.979	369.352	359.47	877.061	1576.96	1353.02	1417.4	960.998
ENSSSCG00000028060	252.343	-1.95882	0.436406	-4.48853	7.17168e-06	0.000105784	49.3197	161.741	123.117	33.9983	475.249	276.957	257.104	443.15	450.448
ENSSSCG00000000936	222.312	-1.96164	0.515782	-3.80324	0.000142814	0.0014274	84.7683	50.1168	160.052	16.9992	514.067	220.435	174.125	334.749	445.492
ENSSSCG00000008995	303.109	-1.96214	0.518041	-3.78762	0.000152094	0.00149655	101.722	168.575	87.9409	65.0943	139.532	915.653	502.599	607.456	139.41
ENSSSCG00000004856	930.807	-1.964	0.240469	-8.16738	3.15167e-16	3.13794e-14	320.578	405.491	334.175	341.227	1151.93	1629.71	1851.75	1246.96	1095.45
ENSSSCG00000006853	258.665	-1.96452	0.369952	-5.31021	1.09501e-07	2.52339e-06	40.0723	70.6191	105.529	157.968	331.521	331.595	515.497	401.562	373.618
ENSSSCG00000005284	307.288	-1.96608	0.350442	-5.61029	2.01988e-08	5.37206e-07	70.8971	54.6729	153.017	167.918	542.393	491.74	397.694	380.427	506.832
ENSSSCG00000008123	7644.86	-1.96683	0.299903	-6.55823	5.44504e-11	2.51703e-09	3665.07	3982.01	1964.6	1751.74	10270.8	11705.7	12722.3	13233.1	9508.37
ENSSSCG00000038514	1261.89	-1.96893	0.406751	-4.84062	1.29433e-06	2.34034e-05	545.6	735.806	174.123	369.835	1433.09	1544.93	2010.83	3192.04	1350.73
ENSSSCG00000030827	750.115	-1.96894	0.471671	-4.17439	2.98785e-05	0.000369485	240.434	184.521	109.047	521.584	500.428	1281.16	1482.43	1801.92	629.513
ENSSSCG00000008748	339.36	-1.96962	0.322787	-6.10193	1.04796e-09	3.74182e-08	90.9333	79.7313	172.364	154.236	509.87	683.914	489.701	324.522	548.965
ENSSSCG00000016816	181.197	-1.9731	0.387846	-5.08734	3.63128e-07	7.52014e-06	41.6135	95.6775	96.735	33.1691	204.578	260	251.944	416.561	230.491
ENSSSCG00000038001	1887.47	-1.97553	0.34552	-5.71755	1.08071e-08	3.07427e-07	442.336	845.152	958.556	517.852	2167.47	4587.69	3042.25	2596.86	1829.06
ENSSSCG00000012693	156.243	-1.97578	0.501637	-3.93865	8.19399e-05	0.000876508	73.9796	56.9509	59.7998	28.1937	189.89	131.884	137.581	603.366	124.539
ENSSSCG00000022895	354.42	-1.98124	0.486722	-4.07058	4.68963e-05	0.000542767	38.531	66.0631	211.058	176.625	701.859	316.522	337.502	402.926	938.692
ENSSSCG00000036612	271.908	-1.99053	0.249782	-7.96905	1.59893e-15	1.42727e-13	123.299	82.0093	123.117	76.7035	383.976	359.855	463.904	452.013	382.293
ENSSSCG00000011845	257.444	-1.99398	0.490493	-4.06526	4.7978e-05	0.000552405	21.5774	59.229	107.288	164.187	463.709	331.595	305.257	201.804	662.351
ENSSSCG00000012089	372.765	-2.00348	0.390005	-5.13705	2.7908e-07	5.93789e-06	95.557	118.458	105.529	207.307	316.833	433.334	746.804	939.478	391.587
ENSSSCG00000022430	1898.22	-2.01997	0.289648	-6.97388	3.08317e-12	1.66856e-10	503.986	466.998	814.333	946.977	3316.26	3118.12	2302.75	2232.79	3381.77
ENSSSCG00000038879	1501.95	-2.02126	0.409883	-4.9313	8.16829e-07	1.53782e-05	915.498	280.199	379.905	521.998	1242.15	2758.26	3301.93	2817.07	1300.54
ENSSSCG00000001049	434.76	-2.0245	0.283849	-7.13232	9.8691e-13	5.78441e-11	177.243	138.96	145.982	162.943	430.138	693.334	855.579	822.895	485.766
ENSSSCG00000012126	835.977	-2.03423	0.459122	-4.43068	9.39349e-06	0.000133363	362.192	214.135	450.257	114.019	955.745	2509.57	1312.17	1056.74	548.965
ENSSSCG00000007039	7739.49	-2.0391	0.394588	-5.16766	2.37043e-07	5.09233e-06	2777.32	1521.73	3271.4	3177.18	6927.31	21009.2	15773.6	8291.68	6906.05
ENSSSCG00000039166	131.574	-2.0415	0.499322	-4.08854	4.34103e-05	0.000509251	43.1548	34.1706	22.8646	72.972	57.7014	178.986	279.89	366.792	127.637
ENSSSCG00000014819	221.27	-2.04451	0.44286	-4.61661	3.90067e-06	6.1948e-05	132.547	72.8972	21.1058	74.2158	203.528	448.406	452.726	365.428	220.577
ENSSSCG00000040566	1000.56	-2.04752	0.47584	-4.30295	1.68537e-05	0.000223927	641.157	193.633	328.899	180.357	1296.71	1309.42	873.207	3356.35	825.306
ENSSSCG00000012323	741.477	-2.04829	0.4058	-5.04754	4.47544e-07	9.02761e-06	379.145	359.93	196.988	88.3127	1041.77	1509.13	1018.96	1368.99	710.06
ENSSSCG00000018034	1045.86	-2.0486	0.412586	-4.96527	6.86068e-07	1.31281e-05	477.785	605.958	181.158	175.382	1694.32	1064.49	1185.77	2424.37	1603.52
ENSSSCG00000009134	318.11	-2.04963	0.563592	-3.63672	0.000276129	0.00250078	38.531	111.624	246.235	14.9261	400.762	697.102	611.374	307.478	434.959
ENSSSCG00000032619	466.126	-2.05922	0.349253	-5.89607	3.72257e-09	1.1657e-07	104.804	243.75	196.988	106.556	523.509	958.986	877.506	709.04	473.993
ENSSSCG00000039953	2898.29	-2.06058	0.27526	-7.48593	7.10429e-14	4.94816e-12	638.074	1375.93	1239.97	842.909	4249.97	4885.37	4514.36	4920.33	3417.71
ENSSSCG00000004511	3471.39	-2.06411	0.376757	-5.47863	4.28624e-08	1.07725e-06	786.033	981.834	1405.3	1598.34	7375.28	3935.8	4010.04	2645.26	8504.62
ENSSSCG00000008336	13949.5	-2.06412	0.33418	-6.17669	6.5459e-10	2.43232e-08	2228.64	4553.8	8060.66	4559.92	22425.9	25289.7	19940.2	18475.3	20011.8
ENSSSCG00000017204	2848.87	-2.06433	0.383345	-5.38505	7.24252e-08	1.7409e-06	850.765	1574.12	926.897	562.216	3294.22	4723.34	5456.36	6251.82	2000.07
ENSSSCG00000004674	1472.62	-2.06435	0.384888	-5.3635	8.16226e-08	1.92962e-06	545.6	947.663	332.417	200.258	2304.91	2183.63	2485.48	2005.08	2248.52
ENSSSCG00000008396	109.542	-2.06757	0.679547	-3.04257	0.00234564	0.0151802	16.9537	20.5023	36.9352	52.6559	317.882	28.2609	53.7424	25.2255	433.719
ENSSSCG00000011110	5497.89	-2.06871	0.573113	-3.6096	0.000306675	0.00273124	189.573	3854.44	2355.06	545.631	8128.55	8909.72	6876.88	11772.1	6849.05
ENSSSCG00000027030	401.162	-2.07491	0.584664	-3.54889	0.000386852	0.00332333	38.531	63.785	184.676	212.282	936.86	128.116	198.202	975.612	872.395
ENSSSCG00000033526	407.907	-2.08295	0.458024	-4.54769	5.42388e-06	8.35867e-05	43.1548	220.97	128.394	148.017	1114.16	361.74	420.481	414.516	819.729
ENSSSCG00000029484	4235.15	-2.08427	0.636477	-3.27469	0.00105777	0.00777163	621.12	1321.26	2631.19	499.609	14120.1	2044.21	1536.6	1703.06	13639.2
ENSSSCG00000038469	472.003	-2.08853	0.445824	-4.68466	2.8043e-06	4.5994e-05	77.0621	177.687	211.058	159.626	1208.58	469.131	349.971	401.562	1193.35
ENSSSCG00000037241	10457.3	-2.09727	0.404167	-5.18913	2.11284e-07	4.58974e-06	1684.58	5934.29	4710.11	1648.09	11691.3	20300.7	16733.7	19034.3	12379
ENSSSCG00000027052	1222.31	-2.10001	0.412484	-5.09114	3.5592e-07	7.41038e-06	520.94	505.724	226.888	372.323	1527.51	3494.93	2189.68	786.08	1376.75
ENSSSCG00000038779	541.513	-2.10277	0.304758	-6.89979	5.20786e-12	2.73272e-10	121.758	177.687	295.481	148.017	795.23	1090.87	831.932	651.771	760.868
ENSSSCG00000003669	550.529	-2.10497	0.321653	-6.54423	5.98009e-11	2.73185e-09	135.629	179.965	240.958	192.381	925.32	1051.31	1077.86	429.515	721.833
ENSSSCG00000017273	2111.1	-2.11399	0.339244	-6.23146	4.62101e-10	1.75915e-08	365.274	544.451	970.868	961.074	3764.23	3913.19	3008.28	2047.35	3425.14
ENSSSCG00000034154	235.871	-2.11762	0.431788	-4.90431	9.37581e-07	1.73363e-05	75.5208	95.6775	52.7645	84.1665	283.261	471.015	667.696	128.173	264.569
ENSSSCG00000000602	170.213	-2.12324	0.36927	-5.74983	8.93319e-09	2.57422e-07	29.2836	47.8388	58.041	87.4835	235.002	220.435	306.547	171.806	375.477
ENSSSCG00000011683	319.679	-2.12695	0.351781	-6.04623	1.48273e-09	5.16113e-08	61.6497	123.014	151.258	91.6296	304.244	731.015	491.85	562.46	359.987
ENSSSCG00000012066	127.1	-2.13295	0.718106	-2.97025	0.00297561	0.0184869	10.7887	2.27804	43.9704	77.1181	58.7505	433.334	412.312	40.9062	64.4383
ENSSSCG00000014049	139.554	-2.13736	0.531792	-4.01916	5.84052e-05	0.000655454	29.2836	111.624	17.5882	17.4138	269.623	222.319	213.25	292.479	82.4067
ENSSSCG00000015394	286.785	-2.1383	0.327633	-6.52652	6.73135e-11	3.04814e-09	43.1548	88.8434	119.6	127.286	508.821	531.305	420.911	347.702	393.445
ENSSSCG00000009226	400.672	-2.13966	0.613489	-3.4877	0.000487194	0.00405961	141.794	86.5654	123.117	117.75	78.6837	1367.83	948.016	652.453	89.8419
ENSSSCG00000006489	517.352	-2.13967	0.378426	-5.65413	1.56635e-08	4.32124e-07	98.6395	95.6775	184.676	294.376	734.381	780.001	1153.53	524.281	790.608
ENSSSCG00000025264	2189.49	-2.14285	0.342015	-6.26536	3.71961e-10	1.45524e-08	889.297	1157.24	425.634	429.954	3496.7	3572.18	3749.93	3639.28	2345.18
ENSSSCG00000040731	472.534	-2.14331	0.42103	-5.09063	3.56881e-07	7.42044e-06	81.6858	118.458	191.711	216.014	920.075	510.58	362.009	533.144	1319.13
ENSSSCG00000017895	669.204	-2.14678	0.356357	-6.02425	1.69894e-09	5.77417e-08	178.784	145.794	247.993	303.082	933.713	1565.65	1106.66	484.738	1056.42
ENSSSCG00000038685	170.408	-2.14705	0.423692	-5.06749	4.03102e-07	8.25986e-06	41.6135	102.512	22.8646	53.8998	137.434	371.16	338.792	252.255	213.142
ENSSSCG00000031598	543.592	-2.14948	0.448229	-4.7955	1.62271e-06	2.85435e-05	106.346	107.068	205.782	269.499	709.202	1294.35	1135.47	246.119	818.49
ENSSSCG00000003792	550.219	-2.1505	0.517619	-4.1546	3.25851e-05	0.000399772	81.6858	129.848	281.411	185.332	1279.92	697.102	597.186	162.261	1537.23
ENSSSCG00000036549	1418.41	-2.15051	0.286125	-7.51597	5.64917e-14	4.04345e-12	621.12	391.822	408.046	470.586	1706.91	2856.23	2933.48	1719.42	1658.05
ENSSSCG00000034129	910.949	-2.15445	0.326361	-6.60144	4.07196e-11	1.90499e-09	237.351	441.939	342.97	184.503	1332.38	1940.58	1591.21	916.298	1211.32
ENSSSCG00000015346	2556.84	-2.15571	0.374059	-5.76301	8.26258e-09	2.42598e-07	653.487	1118.52	1027.15	530.291	2501.09	6398.27	5068.12	3541.11	2173.55
ENSSSCG00000001697	1664.11	-2.15788	0.4293	-5.02651	4.99489e-07	9.959e-06	687.394	523.948	272.617	636.846	1664.95	4141.16	4105.49	1056.06	1888.54
ENSSSCG00000015850	3549.29	-2.15894	0.422813	-5.10613	3.28825e-07	6.90177e-06	738.255	1104.85	1728.92	963.147	2778.06	9190.44	8592.77	4062.66	2784.48
ENSSSCG00000015035	104.524	-2.1633	0.362579	-5.96644	2.42492e-09	7.91258e-08	38.531	41.0047	26.3823	30.6814	139.532	199.71	177.565	208.621	78.6891
ENSSSCG00000004651	11059.9	-2.18028	0.386246	-5.64478	1.65394e-08	4.51475e-07	1613.68	2961.45	6986.02	2558.17	16319	22923.4	13879.7	15253.2	17044.5
ENSSSCG00000022948	3445.39	-2.18422	0.420169	-5.19843	2.0098e-07	4.38431e-06	880.049	833.762	2082.44	542.314	4307.67	8768.41	6377.72	2911.15	4304.97
ENSSSCG00000006289	160.99	-2.18726	0.596849	-3.66467	0.000247654	0.00227607	21.5774	52.3948	77.388	34.4129	539.246	97.9711	52.8825	107.72	465.319
ENSSSCG00000004791	435.987	-2.18777	0.490868	-4.45693	8.31402e-06	0.000120124	163.372	86.5654	189.952	92.0442	322.079	1269.86	1147.94	247.482	404.598
ENSSSCG00000006525	4347.21	-2.18966	0.386815	-5.66075	1.50714e-08	4.16528e-07	787.575	2011.51	1945.25	775.327	5919.11	10584.6	6755.64	6465.9	3879.93
ENSSSCG00000039158	1745.38	-2.1898	0.597009	-3.66795	0.000244507	0.00224982	120.217	1031.95	758.051	93.7027	1233.76	4745.95	4149.77	2180.3	1394.72
ENSSSCG00000004382	5209.45	-2.19063	0.30252	-7.24126	4.44527e-13	2.73984e-11	1242.24	1836.1	1818.62	1863.69	8768.51	11372.2	8065.23	4143.11	7775.35
ENSSSCG00000002009	1480.99	-2.19432	0.300765	-7.2958	2.96879e-13	1.88981e-11	598.002	346.262	511.816	461.879	2874.58	1448.84	1587.34	2853.89	2646.31
ENSSSCG00000003377	5834.4	-2.19641	0.15634	-14.0489	7.81851e-45	1.3493e-41	1883.4	1840.65	2070.13	1941.64	9485.06	8589.43	8436.27	10039.1	8223.94
ENSSSCG00000026383	1559.6	-2.1967	0.582587	-3.77059	0.000162861	0.00158295	280.506	182.243	731.668	601.19	674.582	5571.17	4099.04	1128.33	767.683
ENSSSCG00000028947	1765.92	-2.19942	0.326342	-6.73962	1.588e-11	7.78071e-10	340.614	494.334	842.474	588.337	2559.84	3856.67	3173.38	1776.69	2260.92
ENSSSCG00000010721	124.434	-2.2012	0.289724	-7.59758	3.01722e-14	2.23159e-12	30.8248	38.7266	54.5234	37.7298	241.297	182.754	146.179	203.849	184.021
ENSSSCG00000009334	3506.11	-2.20711	0.397156	-5.5573	2.73983e-08	7.16414e-07	701.265	466.998	1266.35	1944.95	5028.41	7364.79	6123.62	3407.48	5251.1
ENSSSCG00000012294	235.601	-2.21593	0.287321	-7.71237	1.23502e-14	9.7869e-13	50.861	107.068	61.5586	83.7519	413.352	299.566	327.614	322.477	454.166
ENSSSCG00000036898	1017.61	-2.22793	0.443048	-5.02864	4.93966e-07	9.88696e-06	188.031	136.682	304.276	600.775	1565.28	2057.39	2027.16	645.635	1633.26
ENSSSCG00000025588	237.059	-2.22796	0.437746	-5.08962	3.58777e-07	7.4499e-06	41.6135	63.785	42.2116	136.408	335.717	420.145	591.596	171.806	330.246
ENSSSCG00000004238	607.795	-2.22873	0.368654	-6.04559	1.48866e-09	5.16113e-08	204.985	243.75	172.364	138.481	1501.28	736.667	577.838	550.869	1343.91
ENSSSCG00000028923	2883.74	-2.23474	0.357344	-6.25375	4.00711e-10	1.55085e-08	705.889	453.329	796.745	1626.94	4032.8	5750.15	4743.95	4556.26	3287.59
ENSSSCG00000029803	650.26	-2.24756	0.204529	-10.989	4.31849e-28	1.52443e-25	208.068	232.36	209.299	184.918	1261.04	951.45	908.892	907.435	988.88
ENSSSCG00000010493	3264.3	-2.25611	0.188268	-11.9835	4.33679e-33	2.40568e-30	986.395	918.049	1187.2	1066.8	4664.37	4996.53	5592.65	5733	4233.72
ENSSSCG00000015197	137.169	-2.25763	0.454019	-4.97255	6.60781e-07	1.27494e-05	26.2011	61.507	49.2469	27.7791	127.992	363.624	332.773	129.536	115.865
ENSSSCG00000012739	1037.22	-2.25826	0.365981	-6.17044	6.81024e-10	2.51251e-08	462.373	362.208	260.305	186.991	1068	2383.34	1800.59	1903.5	907.713
ENSSSCG00000009053	180.863	-2.25829	0.552482	-4.08754	4.35976e-05	0.000510293	10.7887	29.6145	98.4938	63.8505	232.904	480.435	417.901	82.4941	211.283
ENSSSCG00000036768	668.817	-2.26453	0.508342	-4.45473	8.39984e-06	0.000121251	127.923	123.014	124.876	389.737	451.12	1620.29	2043.5	625.864	513.028
ENSSSCG00000029805	4911.56	-2.26463	0.32874	-6.88881	5.62621e-12	2.88404e-10	1225.29	2018.34	2026.16	788.18	8143.24	9527.69	6632.67	5164.4	8678.1
ENSSSCG00000027443	188.93	-2.26675	0.378382	-5.99062	2.09037e-09	6.92273e-08	58.5672	38.7266	33.4175	93.288	246.542	314.638	453.156	194.986	267.047
ENSSSCG00000001952	4180.72	-2.2702	0.514616	-4.41144	1.02686e-05	0.000144598	2171.61	489.778	1062.33	1051.46	3045.58	11995.8	10046	5936.16	1827.82
ENSSSCG00000034239	408.632	-2.27336	0.318948	-7.12768	1.02071e-12	5.93772e-11	70.8971	125.292	177.641	128.116	567.572	915.653	659.097	583.594	449.829
ENSSSCG00000009186	807.511	-2.28238	0.368749	-6.18953	6.03449e-10	2.25307e-08	178.784	120.736	281.411	386.42	1732.09	1092.75	939.847	898.572	1636.98
ENSSSCG00000001715	1733.68	-2.29147	0.297271	-7.70835	1.27459e-14	1.00492e-12	485.491	514.836	532.922	583.776	4102.04	2402.18	1661.29	2026.22	3294.41
ENSSSCG00000006336	101.318	-2.29604	0.5828	-3.93967	8.15951e-05	0.000873422	50.861	0	10.5529	44.7783	113.305	241.16	132.421	200.44	118.343
ENSSSCG00000004902	227.849	-2.29786	0.55579	-4.13441	3.55874e-05	0.000428483	3.08248	88.8434	94.9762	63.4359	482.593	237.392	218.409	340.203	521.702
ENSSSCG00000035615	2066.56	-2.29848	0.37362	-6.15192	7.65486e-10	2.80414e-08	627.285	817.815	638.451	380.615	3383.4	2458.7	1830.25	6033.66	2428.83
ENSSSCG00000033833	110.415	-2.30103	0.477643	-4.81746	1.45394e-06	2.61071e-05	10.7887	11.3902	31.6587	66.7528	181.497	241.16	162.087	125.446	162.955
ENSSSCG00000010169	451.779	-2.30337	0.263645	-8.73663	2.40167e-18	2.98423e-16	112.511	118.458	189.952	131.432	749.069	793.189	811.295	491.556	668.547
ENSSSCG00000008115	4084.18	-2.30386	0.361849	-6.36692	1.92862e-10	7.96685e-09	1553.57	1355.43	1445.75	513.706	6458.36	9863.05	6246.16	4359.23	4962.37
ENSSSCG00000024299	199.832	-2.30481	0.456255	-5.05159	4.38145e-07	8.87258e-06	16.9537	54.6729	65.0763	90.8004	464.758	177.102	169.826	349.748	409.555
ENSSSCG00000004349	318.882	-2.30591	0.347745	-6.63104	3.33337e-11	1.5833e-09	135.629	116.18	59.7998	71.3135	411.253	616.088	514.207	658.589	286.874
ENSSSCG00000002379	272.405	-2.30795	0.418997	-5.50827	3.62378e-08	9.25733e-07	117.134	107.068	63.3174	33.1691	666.189	329.71	256.244	321.795	557.02
ENSSSCG00000017260	1450.51	-2.31037	0.186185	-12.409	2.33455e-35	1.57653e-32	420.759	544.451	427.393	403.004	2548.3	2023.48	2118.31	2303.02	2265.87
ENSSSCG00000032332	1431.74	-2.31443	0.393224	-5.88578	3.96182e-09	1.23317e-07	186.49	257.418	710.562	519.925	2152.79	2812.9	2106.27	1356.04	2783.24
ENSSSCG00000014249	591.501	-2.31988	0.475262	-4.88127	1.05406e-06	1.93748e-05	112.511	72.8972	253.27	226.379	531.902	1388.55	1715.03	441.786	581.184
ENSSSCG00000011424	2331.23	-2.3222	0.375032	-6.192	5.94072e-10	2.2234e-08	712.054	1139.02	487.193	399.687	3948.87	4045.08	4281.76	1665.56	4301.88
ENSSSCG00000029039	296.4	-2.32257	0.547874	-4.23923	2.24289e-05	0.000285311	172.619	29.6145	61.5586	56.8021	286.409	348.551	319.875	1195.14	197.032
ENSSSCG00000000853	163.601	-2.32286	0.426073	-5.45179	4.9866e-08	1.23923e-06	23.1186	20.5023	63.3174	77.1181	298.998	271.305	230.447	142.49	345.117
ENSSSCG00000016684	100.493	-2.32436	0.71427	-3.25417	0.00113723	0.00827717	4.62373	22.7804	15.8294	49.339	335.717	28.2609	46.0035	24.5437	377.336
ENSSSCG00000015413	9242.8	-2.33015	0.426661	-5.46136	4.72497e-08	1.17988e-06	2331.9	2275.76	3864.12	2109.97	17715.4	20643.6	14402.5	3368.62	16473.3
ENSSSCG00000004052	294.705	-2.33139	0.462339	-5.0426	4.59244e-07	9.23961e-06	131.006	50.1168	24.6235	123.14	329.422	512.464	615.673	234.529	631.371
ENSSSCG00000013506	100.321	-2.34611	0.421855	-5.5614	2.67613e-08	7.00938e-07	7.70621	18.2243	33.4175	50.1682	138.483	165.797	149.619	189.532	149.943
ENSSSCG00000016331	186.53	-2.35291	0.489343	-4.80831	1.52211e-06	2.69844e-05	73.9796	56.9509	58.041	17.8284	388.173	314.638	313.426	71.5858	384.151
ENSSSCG00000017272	1026.14	-2.35293	0.299365	-7.85972	3.84982e-15	3.23219e-13	160.289	280.199	430.91	334.178	1779.3	1887.83	1622.16	1500.57	1239.82
ENSSSCG00000010800	191.397	-2.35687	0.546678	-4.31126	1.62326e-05	0.000216416	6.16497	56.9509	87.9409	51.8267	102.813	487.972	405.433	325.204	198.272
ENSSSCG00000000167	1181.89	-2.35797	0.28053	-8.40543	4.26297e-17	4.63024e-15	217.315	328.037	527.645	320.082	1640.82	2219.42	2018.56	1692.83	1672.3
ENSSSCG00000011090	499.458	-2.36127	0.447509	-5.27648	1.31689e-07	2.97296e-06	69.3559	179.965	232.164	76.7035	776.346	1234.06	981.981	308.841	635.709
ENSSSCG00000009513	1431.13	-2.36619	0.52761	-4.48475	7.30012e-06	0.000107314	334.449	198.189	492.469	496.707	3857.6	1688.12	1106.66	429.515	4276.47
ENSSSCG00000026260	142.55	-2.36787	0.335862	-7.05013	1.78746e-12	1.0059e-10	58.5672	45.5607	28.1411	33.1691	227.658	297.681	169.396	267.254	155.519
ENSSSCG00000016568	460.081	-2.36853	0.489599	-4.83769	1.31356e-06	2.37234e-05	117.134	136.682	109.047	135.993	273.819	1273.62	1409.77	407.698	276.961
ENSSSCG00000009492	323.891	-2.36994	0.337572	-7.02055	2.20992e-12	1.23027e-10	89.392	59.229	116.082	106.141	739.627	318.406	339.652	546.097	600.391
ENSSSCG00000017865	870.493	-2.37038	0.40961	-5.78691	7.16915e-09	2.12909e-07	269.717	248.306	193.47	265.353	622.126	2449.28	2003.52	1074.47	708.202
ENSSSCG00000000033	5415.51	-2.37453	0.279063	-8.50893	1.75544e-17	1.99019e-15	1431.81	2341.82	1421.12	1126.5	8261.79	8723.2	9568.73	10012.5	5852.11
ENSSSCG00000003768	264.605	-2.38075	0.841369	-2.82962	0.0046604	0.0266318	124.841	6.83411	19.347	34.8275	232.904	695.218	991.01	8.18123	268.286
ENSSSCG00000006023	623.083	-2.38143	0.519702	-4.58229	4.59906e-06	7.20719e-05	154.124	141.238	191.711	172.065	278.016	1441.31	1402.46	1619.88	206.946
ENSSSCG00000036060	271.266	-2.38518	0.572164	-4.16869	3.06349e-05	0.000377636	78.6033	31.8925	40.4528	123.555	162.613	401.305	444.987	1059.47	98.5162
ENSSSCG00000014048	826.562	-2.39914	0.404947	-5.92456	3.13136e-09	9.92577e-08	383.769	261.974	161.811	108.214	1715.3	1603.33	1208.99	1398.99	596.674
ENSSSCG00000005938	402.833	-2.40148	0.595587	-4.03212	5.52757e-05	0.000623488	177.243	132.126	54.5234	37.3152	216.118	911.885	1368.07	620.41	107.81
ENSSSCG00000017577	423.206	-2.4015	0.898499	-2.6728	0.0075222	0.0389143	4.62373	88.8434	116.082	23.633	1788.74	20.7247	22.3568	356.565	1387.28
ENSSSCG00000026719	947.439	-2.40895	0.285081	-8.45007	2.91141e-17	3.23e-15	271.259	230.082	367.593	212.282	1210.68	2238.26	1469.96	1332.86	1193.97
ENSSSCG00000031118	452.1	-2.4141	0.622135	-3.88035	0.000104307	0.00109098	47.7785	36.4486	109.047	239.232	349.356	1041.89	1620.01	94.7659	530.377
ENSSSCG00000010212	802.057	-2.4243	0.421557	-5.75081	8.88146e-09	2.56884e-07	181.867	236.916	274.376	174.138	886.503	2100.73	1810.47	389.29	1164.23
ENSSSCG00000006580	8117.98	-2.4324	0.302596	-8.03845	9.0984e-16	8.36192e-14	3073.24	1726.75	1830.93	2444.98	12095.3	20059.6	12337.5	10664.9	8828.67
ENSSSCG00000006256	8290.68	-2.43498	0.409078	-5.95235	2.64326e-09	8.571e-08	2350.39	2241.59	2344.5	2003	5082.97	14511	22752	17200.4	6130.31
ENSSSCG00000008832	109.243	-2.44594	0.531023	-4.60608	4.10333e-06	6.49012e-05	7.70621	15.9463	45.7293	38.9737	88.1257	265.652	196.052	261.799	63.1991
ENSSSCG00000004625	1122.86	-2.45214	0.299683	-8.18244	2.78154e-16	2.78728e-14	184.949	330.315	402.769	323.813	2512.63	1552.47	1373.23	1431.72	1993.87
ENSSSCG00000004612	2024.39	-2.46405	0.331781	-7.42672	1.1132e-13	7.48498e-12	369.898	585.455	837.197	411.297	3168.33	4706.38	3059.88	1920.54	3160.57
ENSSSCG00000003743	6051.78	-2.46464	0.334584	-7.36628	1.75449e-13	1.13559e-11	1175.97	1216.47	2131.69	2045.7	13026.9	10562	5713.89	6452.95	12140.4
ENSSSCG00000027954	13663.3	-2.46727	0.506317	-4.87298	1.09928e-06	2.00871e-05	3719.02	2827.04	6539.29	682.868	13180	34250.3	23144.9	28246.4	10379.5
ENSSSCG00000022504	181.644	-2.49274	0.350723	-7.10743	1.18227e-12	6.82641e-11	61.6497	22.7804	51.0057	54.729	367.191	218.551	330.193	178.624	350.073
ENSSSCG00000006512	1087.54	-2.49602	0.408288	-6.11337	9.75503e-10	3.49113e-08	223.48	530.783	274.376	104.897	1507.58	1919.86	1837.56	2297.56	1091.73
ENSSSCG00000006871	1011.31	-2.50501	0.470607	-5.32293	1.02107e-07	2.37059e-06	135.629	150.35	211.058	511.218	1142.49	2908.99	2043.07	661.316	1337.71
ENSSSCG00000012490	1110.12	-2.51831	0.434744	-5.79263	6.92944e-09	2.0658e-07	110.969	343.984	490.71	178.698	1807.63	2462.47	2077.9	768.354	1750.37
ENSSSCG00000026422	1658.22	-2.52156	0.319601	-7.88972	3.02876e-15	2.59904e-13	614.955	496.612	288.446	347.446	1723.7	2794.06	2885.32	3744.28	2029.19
ENSSSCG00000016400	107.28	-2.52953	0.531802	-4.75652	1.96959e-06	3.37285e-05	38.531	22.7804	8.79409	31.096	175.202	58.4059	152.198	389.29	89.2223
ENSSSCG00000003699	360.039	-2.5308	0.491485	-5.14929	2.61477e-07	5.58634e-06	90.9333	13.6682	68.5939	172.479	400.762	772.465	751.534	600.639	369.281
ENSSSCG00000008943	156.657	-2.54038	0.60059	-4.2298	2.33895e-05	0.000295835	40.0723	13.6682	35.1764	50.1682	488.888	81.0146	82.9783	77.0399	540.91
ENSSSCG00000035937	510.119	-2.54942	0.420097	-6.06865	1.28987e-09	4.54293e-08	144.877	47.8388	130.153	182.015	853.98	663.189	804.846	375.655	1388.52
ENSSSCG00000034746	545.893	-2.55048	0.703627	-3.62477	0.000289223	0.00259665	83.2271	325.759	10.5529	18.6576	1663.9	337.247	196.482	1619.2	658.014
ENSSSCG00000010283	804.884	-2.55525	0.517093	-4.94156	7.75003e-07	1.46262e-05	92.4745	248.306	160.052	258.304	568.621	1000.44	632.011	3511.11	772.64
ENSSSCG00000017324	260.738	-2.56141	0.897124	-2.85513	0.00430191	0.0249597	0	41.0047	59.7998	21.5599	1127.8	41.4493	26.6562	290.434	737.942
ENSSSCG00000034442	2968.88	-2.56708	0.466678	-5.50074	3.782e-08	9.58272e-07	260.47	731.25	1414.09	456.904	2799.04	8231.46	5421.96	4796.25	2608.51
ENSSSCG00000004465	4438.01	-2.58624	0.466221	-5.54724	2.90222e-08	7.55063e-07	406.888	1667.52	1711.33	441.978	10105.1	7396.82	5758.18	3475.66	8978.61
ENSSSCG00000016974	363.852	-2.58814	0.491354	-5.26736	1.38398e-07	3.11085e-06	197.279	27.3364	38.694	76.2889	807.819	695.218	536.994	289.07	605.968
ENSSSCG00000029411	4786.45	-2.58898	0.359886	-7.19389	6.29706e-13	3.77629e-11	479.326	1198.25	1137.96	1944.54	7851.58	6982.33	7839.08	5702.32	9942.71
ENSSSCG00000004903	550.902	-2.5908	0.429775	-6.02827	1.6572e-09	5.65706e-08	94.0157	193.633	207.541	41.876	1138.29	565.218	675.435	909.48	1132.63
ENSSSCG00000031916	199.778	-2.5913	0.568253	-4.56011	5.11271e-06	7.94107e-05	30.8248	84.2874	59.7998	5.80459	148.974	393.769	353.84	558.369	162.335
ENSSSCG00000005426	167.451	-2.59471	0.476342	-5.44716	5.11806e-08	1.26987e-06	26.2011	34.1706	70.3527	28.1937	450.071	130	179.715	139.763	448.59
ENSSSCG00000011837	416.925	-2.59786	0.359575	-7.22483	5.01735e-13	3.08022e-11	90.9333	191.355	58.041	76.7035	474.2	834.639	718.858	770.399	537.192
ENSSSCG00000006284	199.428	-2.61384	0.343461	-7.61028	2.73501e-14	2.04232e-12	53.9435	38.7266	45.7293	55.9728	490.986	276.957	193.903	242.71	395.924
ENSSSCG00000032734	478.88	-2.61443	0.490304	-5.33225	9.70013e-08	2.26512e-06	152.583	95.6775	73.8704	118.579	1092.13	610.435	959.194	120.673	1086.78
ENSSSCG00000028643	438.563	-2.61478	0.256148	-10.2081	1.82433e-24	4.3593e-22	137.171	102.512	121.358	84.5812	641.01	802.61	759.273	786.762	511.789
ENSSSCG00000003214	1278.36	-2.62052	0.448733	-5.83982	5.22578e-09	1.57912e-07	258.929	482.944	401.01	62.192	2252.45	1998.99	1827.67	2701.17	1519.88
ENSSSCG00000024809	170.796	-2.62402	0.571175	-4.59407	4.34676e-06	6.84031e-05	57.0259	0	59.7998	30.6814	222.413	160.145	510.768	292.479	203.848
ENSSSCG00000022508	518.758	-2.6384	0.236552	-11.1536	6.87766e-29	2.60546e-26	178.784	118.458	109.047	112.775	959.941	893.044	760.563	729.493	806.718
ENSSSCG00000007554	4127.54	-2.6454	0.451869	-5.85435	4.7889e-09	1.4642e-07	1004.89	877.044	909.309	1014.14	2308.05	10886.1	9709.75	8209.86	2228.7
ENSSSCG00000004154	2031.85	-2.6457	0.34798	-7.60301	2.89324e-14	2.15013e-12	511.692	202.745	735.186	506.658	2522.07	3543.92	3196.6	4389.91	2677.91
ENSSSCG00000024674	270.057	-2.64672	0.618098	-4.28204	1.85186e-05	0.000242113	20.0361	4.55607	87.9409	106.141	195.136	746.088	782.059	214.076	274.482
ENSSSCG00000014255	3202.59	-2.6638	0.425129	-6.26585	3.70786e-10	1.45431e-08	605.708	405.491	977.903	964.391	3477.82	8958.7	6065.15	1853.73	5514.43
ENSSSCG00000037530	216.388	-2.66839	0.563669	-4.73397	2.20169e-06	3.72919e-05	13.8712	11.3902	58.041	96.1903	366.141	384.348	475.083	91.3571	451.068
ENSSSCG00000024393	1107.41	-2.66915	0.432339	-6.17374	6.66928e-10	2.47225e-08	151.042	166.297	358.799	336.666	823.556	3091.74	2607.15	1251.73	1179.72
ENSSSCG00000033806	1593.58	-2.67151	0.52261	-5.11187	3.1899e-07	6.70441e-06	223.48	489.778	548.751	125.628	951.548	4448.27	4048.31	2617.31	889.125
ENSSSCG00000008890	1238.43	-2.67305	0.454852	-5.87674	4.18419e-09	1.2946e-07	195.738	175.409	358.799	387.249	3305.76	1997.1	1610.98	497.01	2617.81
ENSSSCG00000012548	1572.46	-2.67396	0.48499	-5.51344	3.51881e-08	9.01884e-07	275.882	200.467	680.663	240.476	1727.89	4380.44	4215.98	1001.52	1428.8
ENSSSCG00000011813	1013.04	-2.6787	0.477297	-5.61223	1.99733e-08	5.3212e-07	340.614	236.916	211.058	114.019	933.713	3029.57	2692.28	648.362	910.811
ENSSSCG00000005191	1249.89	-2.69755	0.338714	-7.96409	1.66438e-15	1.46881e-13	208.068	225.526	339.452	392.224	1630.33	3125.66	2538.36	1392.17	1397.2
ENSSSCG00000017478	108.636	-2.69963	0.541532	-4.98517	6.19081e-07	1.20345e-05	12.3299	38.7266	24.6235	16.9992	83.9293	376.812	270.002	81.8123	72.4931
ENSSSCG00000025021	7891.21	-2.70441	0.198432	-13.6289	2.6945e-42	2.79007e-39	1778.59	2107.18	2165.1	1580.51	10903.5	15434.2	12474.7	12516.6	12060.5
ENSSSCG00000030337	195.284	-2.70886	0.670409	-4.04061	5.33115e-05	0.000603523	92.4745	41.0047	3.51764	8.29227	114.354	418.261	693.922	289.07	96.6574
ENSSSCG00000021084	4486.05	-2.71866	0.341266	-7.9664	1.63358e-15	1.44987e-13	1092.74	1592.35	858.303	597.873	5808.95	9979.87	6926.32	8972.08	4546
ENSSSCG00000037395	111.498	-2.72339	0.606913	-4.48727	7.21404e-06	0.000106303	43.1548	25.0584	7.03527	12.853	90.224	109.275	173.266	494.283	48.3287
ENSSSCG00000020872	1194.04	-2.72434	0.309348	-8.80671	1.2887e-18	1.6142e-16	397.64	266.53	179.399	264.523	1908.34	2055.51	1664.72	2747.53	1262.12
ENSSSCG00000006174	238.677	-2.72713	0.403275	-6.76245	1.35682e-11	6.73294e-10	44.696	54.6729	93.2174	24.4622	391.32	422.029	556.771	212.712	348.215
ENSSSCG00000017321	148.971	-2.73918	0.887285	-3.08715	0.00202084	0.0134365	1.54124	50.1168	5.27645	4.97536	653.599	22.6087	24.0766	86.5847	491.962
ENSSSCG00000034280	528.239	-2.74633	0.442723	-6.20327	5.53002e-10	2.07971e-08	97.0982	59.229	174.123	126.043	1453.03	576.522	506.898	411.107	1350.11
ENSSSCG00000035863	494.197	-2.74889	0.547907	-5.01707	5.24645e-07	1.04338e-05	60.1084	70.6191	110.806	156.724	1494.99	218.551	211.1	668.816	1456.06
ENSSSCG00000034378	2464.19	-2.75353	0.38269	-7.19519	6.23756e-13	3.75511e-11	385.31	651.519	627.898	522.413	6263.22	2893.92	2360.37	2168.03	6305.04
ENSSSCG00000011828	1226.6	-2.75471	0.316738	-8.69714	3.40355e-18	4.19555e-16	262.011	150.35	258.546	436.173	1991.22	1430	2257.18	1872.82	2381.12
ENSSSCG00000009074	174.887	-2.7709	0.611801	-4.52908	5.92416e-06	8.98575e-05	29.2836	4.55607	72.1115	25.706	617.929	94.203	131.991	132.263	465.938
ENSSSCG00000010502	3217.55	-2.77556	0.46772	-5.93423	2.95231e-09	9.4547e-08	611.873	633.294	1118.61	335.422	2909.2	6786.38	5418.95	9479.32	1664.86
ENSSSCG00000012926	2423.72	-2.78699	0.469515	-5.9359	2.92245e-09	9.39783e-08	530.187	243.75	205.782	1029.07	2261.89	4870.29	6621.92	3406.12	2644.45
ENSSSCG00000006587	424.134	-2.79007	0.243273	-11.4689	1.89055e-30	8.63646e-28	72.4384	125.292	110.806	81.2643	728.086	753.624	730.897	649.726	565.074
ENSSSCG00000013361	2075.32	-2.79271	0.30688	-9.10032	9.00661e-20	1.2834e-17	260.47	348.54	517.092	713.135	3263.8	4056.38	3097.71	3463.39	2957.35
ENSSSCG00000022592	867.24	-2.79584	0.920712	-3.0366	0.00239261	0.015452	0	50.1168	205.782	1.24384	418.597	1827.54	2178.07	2545.73	578.086
ENSSSCG00000008723	137.625	-2.79625	0.674702	-4.14443	3.40662e-05	0.000414668	66.2734	9.11215	15.8294	4.14614	205.627	32.029	108.775	482.693	314.137
ENSSSCG00000036820	1037.08	-2.79847	0.34298	-8.15929	3.37001e-16	3.33395e-14	203.444	266.53	286.687	154.236	1382.73	2366.38	2200.86	835.849	1636.98
ENSSSCG00000028771	2832.4	-2.80058	0.284583	-9.841	7.49651e-23	1.49277e-20	525.563	501.168	955.038	542.729	3760.03	6177.83	4696.66	4772.38	3560.22
ENSSSCG00000015649	387.006	-2.81018	0.255595	-10.9947	4.05337e-28	1.46411e-25	95.557	61.507	96.735	89.1419	641.01	714.059	722.298	443.15	619.599
ENSSSCG00000033392	183.698	-2.81149	0.840622	-3.34453	0.000824218	0.00629388	24.6599	6.83411	15.8294	39.3883	839.293	43.3334	46.4334	19.7713	617.74
ENSSSCG00000001078	2097.03	-2.83671	0.394016	-7.19948	6.04427e-13	3.66717e-11	356.027	205.023	566.339	621.506	2638.53	5375.22	4601.64	2046.67	2462.29
ENSSSCG00000010507	1695.46	-2.84099	0.463875	-6.12447	9.09864e-10	3.27889e-08	372.981	230.082	422.116	337.081	2443.39	4845.8	3738.75	552.233	2316.68
ENSSSCG00000038037	231.773	-2.85728	0.488242	-5.85217	4.85212e-09	1.47771e-07	40.0723	109.346	17.5882	18.6576	415.45	472.899	297.948	498.373	215.62
ENSSSCG00000003395	235.881	-2.8584	0.343632	-8.31821	8.9305e-17	9.50059e-15	46.2373	29.6145	65.0763	55.5582	344.11	363.624	494.43	509.282	215.001
ENSSSCG00000014933	917.128	-2.87241	0.373502	-7.69047	1.46591e-14	1.14415e-12	104.804	252.862	293.723	108.629	1847.49	1665.51	865.468	1450.8	1664.86
ENSSSCG00000004623	195.739	-2.87588	0.584391	-4.92116	8.60343e-07	1.60998e-05	32.3661	36.4486	68.5939	5.38998	202.479	96.0871	695.212	270.662	354.411
ENSSSCG00000009815	549.27	-2.88442	0.362326	-7.96084	1.70875e-15	1.49945e-13	92.4745	59.229	91.4585	200.673	736.479	1024.93	1107.52	623.819	1006.85
ENSSSCG00000036746	329.725	-2.89962	0.438374	-6.61449	3.72846e-11	1.75486e-09	98.6395	72.8972	17.5882	68.8258	804.672	512.464	549.892	243.392	599.152
ENSSSCG00000005648	3661.11	-2.91002	0.401603	-7.246	4.29246e-13	2.65619e-11	978.689	697.079	452.016	776.986	10298.1	4239.13	5142.07	2398.46	7967.42
ENSSSCG00000031478	317.273	-2.91682	0.685363	-4.25587	2.08235e-05	0.000267077	44.696	13.6682	59.7998	77.1181	1000.86	401.305	221.419	13.6354	1022.96
ENSSSCG00000037895	179.971	-2.95034	0.625922	-4.71359	2.43386e-06	4.07101e-05	35.4486	27.3364	51.0057	4.97536	67.1434	344.783	329.763	675.633	83.6459
ENSSSCG00000006735	4151.7	-2.95981	0.351445	-8.42184	3.7062e-17	4.08261e-15	718.219	804.147	629.657	1105.36	5284.4	10034.5	10092.4	3695.87	5000.78
ENSSSCG00000032781	218.101	-2.96531	0.372931	-7.95137	1.84463e-15	1.60959e-13	58.5672	52.3948	29.8999	30.2668	257.033	518.116	382.646	436.332	197.652
ENSSSCG00000007836	2137.12	-2.96616	0.402447	-7.37033	1.7021e-13	1.1108e-11	326.743	138.96	353.522	806.838	3368.71	3474.21	4080.98	3742.91	2941.24
ENSSSCG00000010036	6491.73	-2.96821	0.366293	-8.10338	5.34544e-16	5.06252e-14	1155.93	1300.76	2049.02	537.339	13023.7	11641.6	7931.52	7555.37	13230.3
ENSSSCG00000008041	504.872	-2.9794	0.464508	-6.41409	1.41665e-10	5.99549e-09	129.464	75.1752	73.8704	90.3857	326.275	1226.52	1500.49	817.441	304.223
ENSSSCG00000000795	2083.13	-2.98067	0.464136	-6.42198	1.34513e-10	5.7238e-09	400.723	86.5654	399.252	632.7	3571.19	4614.06	4489	1514.89	3039.75
ENSSSCG00000002135	1397.51	-2.98628	0.359321	-8.31089	9.49898e-17	9.9688e-15	194.196	129.848	515.334	235.5	2028.99	2319.28	2209.03	2634.36	2311.1
ENSSSCG00000017676	706.42	-2.99105	0.465782	-6.42157	1.34877e-10	5.7238e-09	60.1084	141.238	168.847	142.212	1750.97	1283.04	1046.47	254.3	1510.58
ENSSSCG00000016823	246.522	-2.99971	0.686311	-4.37078	1.23803e-05	0.000169569	112.511	6.83411	22.8646	1.24384	418.597	550.145	212.39	489.51	404.598
ENSSSCG00000002739	177.468	-3.02295	0.536985	-5.6295	1.80738e-08	4.85678e-07	10.7887	15.9463	31.6587	58.0459	264.377	333.479	411.882	62.7228	408.316
ENSSSCG00000008749	183.998	-3.02569	0.857456	-3.52868	0.00041763	0.00355627	26.2011	4.55607	29.8999	5.80459	11.5403	459.711	614.383	490.874	13.0116
ENSSSCG00000009077	856.957	-3.0584	0.382905	-7.98735	1.37871e-15	1.23781e-13	94.0157	82.0093	276.134	168.333	1615.64	1352.76	1045.61	1018.56	2059.55
ENSSSCG00000009475	1929.41	-3.06579	0.323437	-9.47879	2.57243e-21	4.39066e-19	191.114	460.163	478.398	303.082	4007.62	2445.51	2317.37	3854.04	3307.42
ENSSSCG00000014165	1695	-3.07333	0.312856	-9.82347	8.92188e-23	1.75411e-20	289.753	284.755	385.181	295.205	4152.4	2002.76	1668.16	2568.22	3608.54
ENSSSCG00000024604	109.552	-3.07496	0.393616	-7.81209	5.62494e-15	4.64716e-13	16.9537	11.3902	17.5882	28.1937	222.413	239.276	213.25	104.311	132.594
ENSSSCG00000005250	209.174	-3.07776	0.573542	-5.36623	8.03993e-08	1.9036e-06	49.3197	34.1706	28.1411	20.3161	120.648	604.783	760.563	184.078	80.5479
ENSSSCG00000005277	3109.43	-3.07861	0.392935	-7.83491	4.69187e-15	3.90741e-13	295.918	453.329	1051.77	415.857	4048.54	7999.72	5724.21	4663.98	3331.58
ENSSSCG00000006731	335.781	-3.08075	0.510286	-6.03731	1.56708e-09	5.36123e-08	9.24745	52.3948	121.358	40.2175	485.741	844.059	657.807	280.207	530.996
ENSSSCG00000024314	2925.75	-3.08284	0.644655	-4.78215	1.73434e-06	3.02331e-05	440.795	250.584	935.691	64.6797	1654.46	10505.5	8533.43	3041.37	905.234
ENSSSCG00000031321	4437.02	-3.08343	0.608388	-5.0682	4.01604e-07	8.24005e-06	346.779	232.36	1648.01	449.441	1654.46	10194.6	15903.5	7324.93	2179.13
ENSSSCG00000027063	2835.67	-3.09892	0.292746	-10.5857	3.47169e-26	9.80405e-24	328.284	658.353	684.18	412.126	5909.67	5292.32	3634.28	3811.09	4790.74
ENSSSCG00000017274	203.024	-3.12337	0.351382	-8.88881	6.17648e-19	7.86337e-17	66.2734	29.6145	24.6235	24.0476	350.405	348.551	248.075	327.931	407.696
ENSSSCG00000008162	10578.8	-3.13161	0.316902	-9.88197	4.98437e-23	1.01865e-20	1484.22	2856.66	1792.24	1396.42	23274.6	19609.3	13711.6	10833.3	20251
ENSSSCG00000004332	125.166	-3.14886	0.654707	-4.80957	1.51257e-06	2.68801e-05	6.16497	13.6682	15.8294	30.6814	435.383	137.536	67.0705	21.1348	399.022
ENSSSCG00000003825	1349.93	-3.15791	0.612271	-5.15769	2.50011e-07	5.34873e-06	137.171	168.575	393.975	68.8258	692.416	5733.19	3509.59	653.135	792.467
ENSSSCG00000016111	265.403	-3.16538	0.687183	-4.60631	4.09877e-06	6.48951e-05	35.4486	13.6682	17.5882	66.7528	135.336	827.102	1065.39	26.589	200.75
ENSSSCG00000029365	110.426	-3.16781	0.515096	-6.14994	7.75106e-10	2.82604e-08	32.3661	22.7804	5.27645	9.53611	314.735	77.2465	128.982	144.535	258.373
ENSSSCG00000036556	5513.84	-3.16867	0.279815	-11.3242	9.96294e-30	4.07222e-27	1159.01	1095.74	1046.5	582.947	8851.39	12564.8	9287.55	7931.7	7104.94
ENSSSCG00000008153	1166.73	-3.17636	0.541656	-5.86418	4.51361e-09	1.3869e-07	101.722	116.18	318.346	166.675	977.776	3751.16	3672.11	598.593	798.044
ENSSSCG00000004485	432.986	-3.18847	0.342651	-9.30532	1.33594e-20	2.11733e-18	50.861	34.1706	94.9762	107.8	783.69	825.218	513.777	679.042	807.338
ENSSSCG00000010370	5039.01	-3.18921	0.790914	-4.03231	5.52308e-05	0.000623434	72.4384	82.0093	73.8704	1783.67	11548.7	7903.63	6054.4	6832.01	11000.4
ENSSSCG00000003755	348.131	-3.23056	0.494106	-6.5382	6.22653e-11	2.82779e-09	55.4847	47.8388	15.8294	87.8981	250.739	928.842	674.575	816.078	255.894
ENSSSCG00000031712	682.017	-3.23705	0.50939	-6.35476	2.08754e-10	8.60046e-09	83.2271	45.5607	63.3174	208.136	388.173	1610.87	1495.33	1718.74	524.8
ENSSSCG00000025326	6279.14	-3.24099	0.336259	-9.63838	5.5052e-22	1.0302e-19	750.585	1168.63	1452.78	754.182	8037.28	10409.4	11382.2	16328.4	6228.83
ENSSSCG00000010012	227.746	-3.24783	0.470747	-6.8993	5.22604e-12	2.73303e-10	49.3197	29.6145	8.79409	48.0952	185.694	469.131	675.435	298.615	285.016
ENSSSCG00000011676	9205.68	-3.26152	0.307122	-10.6196	2.41534e-26	6.94723e-24	1277.69	1321.26	1306.8	2122.82	13490.6	21759	16034.2	16954.2	8584.54
ENSSSCG00000040752	212.966	-3.2831	0.937727	-3.50112	0.000463303	0.00388135	20.0361	2.27804	0	0	219.265	966.523	512.918	19.0895	176.586
ENSSSCG00000032797	526.648	-3.2903	0.838835	-3.92246	8.76492e-05	0.000927994	20.0361	13.6682	126.635	0.829227	212.971	1258.55	1303.15	1505.35	298.647
ENSSSCG00000011522	843.831	-3.31519	0.506987	-6.539	6.19299e-11	2.82081e-09	23.1186	141.238	265.582	47.6806	1700.62	1541.16	1115.26	1414.67	1345.15
ENSSSCG00000005610	3240.86	-3.34935	0.450073	-7.4418	9.93211e-14	6.76603e-12	320.578	1091.18	251.511	200.673	5496.32	6283.34	5635.64	6384.09	3504.45
ENSSSCG00000004520	1165.37	-3.3527	0.532158	-6.3002	2.97257e-10	1.18384e-08	49.3197	70.6191	158.294	342.471	959.941	3185.95	2960.99	1921.23	839.557
ENSSSCG00000039252	108.933	-3.38554	0.714907	-4.73564	2.18363e-06	3.70264e-05	0	2.27804	28.1411	13.2676	261.23	292.029	157.358	12.9536	213.142
ENSSSCG00000030998	161.107	-3.38985	0.545798	-6.2108	5.27142e-10	1.98728e-08	49.3197	9.11215	21.1058	4.56075	414.401	271.305	310.846	115.901	253.416
ENSSSCG00000036859	193.685	-3.39863	0.585445	-5.80522	6.42833e-09	1.92379e-07	9.24745	4.55607	38.694	40.2175	245.493	625.508	520.226	152.035	107.191
ENSSSCG00000034049	10118.3	-3.40167	0.457458	-7.43602	1.03761e-13	7.03764e-12	1629.09	2357.77	1050.01	535.266	8435.94	23520.6	25093.4	20451.7	7990.97
ENSSSCG00000039276	709.847	-3.41644	0.578993	-5.90067	3.62039e-09	1.136e-07	27.7424	72.8972	235.682	12.4384	1066.95	1720.15	1436.86	976.975	838.937
ENSSSCG00000027322	203.314	-3.46521	0.403483	-8.58823	8.83177e-18	1.03139e-15	12.3299	25.0584	38.694	33.5837	211.921	476.667	470.783	353.838	206.946
ENSSSCG00000003917	722.209	-3.46731	0.300894	-11.5234	1.00593e-30	4.88255e-28	127.923	102.512	110.806	75.4597	1010.3	1595.8	1593.78	1084.01	799.283
ENSSSCG00000006002	146.834	-3.49516	0.525727	-6.64823	2.96639e-11	1.41331e-09	6.16497	4.55607	21.1058	35.6568	183.595	412.609	350.83	125.446	181.543
ENSSSCG00000008340	996.411	-3.49915	0.327728	-10.677	1.30426e-26	3.97211e-24	86.3095	100.234	212.817	151.749	1646.06	2304.21	1400.31	1164.46	1901.55
ENSSSCG00000008875	1029.43	-3.50515	0.255278	-13.7307	6.6476e-43	8.60421e-40	158.748	95.6775	161.811	164.187	1684.88	2349.42	1560.68	1612.38	1477.12
ENSSSCG00000033444	453.103	-3.50822	0.456803	-7.67992	1.59183e-14	1.22397e-12	67.8146	43.2827	17.5882	99.0926	1085.83	412.609	521.516	644.272	1185.91
ENSSSCG00000003756	4222.08	-3.55909	0.252017	-14.1224	2.764e-45	5.36631e-42	622.662	528.505	532.922	631.871	7353.25	9996.82	7425.48	4862.38	6044.81
ENSSSCG00000016720	105.231	-3.57888	0.664528	-5.38561	7.2201e-08	1.7409e-06	26.2011	9.11215	1.75882	3.73152	264.377	126.232	285.48	17.0442	213.142
ENSSSCG00000021588	389.034	-3.58621	0.65437	-5.4804	4.24362e-08	1.07e-06	35.4486	45.5607	38.694	31.5106	276.967	1446.96	1223.18	23.1802	379.814
ENSSSCG00000010506	137.233	-3.59059	0.703783	-5.10185	3.36358e-07	7.04085e-06	3.08248	20.5023	26.3823	0	314.735	341.015	313.856	80.4488	135.073
ENSSSCG00000032857	6538.88	-3.6085	0.586609	-6.15147	7.67693e-10	2.8056e-08	63.1909	1665.24	796.745	226.379	11495.2	15944.8	10320.3	9932.01	8406.1
ENSSSCG00000030652	151.346	-3.64844	0.739019	-4.93687	7.93857e-07	1.49638e-05	0	9.11215	19.347	17.8284	671.434	32.029	38.2646	126.127	447.97
ENSSSCG00000007369	685.029	-3.65082	0.313684	-11.6385	2.62544e-31	1.40615e-28	58.5672	59.229	110.806	112.775	839.293	1166.23	1632.48	1181.51	1004.37
ENSSSCG00000027587	3914.24	-3.65383	0.31582	-11.5694	5.89193e-31	2.95205e-28	237.351	528.505	743.98	459.806	6732.18	8304.94	6585.81	5640.96	5994.62
ENSSSCG00000010039	1430.79	-3.65477	0.687014	-5.3198	1.03883e-07	2.40464e-06	183.408	100.234	204.023	10.3653	5270.76	1056.96	766.152	326.567	4958.65
ENSSSCG00000040638	481.355	-3.68625	0.533339	-6.91165	4.79059e-12	2.53086e-10	33.9073	66.0631	28.1411	73.8012	1427.85	233.623	327.184	546.779	1594.85
ENSSSCG00000014286	152.661	-3.70845	0.476176	-7.78798	6.80886e-15	5.53692e-13	24.6599	4.55607	22.8646	14.0969	165.76	290.145	251.514	482.011	118.343
ENSSSCG00000029163	4852.5	-3.71949	0.367018	-10.1344	3.88856e-24	8.75321e-22	292.836	810.981	743.98	429.125	6427.93	13066	9644.83	6257.28	5999.58
ENSSSCG00000031799	1556.74	-3.7501	0.462152	-8.11444	4.88042e-16	4.65047e-14	167.995	150.35	137.188	212.282	3418.02	1198.26	987.14	5761.63	1977.76
ENSSSCG00000015299	3756.75	-3.76732	0.832591	-4.52481	6.04498e-06	9.1156e-05	63.1909	182.243	267.34	233.013	293.752	16476.1	11098.5	4913.51	283.157
ENSSSCG00000026478	684.513	-3.82059	0.411488	-9.28481	1.61992e-20	2.49115e-18	87.8508	47.8388	91.4585	63.4359	562.326	1801.16	1415.79	1551.71	539.051
ENSSSCG00000032946	416.53	-3.82183	0.443253	-8.62222	6.56695e-18	7.72712e-16	41.6135	38.7266	22.8646	66.3382	891.748	1294.35	585.577	280.889	526.659
ENSSSCG00000008259	231.395	-3.88168	0.840041	-4.62083	3.82214e-06	6.09501e-05	6.16497	2.27804	19.347	10.78	20.9823	461.595	315.575	1214.23	31.5995
ENSSSCG00000037580	1232.6	-3.88987	0.34906	-11.1439	7.67185e-29	2.83712e-26	100.181	120.736	110.806	183.674	2345.82	2777.1	2562.87	929.933	1962.27
ENSSSCG00000011379	688.124	-3.92034	0.41501	-9.44637	3.50784e-21	5.85847e-19	81.6858	111.624	26.3823	54.729	834.047	1318.84	2052.53	877.437	835.839
ENSSSCG00000003693	285.355	-3.93623	0.516989	-7.61376	2.66242e-14	2.00742e-12	30.8248	36.4486	28.1411	9.1215	226.609	591.595	391.245	1054.7	199.511
ENSSSCG00000023865	965.889	-3.9423	0.352275	-11.191	4.51413e-29	1.75284e-26	95.557	93.3995	105.529	97.0196	1136.19	2664.06	2334.57	1195.14	971.531
ENSSSCG00000010719	1522.33	-3.95398	0.347175	-11.389	4.74374e-30	2.04666e-27	265.094	132.126	123.117	95.7757	2077.25	3511.89	3063.75	2670.49	1761.52
ENSSSCG00000038171	154.393	-3.96625	0.429316	-9.23853	2.49906e-20	3.73224e-18	16.9537	6.83411	14.0705	18.243	227.658	214.783	186.164	513.372	191.456
ENSSSCG00000004890	1434.83	-3.9677	0.674048	-5.88638	3.94749e-09	1.23117e-07	52.4022	141.238	121.358	84.1665	181.497	4632.9	5384.56	2084.85	230.491
ENSSSCG00000006900	517.644	-3.97059	0.49311	-8.05214	8.13608e-16	7.522e-14	58.5672	11.3902	24.6235	85.825	938.959	1171.89	1005.2	310.887	1051.46
ENSSSCG00000012202	2219.52	-3.97486	0.346193	-11.4816	1.63179e-30	7.68028e-28	172.619	232.36	188.194	287.742	2853.6	6533.92	4491.15	2924.79	2291.28
ENSSSCG00000007866	835.378	-4.00565	0.393822	-10.1712	2.66567e-24	6.0887e-22	53.9435	100.234	94.9762	68.4112	1346.02	2577.39	1696.54	736.992	843.894
ENSSSCG00000002718	176.323	-4.08125	0.575078	-7.09687	1.27609e-12	7.31376e-11	3.08248	4.55607	40.4528	5.80459	386.075	273.189	372.327	124.082	377.336
ENSSSCG00000006196	146.376	-4.18073	0.885051	-4.72372	2.31572e-06	3.89261e-05	3.08248	0	0	7.46304	87.0766	482.319	578.698	8.18123	150.563
ENSSSCG00000010358	135.929	-4.19791	0.491347	-8.54369	1.30008e-17	1.49576e-15	10.7887	4.55607	21.1058	5.80459	180.448	433.334	265.273	186.805	115.245
ENSSSCG00000033691	6490.2	-4.20408	0.493395	-8.52071	1.58576e-17	1.81103e-15	639.615	822.371	378.146	124.799	5951.63	16240.6	15694.1	13702.9	4857.66
ENSSSCG00000008261	423.125	-4.3616	0.471394	-9.25255	2.19192e-20	3.33774e-18	13.8712	29.6145	12.3117	56.8021	645.206	1224.64	936.408	477.238	412.033
ENSSSCG00000015655	1130.68	-4.39875	0.887309	-4.9574	7.14427e-07	1.35944e-05	4.62373	54.6729	1.75882	4.56075	269.623	5286.67	3952.86	207.94	393.445
ENSSSCG00000014141	1157.72	-4.39978	0.33653	-13.074	4.63782e-39	3.7913e-36	53.9435	79.7313	117.841	93.7027	2602.86	1641.02	1244.67	2894.79	1690.89
ENSSSCG00000031977	657.275	-4.40147	0.648851	-6.78348	1.17312e-11	5.89671e-10	81.6858	38.7266	5.27645	11.1946	2721.41	619.856	724.878	209.303	1503.15
ENSSSCG00000034919	1022.52	-4.5059	0.492476	-9.14947	5.7216e-20	8.22851e-18	83.2271	52.3948	98.4938	16.5845	1597.8	2905.22	2310.06	605.411	1533.51
ENSSSCG00000017548	317.472	-4.53766	0.64847	-6.99748	2.606e-12	1.43026e-10	30.8248	0	5.27645	21.1453	485.741	691.45	944.147	63.4045	615.262
ENSSSCG00000039341	3619.91	-4.54465	0.673757	-6.74524	1.52776e-11	7.50921e-10	107.887	4.55607	291.964	228.452	1852.74	12334.9	8721.75	7528.78	1508.1
ENSSSCG00000029037	285.089	-4.54902	0.651087	-6.9868	2.81225e-12	1.53263e-10	21.5774	0	14.0705	15.3407	252.837	793.189	1177.17	85.9029	205.707
ENSSSCG00000033115	2470.23	-4.55017	0.403378	-11.2802	1.64436e-29	6.54878e-27	228.104	56.9509	154.776	190.308	4983.3	6217.4	3960.6	2003.72	4436.95
ENSSSCG00000004012	884.281	-4.55224	0.47481	-9.58752	9.02293e-22	1.61085e-19	46.2373	43.2827	56.2822	64.6797	2247.21	2091.31	1537.46	254.3	1617.77
ENSSSCG00000010937	323.188	-4.56645	0.61495	-7.42572	1.12165e-13	7.50927e-12	9.24745	27.3364	28.1411	0.414614	563.375	991.016	573.969	375.655	339.54
ENSSSCG00000005961	1319.26	-4.59678	0.618699	-7.42975	1.08801e-13	7.34739e-12	20.0361	91.1215	47.4881	89.9711	867.619	4143.05	5231.93	330.658	1051.46
ENSSSCG00000025119	298.697	-4.60269	0.656129	-7.01491	2.30101e-12	1.27186e-10	16.9537	29.6145	3.51764	3.31691	138.483	708.407	690.052	1012.43	85.5047
ENSSSCG00000017488	294.401	-4.60922	0.582403	-7.91415	2.4894e-15	2.14808e-13	38.531	6.83411	5.27645	7.87766	175.202	800.725	946.296	431.56	237.306
ENSSSCG00000040608	48425.2	-4.69484	0.44382	-10.5782	3.75963e-26	1.04276e-23	3675.86	1164.08	1141.47	4820.71	117040	96951.8	71733.2	47080.9	92218
ENSSSCG00000002013	5171.18	-4.69672	0.410921	-11.4297	2.96988e-30	1.31795e-27	206.526	441.939	130.153	408.394	5327.41	11703.8	12223.6	10889.2	5209.59
ENSSSCG00000006243	161.666	-4.71321	0.588624	-8.00716	1.17385e-15	1.06622e-13	13.8712	0	3.51764	9.95072	94.4204	467.247	471.643	111.81	282.537
ENSSSCG00000004839	771.073	-4.76131	0.830622	-5.73221	9.91278e-09	2.83024e-07	3.08248	9.11215	43.9704	0	971.481	1859.57	1586.91	905.389	1560.15
ENSSSCG00000030575	2241.16	-4.76626	0.348243	-13.6866	1.2212e-42	1.35484e-39	120.217	125.292	153.017	116.921	2600.76	6650.73	5006.64	2339.15	3057.72
ENSSSCG00000025560	1705.28	-4.7715	0.396124	-12.0455	2.04867e-33	1.22385e-30	94.0157	170.853	51.0057	64.2651	2940.67	3304.64	4712.56	2330.97	1678.49
ENSSSCG00000003236	2737.68	-4.94481	0.664257	-7.44412	9.75892e-14	6.67734e-12	135.629	97.9556	86.1821	36.0714	1119.41	11826.2	9490.48	1339.68	507.452
ENSSSCG00000038562	725.536	-4.95671	0.545572	-9.08534	1.03374e-19	1.4465e-17	29.2836	6.83411	3.51764	72.972	1161.37	1177.54	1555.09	1476.71	1046.5
ENSSSCG00000009751	255.963	-4.98143	0.70184	-7.09767	1.26877e-12	7.2987e-11	7.70621	13.6682	1.75882	5.80459	35.6699	996.668	832.362	344.975	65.0579
ENSSSCG00000013714	1314.37	-5.03637	0.840708	-5.99063	2.09033e-09	6.92273e-08	10.7887	43.2827	0	10.3653	4130.37	3440.29	2196.99	91.3571	1905.89
ENSSSCG00000037620	5017.1	-5.03778	0.852483	-5.90954	3.43072e-09	1.08248e-07	0	6.83411	126.635	81.2643	8599.6	16926.4	10362.4	2979.33	6071.45
ENSSSCG00000023607	702.294	-5.07785	0.562655	-9.02481	1.80003e-19	2.43113e-17	26.2011	0	42.2116	31.096	711.301	1985.8	2156.58	822.214	545.247
ENSSSCG00000012147	3410.79	-5.16533	0.400654	-12.8923	4.97651e-38	3.68072e-35	149.5	198.189	161.811	61.3628	7270.37	9361.89	5309.75	2750.94	5433.26
ENSSSCG00000033146	114.432	-5.23356	0.460013	-11.377	5.44563e-30	2.28599e-27	4.62373	4.55607	3.51764	4.14614	216.118	235.507	215.4	104.992	241.024
ENSSSCG00000023716	147.849	-5.39925	0.718967	-7.50973	5.92477e-14	4.20199e-12	3.08248	0	0	5.80459	67.1434	510.58	471.643	242.028	30.3604
ENSSSCG00000036201	4206.84	-5.45373	0.500879	-10.8883	1.31022e-27	4.32984e-25	57.0259	79.7313	291.964	76.7035	5616.97	12344.4	10426.9	2851.84	6116.06
ENSSSCG00000014066	1537.26	-5.85571	0.409483	-14.3003	2.17955e-46	5.64214e-43	9.24745	43.2827	52.7645	48.0952	2078.3	3229.28	3484.66	3266.36	1623.35
ENSSSCG00000028927	802.53	-6.11001	0.446357	-13.6886	1.18726e-42	1.35484e-39	13.8712	6.83411	5.27645	31.9252	1855.89	1759.71	1295.84	828.35	1425.08
ENSSSCG00000012306	199.02	-6.16107	0.609168	-10.1139	4.79337e-24	1.06358e-21	4.62373	4.55607	0	2.07307	565.473	373.044	327.184	60.6775	453.546
ENSSSCG00000024067	302.956	-6.29987	0.659479	-9.5528	1.26235e-21	2.22805e-19	1.54124	6.83411	1.75882	2.90229	805.721	293.913	319.015	60.6775	1234.24
ENSSSCG00000025783	3071.86	-6.33174	0.405238	-15.6247	4.93954e-55	1.91802e-51	29.2836	91.1215	65.0763	37.7298	4340.19	10010	5383.27	4351.05	3339.02
ENSSSCG00000033098	131.478	-7.13003	0.784527	-9.08832	1.00585e-19	1.42026e-17	0	0	0	0	57.7014	482.319	318.155	276.798	48.3287
ENSSSCG00000030554	124.184	-7.21724	0.697711	-10.3442	4.44783e-25	1.11425e-22	0	0	1.75882	0	348.306	128.116	126.832	152.035	360.607
ENSSSCG00000006590	6374.2	-7.3409	0.546369	-13.4358	3.73032e-41	3.62121e-38	4.62373	113.902	26.3823	26.5353	13886.1	16905.7	8038.14	9895.88	8470.54
ENSSSCG00000000231	175.565	-8.21135	0.708439	-11.5908	4.59003e-31	2.37641e-28	0	0	0	0	484.692	346.667	238.186	183.396	327.148
ENSSSCG00000003069	979.995	-9.47385	0.642448	-14.7465	3.24029e-49	1.00656e-45	1.54124	0	0	0.414614	907.485	2520.87	3326.44	1215.59	847.611
ENSSSCG00000029675	5052.98	-10.5594	0.506244	-20.8584	1.27865e-96	1.98599e-92	0	2.27804	5.27645	3.73152	9971.85	7475.95	4118.39	15745.5	8153.92

## Sheet: DEGs_AM_15_12
ensembl_gene_id	baseMean	log2FoldChange	lfcSE	stat	pvalue	padj	gd15_1AM	gd15_2AM	gd15_3AM	gd15_4AM	gd12_1AM	gd12_2AM	gd12_3AM	gd12_4AM	gd12_5AM
ENSSSCG00000028996	2298.96	5.69906	0.33097	17.2193	1.90398e-66	4.27797e-63	3961.26	5844.48	5316.09	5152.02	65.9775	137.861	51.4684	53.0274	108.418
ENSSSCG00000015396	750.546	7.32205	0.452686	16.1747	7.61021e-59	1.19693e-55	1007.33	1880.47	2389.89	1441.52	13.1955	10.4807	1.59181	7.57535	2.85309
ENSSSCG00000007497	440.431	4.25554	0.27672	15.3785	2.28183e-53	2.76067e-50	1022.55	993.208	892.565	828.732	56.8422	45.9538	25.9995	38.8236	59.2017
ENSSSCG00000006141	207.282	8.12821	0.545316	14.9055	3.03509e-50	2.9835e-47	345.625	335.484	460.229	720.442	3.04512	0	0	0	0.713274
ENSSSCG00000003721	224.577	6.89041	0.468703	14.701	6.35164e-49	5.87639e-46	431.584	587.096	758.173	231.23	1.01504	1.61241	2.65301	2.84075	4.99291
ENSSSCG00000016613	449.34	4.11951	0.29005	14.2028	8.80856e-46	7.29163e-43	1104.93	613.582	905.243	1169.52	54.8121	61.2717	55.1826	30.3014	49.2159
ENSSSCG00000033421	630.71	3.09044	0.22484	13.7451	5.45061e-43	4.08224e-40	1172.98	1553.82	1285.6	964.412	113.684	135.443	149.099	137.303	164.053
ENSSSCG00000033624	386.891	5.32935	0.388253	13.7265	7.04658e-43	5.03767e-40	1019.86	626.825	839.315	910.267	11.1654	34.6669	16.4487	17.0445	6.41946
ENSSSCG00000007909	1756.33	4.13977	0.318872	12.9826	1.53642e-38	8.94993e-36	4025.73	3253.31	4621.31	2956.3	229.399	137.055	100.284	277.447	206.136
ENSSSCG00000015894	1147.58	4.80209	0.375716	12.7812	2.08837e-37	1.13262e-34	1988.69	2105.6	4443.81	1415.4	82.2182	95.1324	50.4072	46.399	100.572
ENSSSCG00000011516	1407.39	3.52309	0.276802	12.7278	4.14297e-37	2.17202e-34	3221.66	2317.49	2762.64	3193.26	345.113	266.854	222.322	152.454	184.738
ENSSSCG00000040847	565.997	3.17678	0.249759	12.7194	4.61437e-37	2.34112e-34	1284.01	812.223	1324.9	1078.43	119.775	141.086	99.7532	91.8511	141.941
ENSSSCG00000014965	2533.5	4.41313	0.349568	12.6245	1.54686e-36	7.60281e-34	3876.2	8422.4	3420.65	5971.84	336.993	134.637	165.017	231.995	241.8
ENSSSCG00000024960	615.564	2.60585	0.208201	12.516	6.10241e-36	2.66607e-33	1255.35	979.965	1398.44	981.611	208.083	167.691	171.915	178.021	199.003
ENSSSCG00000011195	1622.01	4.76182	0.381303	12.4883	8.65077e-36	3.58051e-33	2992.44	5367.74	3101.16	2593.85	201.993	92.7138	48.2848	107.949	92.0123
ENSSSCG00000003760	312.502	4.57113	0.367134	12.4508	1.3839e-35	5.58102e-33	330.404	587.096	834.244	939.569	35.5264	24.9924	21.7547	13.2569	25.6778
ENSSSCG00000006140	8496.84	4.68918	0.381956	12.2768	1.20708e-34	4.63046e-32	15233.5	20645.5	23040.6	14568.1	324.813	1191.57	674.926	405.281	387.308
ENSSSCG00000014247	4538.78	3.12793	0.257791	12.1336	7.01114e-34	2.50616e-31	8742.71	7548.38	11249.6	8417.9	1332.75	990.828	635.131	893.891	1037.81
ENSSSCG00000005177	1027.26	4.11435	0.340294	12.0906	1.18443e-33	4.13972e-31	1959.14	1796.6	2949.01	1982.97	172.557	67.7214	61.5498	114.577	141.228
ENSSSCG00000008397	143.976	4.2641	0.352924	12.0822	1.31171e-33	4.48491e-31	256.981	291.341	438.675	240.147	6.09023	20.1552	14.8569	10.4161	17.1186
ENSSSCG00000008314	1742.86	4.37901	0.36415	12.0253	2.61638e-33	8.57301e-31	3069.44	2670.63	4773.45	4397.82	210.113	183.009	65.7946	212.11	103.425
ENSSSCG00000038006	912.276	1.94041	0.162322	11.9541	6.18143e-33	1.98411e-30	1593.82	1748.05	1427.6	1445.98	392.82	424.871	401.135	396.759	379.462
ENSSSCG00000011077	382.832	3.07596	0.263861	11.6575	2.1011e-31	6.00839e-29	601.71	719.524	963.564	736.367	97.4438	95.1324	102.406	55.8682	73.4672
ENSSSCG00000004643	2718.52	6.57723	0.601393	10.9367	7.69787e-28	1.95278e-25	6044.86	6184.38	6864.13	5224	79.1731	14.5117	1.59181	45.4521	8.55928
ENSSSCG00000015084	445.708	5.73505	0.526928	10.8839	1.37511e-27	3.37933e-25	1155.07	1306.62	815.226	675.216	17.2557	5.64345	3.18361	30.3014	2.85309
ENSSSCG00000025795	278.597	5.6414	0.52241	10.7988	3.48721e-27	8.39258e-25	733.335	1143.29	503.336	88.5424	7.10527	4.83724	10.0814	7.57535	9.27256
ENSSSCG00000011133	1207.31	3.4583	0.323203	10.7001	1.01687e-26	2.31787e-24	1395.04	3310.69	1911.91	3226.38	173.572	288.622	200.037	214.004	145.508
ENSSSCG00000009132	382.289	4.7455	0.447272	10.6099	2.6811e-26	5.9392e-24	312.495	1403.73	576.871	1028.75	23.3459	10.4807	28.6525	17.0445	39.23
ENSSSCG00000016173	638.457	2.6236	0.247592	10.5964	3.09515e-26	6.76119e-24	1245.5	1138.88	1398.44	1024.93	240.564	187.04	166.078	124.993	219.688
ENSSSCG00000037910	962.98	2.97979	0.287399	10.3681	3.46303e-25	7.16666e-23	2285.96	1743.63	1461.83	2048.58	343.083	148.342	178.282	242.411	214.695
ENSSSCG00000003732	14343	4.04555	0.39413	10.2645	1.01825e-24	2.00187e-22	26814.6	40968.7	22598.1	30907	1229.21	2904.76	690.313	2018.83	955.073
ENSSSCG00000017254	202.882	5.57795	0.554128	10.0662	7.7961e-24	1.49533e-21	276.679	622.41	280.194	618.523	9.13535	4.03103	0	2.84075	12.1257
ENSSSCG00000003572	210.516	3.47282	0.348766	9.95745	2.33997e-23	4.27943e-21	594.547	357.555	410.783	356.081	41.6166	22.5738	18.0405	52.0805	41.3699
ENSSSCG00000016056	2046.47	2.56922	0.262558	9.78531	1.30196e-22	2.20186e-20	3193.01	4343.63	4195.31	3596.48	710.527	708.656	606.478	349.413	714.7
ENSSSCG00000002280	2387.1	2.70465	0.277022	9.76331	1.61781e-22	2.65051e-20	5506.73	3315.11	4627.64	4720.14	876.994	643.353	649.987	753.747	390.161
ENSSSCG00000024800	1049.93	3.78154	0.387697	9.75386	1.77579e-22	2.87934e-20	2151.65	1906.96	2473.57	2230.12	116.73	275.723	146.446	53.9743	94.1521
ENSSSCG00000014909	488.193	2.67243	0.27661	9.66137	4.39923e-22	6.989e-20	1034.19	896.094	846.922	923.644	199.963	103.194	92.3247	170.445	126.963
ENSSSCG00000032330	1098.24	3.64543	0.380951	9.56929	1.07647e-21	1.65988e-19	2659.35	3416.64	1811.75	1204.56	122.82	108.838	96.039	250.933	213.269
ENSSSCG00000028406	1023.44	2.39428	0.251018	9.53828	1.45227e-21	2.19628e-19	2315.51	1814.26	1629.18	1732.63	458.798	414.39	259.464	296.385	290.302
ENSSSCG00000034178	770.86	3.67522	0.395029	9.30368	1.35673e-20	1.90524e-18	1521.29	1867.23	1856.13	1152.96	164.436	36.2793	67.3865	157.188	114.837
ENSSSCG00000023920	22644.5	2.54044	0.273863	9.27629	1.75482e-20	2.43611e-18	41180.5	55112	32725.7	40105.9	6357.19	5481.4	7367.41	10288.3	5181.93
ENSSSCG00000030118	247.133	2.7207	0.293523	9.2691	1.87717e-20	2.55043e-18	399.35	732.767	335.98	421.691	54.8121	62.0779	59.958	71.9658	85.5928
ENSSSCG00000021688	597.234	2.99011	0.323704	9.23719	2.53048e-20	3.31662e-18	1030.61	1050.59	1594.95	1014.73	237.519	101.582	90.7329	114.577	139.802
ENSSSCG00000014184	6924.42	2.24458	0.246972	9.0884	1.00509e-19	1.27484e-17	10724.2	11446.2	15967.3	11514.3	2515.27	3407.84	2611.09	1775.47	2358.08
ENSSSCG00000024424	3166.45	2.17823	0.243491	8.94584	3.69119e-19	4.46577e-17	5030.37	5217.65	6886.95	5345.03	1353.05	1338.3	905.207	901.466	1519.99
ENSSSCG00000014182	263.419	3.29369	0.374558	8.79355	1.44904e-18	1.66353e-16	214.001	551.782	679.566	684.134	56.8422	64.4966	32.3667	34.0891	53.4955
ENSSSCG00000023684	335.045	4.08368	0.465013	8.78187	1.60782e-18	1.81927e-16	1147.91	816.638	176.231	708.976	49.7369	40.3103	24.4077	36.9298	14.2655
ENSSSCG00000010450	6388.87	1.90733	0.219385	8.69397	3.5e-18	3.79641e-16	8925.37	10068.9	10428	13940.7	3125.31	3432.02	2396.73	2550.05	2632.69
ENSSSCG00000032998	283.792	3.01889	0.347649	8.68373	3.83011e-18	4.09796e-16	659.016	675.381	588.281	315.95	86.2783	49.1786	33.9585	86.1696	59.915
ENSSSCG00000003848	357.013	2.36685	0.275288	8.59771	8.13245e-18	8.52715e-16	836.306	542.954	652.942	573.296	161.391	91.1014	101.876	156.241	97.0052
ENSSSCG00000033570	3524.86	3.64012	0.424001	8.58515	9.07171e-18	9.449e-16	12065.5	10541.2	3951.88	2699.59	456.768	371.661	647.334	666.63	323.113
ENSSSCG00000034357	9576.32	1.90917	0.22508	8.48217	2.21029e-17	2.25737e-15	16272.1	16478.4	19261.1	13029.1	3918.05	3855.28	3267.98	4763	5341.71
ENSSSCG00000014219	3606.13	3.8013	0.448617	8.47338	2.38376e-17	2.41882e-15	3263.74	12271.6	11069.6	3644.25	553.196	352.312	232.404	313.43	754.643
ENSSSCG00000006143	663.728	2.47985	0.299282	8.28601	1.17109e-16	1.10293e-14	1233.86	1381.66	1116.97	1196.92	178.647	349.088	172.446	127.834	216.122
ENSSSCG00000013886	1056.37	2.77873	0.339109	8.19421	2.52242e-16	2.27552e-14	3475.95	2004.07	1043.44	1616.7	190.827	282.172	314.116	281.235	298.862
ENSSSCG00000033677	461.822	3.04259	0.3719	8.18121	2.81002e-16	2.49695e-14	1448.76	679.796	623.781	906.445	89.3234	114.481	157.058	45.4521	91.299
ENSSSCG00000006702	2004.95	3.04217	0.374017	8.13378	4.16111e-16	3.59593e-14	1813.19	5619.35	3219.07	5232.92	516.655	550.639	235.587	322.899	534.242
ENSSSCG00000036438	1185.77	3.75427	0.465865	8.05871	7.71016e-16	6.56109e-14	1266.1	3006.11	3060.58	2601.49	205.038	124.962	36.0809	280.288	91.299
ENSSSCG00000001848	140.185	3.90835	0.48743	8.01829	1.0723e-15	8.65899e-14	501.425	238.37	115.374	329.327	13.1955	11.2869	7.42843	35.9829	9.27256
ENSSSCG00000004373	544.311	2.19427	0.273663	8.01814	1.07356e-15	8.65899e-14	1076.27	1394.91	670.691	742.737	163.421	232.188	198.976	226.313	193.297
ENSSSCG00000031976	268.898	3.47115	0.433354	8.00997	1.14739e-15	9.11425e-14	483.517	737.181	817.762	172.626	39.5865	20.9614	40.3258	68.1781	39.9433
ENSSSCG00000008970	164.415	1.76084	0.219852	8.0092	1.15453e-15	9.12487e-14	278.47	207.47	292.873	303.847	89.3234	83.8455	75.8761	76.7004	71.3274
ENSSSCG00000024132	723.952	2.36663	0.29969	7.89691	2.85893e-15	2.19343e-13	948.231	1099.15	1416.19	1833.27	241.579	224.932	223.914	163.817	364.483
ENSSSCG00000005224	341.882	3.31825	0.420319	7.89459	2.91267e-15	2.20242e-13	637.527	207.47	784.798	1147.87	73.0828	74.9772	63.1416	30.3014	57.7752
ENSSSCG00000029754	6325.97	3.32692	0.421404	7.89486	2.90632e-15	2.20242e-13	11848	15917.8	14173.3	9512.26	1489.06	1360.88	255.22	1549.16	828.111
ENSSSCG00000038811	423.495	2.54022	0.327469	7.75712	8.68805e-15	6.35561e-13	739.602	913.751	921.725	598.776	168.497	123.35	54.652	144.878	146.221
ENSSSCG00000001040	1008.75	1.93304	0.249481	7.74825	9.31685e-15	6.76496e-13	1894.67	2061.46	1214.6	1718.62	504.474	401.491	320.484	537.85	425.111
ENSSSCG00000002479	716.511	3.8183	0.493222	7.74154	9.82174e-15	7.08607e-13	1769.32	1893.72	1217.13	1154.87	124.85	67.7214	14.8569	164.764	41.3699
ENSSSCG00000008645	3676.24	1.59245	0.206738	7.70272	1.33199e-14	9.47943e-13	6156.79	7053.98	5904.37	4391.45	1873.76	2238.84	1675.64	1900.46	1890.89
ENSSSCG00000016520	4053.09	1.70391	0.221326	7.69865	1.37508e-14	9.742e-13	6974.29	6444.82	7901.23	5187.69	2414.78	2272.7	1610.38	1919.4	1752.51
ENSSSCG00000009457	239.502	2.39533	0.312155	7.67355	1.67299e-14	1.17468e-12	442.329	392.869	526.157	398.759	99.4738	113.675	64.7334	39.7706	77.7468
ENSSSCG00000005194	362.009	3.09902	0.404605	7.65937	1.86848e-14	1.28892e-12	889.135	313.412	1266.58	418.506	109.624	82.2331	66.8559	56.8151	54.9221
ENSSSCG00000000519	144.467	2.45987	0.321613	7.64853	2.03284e-14	1.39618e-12	153.114	335.484	254.837	329.964	42.6316	50.791	42.4482	30.3014	60.6283
ENSSSCG00000031023	10274	3.17873	0.41984	7.57128	3.69567e-14	2.46295e-12	21458.3	29173.8	16839.6	15160.5	1307.37	2521.01	3992.25	907.148	1105.57
ENSSSCG00000021275	1979.51	2.1509	0.287791	7.47382	7.79002e-14	5.04204e-12	2194.63	4780.64	4219.4	2842.91	867.858	712.687	531.133	789.73	876.613
ENSSSCG00000011860	253.527	2.75888	0.369285	7.47087	7.96672e-14	5.13527e-12	458.446	489.983	570.532	435.068	56.8422	119.319	63.1416	63.4435	24.9646
ENSSSCG00000004470	1692.15	1.57398	0.210789	7.46705	8.20117e-14	5.24342e-12	2393.41	2189.47	3429.53	2762.65	1013.01	884.409	759.291	841.81	955.787
ENSSSCG00000010252	322.414	2.99901	0.403457	7.43328	1.05936e-13	6.63807e-12	892.716	441.426	573.067	641.455	101.504	57.2407	20.6935	96.5857	77.0335
ENSSSCG00000022251	2760.56	3.21935	0.433459	7.42712	1.10987e-13	6.87244e-12	2511.6	10338.2	5201.98	4248.13	277.106	848.13	259.995	570.045	589.877
ENSSSCG00000036639	1353.79	2.06814	0.278536	7.42505	1.1274e-13	6.9536e-12	1816.77	2953.14	3102.42	1601.41	608.008	511.941	644.151	394.865	551.36
ENSSSCG00000013270	695.992	2.23176	0.301039	7.41352	1.22994e-13	7.4689e-12	1465.77	1474.36	668.156	1390.56	237.519	256.374	215.424	356.041	199.717
ENSSSCG00000027675	1331.39	2.13915	0.2891	7.39933	1.36872e-13	8.24801e-12	2963.78	2048.22	2505.27	1904.62	789.7	391.01	389.992	407.175	582.744
ENSSSCG00000003402	5812.85	2.41797	0.326949	7.39555	1.40824e-13	8.45373e-12	12025.3	12523.3	6303.74	12057.1	2166.09	1160.94	1471.36	2963.85	1644.1
ENSSSCG00000031831	1107.76	2.32205	0.315805	7.3528	1.94096e-13	1.14765e-11	2063.01	1258.06	2893.23	1849.84	457.783	344.25	238.24	333.315	532.102
ENSSSCG00000031091	398.252	3.23876	0.444369	7.28844	3.13558e-13	1.81979e-11	788.85	962.308	974.975	497.494	147.181	66.109	21.2241	83.3288	42.7964
ENSSSCG00000009125	1248.94	3.95477	0.543567	7.27557	3.44948e-13	1.98731e-11	2006.6	759.252	5431.46	2433.96	274.061	91.1014	35.0197	54.9213	154.067
ENSSSCG00000030309	3506.16	2.10987	0.291619	7.23501	4.6549e-13	2.63353e-11	5374.21	7671.98	6261.9	5402.36	1917.41	1546.3	799.087	1552.95	1029.25
ENSSSCG00000017255	111.361	2.61482	0.363297	7.19749	6.13331e-13	3.41638e-11	107.448	180.985	292.873	262.442	46.6918	20.9614	33.4279	27.4606	29.9575
ENSSSCG00000025240	193.241	4.15239	0.583547	7.11578	1.11285e-12	5.99415e-11	234.595	494.397	609.835	324.231	15.2256	21.7676	2.65301	35.036	1.42655
ENSSSCG00000020706	1040.89	1.96938	0.277005	7.10956	1.16411e-12	6.18549e-11	2355.8	1827.5	1189.24	1791.87	494.324	572.407	444.114	301.12	391.587
ENSSSCG00000017301	1293.62	1.81096	0.255224	7.09558	1.28813e-12	6.82147e-11	1440.7	2489.64	2752.5	1968.32	671.956	675.601	566.152	450.733	626.967
ENSSSCG00000035593	602.508	1.93655	0.273124	7.09035	1.33772e-12	7.03667e-11	998.374	1178.61	1318.56	628.715	296.391	294.266	223.383	283.129	201.143
ENSSSCG00000027017	1242.7	2.48253	0.350752	7.07774	1.46524e-12	7.67058e-11	1736.19	2008.49	1922.06	3598.39	519.7	337.801	218.608	271.766	571.332
ENSSSCG00000032574	300.081	2.43256	0.345191	7.04701	1.82806e-12	9.4578e-11	664.389	701.867	439.943	417.869	89.3234	161.241	105.59	63.4435	57.0619
ENSSSCG00000028969	712.174	3.32582	0.477145	6.97025	3.16384e-12	1.60003e-10	1239.24	1085.91	1955.02	1540.26	176.617	23.38	84.8963	73.8596	230.387
ENSSSCG00000004615	301.184	3.04375	0.437078	6.96384	3.31111e-12	1.66914e-10	684.088	357.555	824.101	532.529	82.2182	127.381	33.9585	27.4606	41.3699
ENSSSCG00000033703	599.095	3.38906	0.487693	6.94916	3.67461e-12	1.84646e-10	436.956	1421.39	1217.13	1846.65	133.985	190.265	33.9585	53.0274	58.4884
ENSSSCG00000015412	151.23	2.38624	0.343587	6.94508	3.78238e-12	1.89456e-10	178.185	194.227	239.623	499.405	45.6768	54.8221	46.1624	50.1867	52.7822
ENSSSCG00000008503	478.567	2.09519	0.301935	6.9392	3.94335e-12	1.96768e-10	479.04	1125.64	980.046	784.779	242.594	210.42	137.426	155.295	191.871
ENSSSCG00000008952	1053.34	2.5234	0.36419	6.92881	4.24385e-12	2.10559e-10	1650.23	1845.16	2746.16	1660.01	525.79	287.01	129.467	266.084	370.189
ENSSSCG00000021059	1283.88	3.38131	0.489842	6.90286	5.09664e-12	2.49719e-10	2074.65	5619.35	1851.06	1001.99	186.767	59.6593	158.65	321.005	281.743
ENSSSCG00000004929	365.256	1.92673	0.279205	6.90075	5.17279e-12	2.52663e-10	419.944	697.453	561.657	817.266	209.098	174.947	146.977	142.985	116.977
ENSSSCG00000022417	4174.65	1.6424	0.239025	6.87124	6.36461e-12	3.08959e-10	6321.54	7760.27	7295.2	5627.22	2523.39	1698.68	1523.36	2563.31	2258.94
ENSSSCG00000022447	970.131	1.23873	0.180432	6.86539	6.63115e-12	3.17972e-10	1449.66	1452.29	1593.68	1232.59	583.648	620.779	653.171	638.223	507.137
ENSSSCG00000025087	344.348	2.9394	0.428897	6.85338	7.21227e-12	3.43741e-10	887.344	295.755	791.137	741.463	55.8272	125.768	110.896	27.4606	63.4813
ENSSSCG00000034494	319.626	2.43222	0.355674	6.83835	8.01115e-12	3.77244e-10	783.477	463.497	625.049	495.583	130.94	42.729	73.2231	134.462	127.676
ENSSSCG00000012265	451.987	2.38028	0.349012	6.82006	9.10034e-12	4.23462e-10	1326.99	807.809	379.086	811.533	155.301	96.7448	149.099	186.543	154.78
ENSSSCG00000015244	20881.1	1.20626	0.178586	6.75453	1.43298e-11	6.55171e-10	27207.7	31032.2	35285.5	28762.3	14197.4	14177.1	11036.5	12432.1	13799
ENSSSCG00000016616	4209.56	1.69374	0.251023	6.74735	1.50565e-11	6.84419e-10	6242.75	6215.28	8167.48	6898.03	1858.54	2790.28	2145.75	1333.26	2234.69
ENSSSCG00000039010	213.537	3.75431	0.557658	6.73228	1.67029e-11	7.52733e-10	544.405	326.655	479.246	454.815	9.13535	7.25586	57.305	3.78767	39.23
ENSSSCG00000010723	170.277	1.64407	0.244491	6.72447	1.76237e-11	7.89703e-10	250.713	189.813	303.016	354.17	91.3535	86.2641	84.8963	79.5411	92.7256
ENSSSCG00000010449	906.62	2.34087	0.349571	6.69641	2.136e-11	9.4901e-10	1226.7	2017.32	2132.52	1261.25	266.955	505.492	280.688	321.005	147.648
ENSSSCG00000002688	167.982	1.44252	0.21674	6.65552	2.82302e-11	1.23261e-09	285.633	233.956	216.802	301.936	102.519	95.1324	98.1614	87.1165	90.5857
ENSSSCG00000011615	5491.35	1.3165	0.199575	6.59652	4.20932e-11	1.7893e-09	7051.29	9848.21	9299.66	6850.89	3191.28	3014.41	3130.55	3813.24	3222.57
ENSSSCG00000031652	360.303	1.77748	0.269775	6.58875	4.43532e-11	1.87523e-09	460.237	516.468	786.066	631.9	180.677	207.195	121.508	138.25	200.43
ENSSSCG00000005287	2576.19	2.82703	0.434025	6.51351	7.34134e-11	2.99131e-09	2222.39	3359.25	4935.73	9594.43	862.783	416.809	498.766	324.793	970.765
ENSSSCG00000022101	226.704	1.78448	0.274126	6.5097	7.52985e-11	3.0602e-09	271.307	317.827	483.05	436.342	129.925	104.807	96.039	77.6473	123.396
ENSSSCG00000003780	280.359	2.1921	0.337313	6.49873	8.09998e-11	3.27497e-09	610.664	353.141	472.907	567.563	186.767	83.8455	64.7334	96.5857	87.0194
ENSSSCG00000004464	1231.15	2.34329	0.362917	6.4568	1.06938e-10	4.22591e-09	1715.59	1827.5	3946.81	1534.52	641.505	474.856	314.647	370.245	254.639
ENSSSCG00000002450	997.918	2.86732	0.444448	6.45141	1.10813e-10	4.34629e-09	1675.3	2891.34	2320.16	944.028	122.82	520.81	134.242	165.711	206.849
ENSSSCG00000006003	7617.26	1.51795	0.236674	6.4137	1.42028e-10	5.50203e-09	10268.5	10188.1	16512.5	11050.6	4949.33	4226.14	3225.53	3768.73	4365.95
ENSSSCG00000017198	4161.33	1.73841	0.273066	6.36627	1.93685e-10	7.39386e-09	8348.73	6038.71	7851.78	5238.65	2537.6	1679.33	1321.2	1888.15	2547.81
ENSSSCG00000015987	9329.72	1.81977	0.286015	6.36251	1.98477e-10	7.54022e-09	11114.6	18398.6	15669.3	17419.3	5965.39	4819.5	2839.25	3100.21	4641.27
ENSSSCG00000006688	158.359	2.42964	0.382054	6.35943	2.02507e-10	7.67478e-09	358.161	375.212	211.731	231.23	58.8723	39.5041	47.2236	83.3288	19.9717
ENSSSCG00000015565	435.766	1.84717	0.290773	6.3526	2.11702e-10	7.98475e-09	609.769	798.981	815.226	715.346	295.376	145.923	140.61	155.295	245.366
ENSSSCG00000014242	419.279	2.19271	0.345903	6.33908	2.31144e-10	8.69719e-09	982.257	423.769	740.423	855.486	195.903	192.683	90.7329	97.5326	194.724
ENSSSCG00000012238	1602.37	1.86403	0.295112	6.31635	2.67821e-10	9.95813e-09	1893.78	2829.54	3660.28	2460.08	1031.28	543.383	494.521	797.305	711.134
ENSSSCG00000011192	218.913	1.58833	0.251681	6.31088	2.77447e-10	1.02917e-08	274.889	397.283	408.247	322.957	142.105	132.218	109.835	89.9572	92.7256
ENSSSCG00000009591	526.406	1.08153	0.17163	6.3015	2.94788e-10	1.08836e-08	711.845	851.952	731.548	696.874	358.309	373.274	334.279	314.377	365.196
ENSSSCG00000025417	335.032	1.60073	0.254085	6.3	2.97642e-10	1.09376e-08	640.213	432.597	545.175	528.707	226.354	195.908	122.569	178.968	144.795
ENSSSCG00000016679	184.213	1.91048	0.304173	6.28089	3.36637e-10	1.23131e-08	197.884	445.84	263.712	352.896	90.3385	58.0469	65.7946	87.1165	96.2919
ENSSSCG00000004205	692.89	2.36248	0.377902	6.25156	4.06369e-10	1.46256e-08	1626.05	631.239	993.993	1845.38	363.384	210.42	129.997	169.498	266.051
ENSSSCG00000033843	103.016	2.00611	0.321517	6.23951	4.38944e-10	1.5726e-08	155.8	132.428	218.07	207.024	64.9625	49.9848	32.8973	27.4606	38.5168
ENSSSCG00000006155	5902.64	1.64133	0.263642	6.22562	4.79663e-10	1.71069e-08	7937.74	7521.9	12615.1	10150.5	3423.73	3683.56	2715.09	1976.22	3099.89
ENSSSCG00000006947	156.466	1.89904	0.305283	6.22058	4.95331e-10	1.76257e-08	231.014	225.127	285.266	322.32	109.624	54.0159	47.2236	58.7089	74.8937
ENSSSCG00000012528	464.491	1.903	0.305951	6.21994	4.9735e-10	1.76576e-08	435.166	1081.49	685.906	968.234	225.339	201.552	244.077	143.932	194.724
ENSSSCG00000028855	799.936	1.28591	0.207481	6.19774	5.72811e-10	2.01098e-08	926.742	1306.62	1275.45	1274.63	516.655	536.934	474.358	381.608	506.424
ENSSSCG00000015499	485.92	1.70463	0.27696	6.15478	7.51795e-10	2.57608e-08	736.916	750.424	922.993	778.409	226.354	374.886	218.077	159.082	206.136
ENSSSCG00000021646	1163.84	1.86582	0.303517	6.14733	7.88003e-10	2.69428e-08	1409.36	1686.25	2697.98	2089.35	528.835	478.887	373.544	401.493	808.852
ENSSSCG00000002412	169.4	2.39924	0.391745	6.12448	9.09806e-10	3.09728e-08	114.612	344.312	360.069	435.068	82.2182	50.791	35.0197	45.4521	57.0619
ENSSSCG00000029813	1053.25	2.51313	0.410779	6.11796	9.47819e-10	3.21278e-08	1710.22	2238.03	3419.39	559.919	305.527	206.389	304.035	362.67	373.042
ENSSSCG00000012155	214.143	2.68877	0.439577	6.11672	9.55238e-10	3.23096e-08	346.521	401.697	505.871	393.663	125.865	27.411	20.6935	54.9213	50.6424
ENSSSCG00000009390	108.321	1.79069	0.292833	6.11506	9.65187e-10	3.25761e-08	157.591	150.085	202.856	210.209	79.1731	47.5662	40.3258	40.7175	46.3628
ENSSSCG00000032517	246.433	2.62858	0.429977	6.11329	9.75954e-10	3.2869e-08	190.721	331.069	655.477	705.155	64.9625	124.962	39.2645	52.0805	54.2088
ENSSSCG00000016158	613.975	1.52791	0.252498	6.05117	1.43796e-09	4.73143e-08	724.381	869.609	1134.72	1151.69	348.158	337.801	237.71	303.014	418.692
ENSSSCG00000032340	214.533	1.90442	0.314837	6.04893	1.45812e-09	4.78776e-08	425.316	357.555	178.767	501.953	83.2332	88.6828	100.814	111.736	82.7397
ENSSSCG00000004870	5917.25	1.64539	0.272171	6.04544	1.49004e-09	4.88236e-08	7912.67	12258.4	6133.85	12071.1	3108.05	2421.85	2609.5	3749.8	2990.04
ENSSSCG00000012649	598.214	1.65894	0.274538	6.04267	1.51582e-09	4.9565e-08	728.858	834.295	1264.04	1062.51	316.692	320.87	298.729	185.596	372.329
ENSSSCG00000040854	1735.44	1.71884	0.284495	6.04171	1.52486e-09	4.97573e-08	2781.12	4158.23	2488.79	2002.08	960.227	617.554	700.925	1109.79	800.293
ENSSSCG00000009704	1670.59	1.30201	0.216021	6.02723	1.66789e-09	5.41995e-08	2050.47	3041.42	2885.62	2054.95	951.092	1127.88	1051.12	839.916	1032.82
ENSSSCG00000040735	2453.03	1.41153	0.234742	6.01313	1.81978e-09	5.85306e-08	3526.99	4431.92	3828.9	3326.39	981.543	1705.93	1639.56	1467.72	1168.34
ENSSSCG00000024904	620.27	1.9095	0.318693	5.99167	2.07696e-09	6.58597e-08	807.653	993.208	1025.69	1412.86	195.903	391.817	349.667	158.135	247.506
ENSSSCG00000013249	1270.72	1.37861	0.230104	5.99124	2.08251e-09	6.59029e-08	2104.2	1695.08	2020.95	1944.75	902.37	696.563	627.172	535.956	909.424
ENSSSCG00000032985	7627.75	1.83221	0.306002	5.98757	2.12998e-09	6.70005e-08	8439.17	16134.1	17983.2	8816.02	3944.44	3031.34	2400.97	3652.26	4248.26
ENSSSCG00000015949	679.082	1.69763	0.284174	5.97389	2.31658e-09	7.24358e-08	922.265	971.137	1636.79	921.096	418.196	303.94	227.098	309.642	401.573
ENSSSCG00000023426	865.957	2.59952	0.438579	5.92715	3.08235e-09	9.46859e-08	1788.12	2851.61	1341.38	622.345	345.113	178.172	106.651	368.351	191.871
ENSSSCG00000005781	349.037	2.53523	0.42802	5.92314	3.15843e-09	9.64578e-08	465.609	940.237	655.477	577.118	174.587	145.117	32.3667	90.9041	59.915
ENSSSCG00000014899	885.553	2.18937	0.371276	5.89689	3.70406e-09	1.11604e-07	1292.07	1902.55	2268.18	894.979	457.783	190.265	183.588	434.635	345.938
ENSSSCG00000025598	650.402	1.82959	0.311385	5.87565	4.21195e-09	1.26423e-07	766.465	979.965	1601.29	1032.57	325.828	266.048	344.361	164.764	372.329
ENSSSCG00000005982	283.924	1.73661	0.296244	5.86209	4.57073e-09	1.36411e-07	411.885	693.039	399.372	377.102	184.737	115.288	122.038	92.798	159.06
ENSSSCG00000027169	394.043	1.68737	0.288081	5.85729	4.70494e-09	1.4015e-07	492.471	693.039	740.423	652.921	294.361	219.288	132.65	160.029	161.2
ENSSSCG00000028585	1315.83	1.44184	0.247696	5.82101	5.84915e-09	1.70995e-07	2049.58	1840.75	2478.64	1795.05	897.295	650.609	598.519	563.416	968.625
ENSSSCG00000027320	103.696	2.59367	0.44671	5.80616	6.39229e-09	1.84473e-07	194.302	406.112	102.696	90.4534	25.376	16.1241	38.2033	35.036	24.9646
ENSSSCG00000004318	110.846	2.14695	0.370906	5.78838	7.10673e-09	2.03227e-07	199.675	105.942	275.123	208.298	48.7219	50.791	55.7132	34.0891	19.2584
ENSSSCG00000024591	983.674	2.67846	0.4639	5.77379	7.75059e-09	2.19642e-07	1405.78	1562.65	3768.04	850.39	363.384	457.926	158.119	156.241	130.529
ENSSSCG00000009699	907.102	1.9735	0.343175	5.75072	8.88643e-09	2.50028e-07	2035.25	1778.95	839.315	1627.52	290.301	479.693	458.971	198.853	455.069
ENSSSCG00000040056	1188	1.78503	0.310882	5.7418	9.36744e-09	2.62155e-07	2650.39	1421.39	1818.09	2044.12	458.798	651.415	755.577	297.332	594.87
ENSSSCG00000013408	2126.31	2.63657	0.460037	5.73121	9.97184e-09	2.7808e-07	6406.6	3301.87	1942.34	4666.63	808.986	220.901	249.914	1024.57	514.983
ENSSSCG00000026465	947.071	1.38079	0.241727	5.71219	1.1153e-08	3.07206e-07	1032.4	1558.23	1906.84	1300.11	622.219	594.174	527.949	434.635	547.081
ENSSSCG00000028159	149.943	1.48983	0.261321	5.70118	1.18983e-08	3.24891e-07	299.064	251.613	162.285	228.045	94.3986	77.3959	84.8963	86.1696	65.6212
ENSSSCG00000037556	1321.81	1.85468	0.325758	5.69343	1.24511e-08	3.37057e-07	1792.6	1999.66	2582.61	2575.37	772.445	385.367	343.83	537.85	906.571
ENSSSCG00000033190	312.774	2.55081	0.448775	5.68395	1.31618e-08	3.55076e-07	210.42	609.168	935.672	620.434	54.8121	74.171	176.16	46.399	87.7326
ENSSSCG00000012625	12307.9	1.01712	0.179082	5.6796	1.35008e-08	3.62356e-07	14082.9	19714.1	18961.9	15928.1	8056.37	9272.19	8272.09	8352.77	8130.61
ENSSSCG00000008742	336.119	2.34816	0.414284	5.668	1.44472e-08	3.85782e-07	637.527	269.27	597.156	972.056	95.4137	218.482	83.8351	81.435	69.9008
ENSSSCG00000002351	1223.67	1.16116	0.206374	5.62648	1.83925e-08	4.83883e-07	1698.58	1951.1	1632.99	1814.16	923.686	724.78	746.557	597.505	923.689
ENSSSCG00000036136	1338.26	1.71369	0.305285	5.6134	1.98395e-08	5.19193e-07	3132.12	2105.6	1258.97	2318.03	603.948	873.928	492.929	517.017	741.804
ENSSSCG00000025447	9243.1	1.62902	0.290498	5.60769	2.05048e-08	5.34826e-07	12950.2	21625.5	12919.4	12331	3264.37	6392.41	5615.89	4541.42	3547.82
ENSSSCG00000008289	884.221	1.95698	0.349614	5.59755	2.17407e-08	5.65185e-07	1202.53	1522.92	1294.47	2088.71	353.234	220.094	565.091	207.375	503.571
ENSSSCG00000001726	2885.41	1.94498	0.34808	5.58773	2.30056e-08	5.96099e-07	7150.68	4343.63	5278.05	3113	1588.54	1352.01	609.662	1631.54	901.578
ENSSSCG00000006233	379.804	2.88022	0.519367	5.54564	2.92878e-08	7.4537e-07	548.882	865.195	1267.85	328.69	37.5564	149.148	154.936	27.4606	38.5168
ENSSSCG00000011632	417.882	1.68788	0.304456	5.54392	2.95771e-08	7.50305e-07	490.681	693.039	1038.37	516.604	277.106	209.614	141.671	188.437	205.423
ENSSSCG00000024938	571.04	1.55833	0.281696	5.53195	3.16684e-08	7.98207e-07	652.748	763.667	911.583	1309.66	393.835	280.56	233.995	250.933	342.371
ENSSSCG00000014957	500.439	1.61007	0.292636	5.50196	3.75583e-08	9.40632e-07	745.87	1085.91	600.96	796.245	267.97	210.42	193.67	393.918	208.989
ENSSSCG00000022649	556.071	1.86405	0.339319	5.49349	3.94072e-08	9.79141e-07	771.837	1372.83	514.746	1120.48	237.519	265.242	334.81	141.091	246.079
ENSSSCG00000009931	249.689	1.62087	0.295109	5.49246	3.96375e-08	9.83309e-07	299.96	401.697	491.925	419.143	137.03	99.1634	88.6105	194.118	115.55
ENSSSCG00000024911	630.155	3.15268	0.574733	5.48547	4.12369e-08	1.02129e-06	1387.87	1951.1	807.619	997.536	163.421	43.5352	6.89783	209.269	104.138
ENSSSCG00000009244	3433.37	1.07391	0.196068	5.47721	4.32093e-08	1.06353e-06	4857.56	5787.09	4811.48	4009.89	2480.76	2393.63	2500.2	1852.17	2207.58
ENSSSCG00000004374	440.953	1.56189	0.285211	5.47626	4.34405e-08	1.06755e-06	578.43	949.065	523.621	766.943	247.67	265.242	261.587	136.356	239.66
ENSSSCG00000014915	607.922	1.55754	0.28515	5.46216	4.70372e-08	1.14698e-06	668.866	1364.01	1124.58	723.627	326.843	345.057	281.219	240.517	396.58
ENSSSCG00000011821	1115.13	1.92683	0.353796	5.44617	5.1467e-08	1.24356e-06	2345.06	2118.84	1733.15	1469.55	451.692	910.208	399.543	334.262	273.897
ENSSSCG00000014336	2165.41	2.31796	0.428029	5.41542	6.11449e-08	1.45931e-06	3866.35	3571.13	7187.43	1298.83	496.354	1272.19	549.173	666.63	580.605
ENSSSCG00000008881	1901.85	1.64464	0.30392	5.41144	6.25216e-08	1.48541e-06	3834.11	2432.26	3714.79	2376.63	764.324	1532.6	961.451	669.471	830.964
ENSSSCG00000014303	201.059	1.516	0.280348	5.40756	6.38891e-08	1.51561e-06	390.395	286.927	300.48	290.47	120.79	153.986	77.4679	109.843	79.1734
ENSSSCG00000011951	951.728	1.95153	0.362793	5.37918	7.48264e-08	1.75652e-06	970.616	1862.82	2741.09	1001.99	392.82	603.043	301.382	401.493	290.302
ENSSSCG00000034715	120.419	1.86664	0.347163	5.37684	7.58033e-08	1.77416e-06	131.624	260.441	301.748	126.762	50.752	72.5586	41.9176	53.0274	44.9362
ENSSSCG00000021718	4203.79	1.86034	0.346029	5.37625	7.60521e-08	1.77484e-06	6349.3	8201.69	8869.86	5125.27	2954.78	1435.05	893.534	2345.52	1659.07
ENSSSCG00000006059	484.042	1.85324	0.345471	5.3644	8.12186e-08	1.88965e-06	886.448	913.751	895.101	586.673	339.023	177.366	95.5084	258.509	203.996
ENSSSCG00000014972	372.143	1.6836	0.314303	5.35664	8.47856e-08	1.96393e-06	787.059	392.869	671.959	584.762	213.158	197.521	226.567	92.798	182.598
ENSSSCG00000016981	1295.86	1.8479	0.347031	5.32489	1.01016e-07	2.31938e-06	1790.8	1368.42	3060.58	2558.81	749.099	707.043	418.114	297.332	712.56
ENSSSCG00000006923	458.133	1.93224	0.363014	5.32276	1.02202e-07	2.34319e-06	524.706	348.726	1120.78	1157.42	223.309	229.769	175.099	203.587	139.802
ENSSSCG00000003789	545.849	2.09907	0.394536	5.32034	1.03573e-07	2.37017e-06	564.104	1037.35	948.35	1326.23	143.121	122.543	319.953	116.471	334.525
ENSSSCG00000015718	181.841	1.50285	0.283145	5.30771	1.11012e-07	2.52311e-06	265.039	286.927	380.354	213.394	139.06	86.2641	76.4067	84.2757	104.851
ENSSSCG00000034883	340.303	1.88526	0.355701	5.30013	1.15722e-07	2.62637e-06	960.767	556.197	452.622	352.259	179.662	144.311	113.018	211.163	92.7256
ENSSSCG00000003798	5584.91	1.06747	0.202482	5.27193	1.34997e-07	3.03319e-06	7059.35	7658.74	8447.67	8443.38	3562.79	3686.78	4359.96	2782.99	4262.52
ENSSSCG00000008740	1074.95	1.46882	0.279363	5.25776	1.45817e-07	3.25306e-06	1093.29	1818.67	1632.99	2179.16	622.219	707.85	600.111	371.192	649.079
ENSSSCG00000038550	217.968	1.47977	0.281682	5.25335	1.49361e-07	3.3227e-06	242.654	361.969	341.051	421.691	120.79	89.489	108.243	103.214	172.612
ENSSSCG00000008311	3174.43	2.3613	0.450795	5.23807	1.6226e-07	3.57427e-06	10259.5	8272.32	1517.61	3492.01	1158.16	538.546	1046.35	1150.51	1134.82
ENSSSCG00000028433	123.328	1.41473	0.270859	5.22312	1.75929e-07	3.86454e-06	189.825	233.956	169.892	170.078	73.0828	58.8531	47.2236	78.5942	88.4459
ENSSSCG00000016929	483.225	1.81893	0.349529	5.20395	1.95098e-07	4.24413e-06	451.283	1015.28	1201.92	592.406	212.143	259.599	292.892	128.781	194.724
ENSSSCG00000005437	655.104	2.20518	0.424164	5.19888	2.0049e-07	4.34938e-06	561.417	1425.81	1776.25	977.789	178.647	395.848	301.913	89.9572	188.304
ENSSSCG00000040203	439.773	1.68538	0.324783	5.18927	2.11122e-07	4.56117e-06	341.148	776.909	1052.31	715.346	272.03	226.544	164.487	218.738	190.444
ENSSSCG00000014435	6258.2	1.33704	0.258739	5.16754	2.372e-07	5.08962e-06	7074.58	8938.87	11565.3	10373.5	3481.58	4069.73	4055.92	2325.63	4438.7
ENSSSCG00000007826	952.666	1.66291	0.322517	5.15603	2.52236e-07	5.37556e-06	1562.48	2586.76	1063.72	1014.1	443.572	442.608	450.481	645.798	364.483
ENSSSCG00000023186	126.959	3.442	0.66937	5.14215	2.71619e-07	5.76522e-06	564.104	264.855	110.303	131.221	22.3309	0	2.65301	35.036	12.1257
ENSSSCG00000015535	755.788	1.22311	0.239799	5.10057	3.38633e-07	7.11084e-06	1241.03	1231.58	793.673	1191.82	357.294	411.166	510.97	573.832	490.732
ENSSSCG00000015253	139.585	4.11618	0.807204	5.09931	3.40895e-07	7.1488e-06	168.336	401.697	575.603	91.7274	0	11.2869	6.89783	0	0.713274
ENSSSCG00000017668	1989.06	1.37826	0.270731	5.09088	3.56403e-07	7.43435e-06	2778.43	4378.94	2902.1	2132.03	1315.49	1452.78	1064.39	922.298	955.073
ENSSSCG00000028203	579.164	2.53708	0.500665	5.06742	4.03249e-07	8.35493e-06	1051.2	772.495	853.262	1739	271.015	43.5352	46.1624	164.764	271.044
ENSSSCG00000009565	598.536	1.72324	0.340375	5.06276	4.13238e-07	8.51823e-06	941.068	1085.91	701.12	1233.86	172.557	287.01	403.788	399.599	161.913
ENSSSCG00000034896	188.424	1.6484	0.328127	5.02368	5.06897e-07	1.02738e-05	402.036	207.47	333.444	283.463	62.9324	117.706	106.651	55.8682	126.249
ENSSSCG00000031053	5943.65	1.70001	0.338844	5.01707	5.24652e-07	1.05791e-05	6590.16	16394.6	8251.15	7923.59	1988.46	3781.92	3212.8	3457.2	1893.03
ENSSSCG00000024021	202.503	1.3698	0.273801	5.00288	5.6481e-07	1.12733e-05	254.294	428.183	354.997	205.75	127.895	115.288	93.9166	125.94	116.264
ENSSSCG00000031592	143.768	2.65745	0.531675	4.99826	5.78498e-07	1.15027e-05	354.579	114.771	404.443	240.784	95.4137	35.4731	22.8159	11.363	14.2655
ENSSSCG00000036074	386.994	1.57285	0.314668	4.99843	5.77983e-07	1.15027e-05	573.058	388.455	652.942	861.856	267.97	208.001	132.12	149.613	248.932
ENSSSCG00000017496	1785.4	1.26164	0.253009	4.98653	6.14747e-07	1.21467e-05	2730.98	3593.21	1982.91	2331.41	1047.52	844.905	1127.53	1416.59	993.59
ENSSSCG00000024257	738.985	1.47527	0.29583	4.98691	6.13539e-07	1.21467e-05	827.352	1081.49	1416.19	1307.75	427.331	606.268	337.463	254.721	392.3
ENSSSCG00000007314	1082.25	1.13377	0.227573	4.982	6.29297e-07	1.2403e-05	1671.72	1761.29	1630.45	1175.89	830.302	635.291	525.827	767.004	742.518
ENSSSCG00000014893	131.759	1.19854	0.241174	4.96959	6.70959e-07	1.31582e-05	160.277	238.37	186.374	191.736	75.1129	91.1014	83.8351	63.4435	95.5787
ENSSSCG00000005503	1371.52	1.98106	0.398845	4.96698	6.80047e-07	1.33032e-05	1866.02	2304.24	2450.75	2934.64	917.595	364.406	183.588	540.69	781.748
ENSSSCG00000011542	1117.63	1.33751	0.269296	4.96668	6.81091e-07	1.33071e-05	1186.41	2471.98	1747.09	1383.56	786.655	736.067	609.131	520.805	616.982
ENSSSCG00000013927	401.697	1.31026	0.264259	4.95824	7.11341e-07	1.38123e-05	458.446	865.195	603.496	500.042	247.67	231.381	201.098	306.801	201.143
ENSSSCG00000038801	1147.72	2.96019	0.597677	4.95283	7.31422e-07	1.41672e-05	3777.7	1774.53	3055.51	653.558	74.0979	507.91	369.299	74.8065	42.0831
ENSSSCG00000023666	7548.12	1.35686	0.27413	4.94971	7.43255e-07	1.43787e-05	16743.1	11759.6	8601.08	8923.68	3184.18	4299.5	5538.95	4734.59	4148.4
ENSSSCG00000008772	1247.91	1.32868	0.268912	4.94096	7.77377e-07	1.50204e-05	2905.58	1783.36	1644.4	1223.67	709.512	782.021	692.436	720.605	769.622
ENSSSCG00000006729	128.866	1.60355	0.325134	4.93195	8.14122e-07	1.56918e-05	102.971	247.198	249.766	233.778	78.158	61.2717	75.3455	46.399	64.9079
ENSSSCG00000007117	545.343	1.13741	0.230819	4.92771	8.31997e-07	1.59971e-05	580.221	1037.35	761.977	772.676	360.339	394.235	283.872	360.776	356.637
ENSSSCG00000030300	1807.81	1.93198	0.392251	4.92537	8.42006e-07	1.61698e-05	3527.89	4983.7	2222.54	1752.38	1026.2	712.687	339.055	1111.68	594.157
ENSSSCG00000002746	119.862	1.54589	0.313988	4.92341	8.50497e-07	1.63129e-05	175.499	242.784	218.07	129.947	60.9023	53.2097	68.4477	89.9572	39.9433
ENSSSCG00000016076	589.017	1.48701	0.302313	4.91879	8.70819e-07	1.66621e-05	530.078	1085.91	1138.53	952.309	252.745	453.894	352.85	245.252	289.589
ENSSSCG00000023298	1618.3	1.59192	0.324276	4.90914	9.14759e-07	1.74392e-05	2487.43	3981.66	1223.47	2733.35	595.828	859.417	970.471	808.668	904.431
ENSSSCG00000014579	1517.76	1.05439	0.215178	4.90008	9.57987e-07	1.81752e-05	2054.05	1805.43	2448.21	2253.05	1055.64	1332.66	838.351	913.776	958.64
ENSSSCG00000037755	222.102	1.22413	0.250115	4.89425	9.8681e-07	1.86361e-05	304.437	428.183	275.123	307.032	162.406	149.148	105.59	110.789	156.207
ENSSSCG00000039215	439.573	1.65363	0.338216	4.88926	1.01214e-06	1.90418e-05	677.82	560.611	1122.05	507.686	287.256	135.443	184.119	175.18	305.994
ENSSSCG00000002311	1733.4	1.14591	0.234622	4.88408	1.03914e-06	1.95262e-05	3526.1	2096.77	2019.68	2378.54	993.723	1131.91	1314.83	1109.79	1029.25
ENSSSCG00000009381	924.909	1.33806	0.27555	4.85595	1.19811e-06	2.2274e-05	1456.82	1982	1328.7	854.212	586.693	633.679	495.052	418.538	568.479
ENSSSCG00000031292	189.733	2.41133	0.496847	4.85326	1.21448e-06	2.24457e-05	75.2138	238.37	701.12	409.588	36.5414	85.4579	74.2843	54.9213	32.0973
ENSSSCG00000036580	282.955	2.05766	0.424137	4.85141	1.22586e-06	2.26295e-05	710.054	154.499	334.712	800.067	96.4287	138.668	139.548	107.002	65.6212
ENSSSCG00000030605	984.958	1.1157	0.23164	4.81653	1.46073e-06	2.64073e-05	1273.26	1205.09	1688.77	1482.29	688.197	594.981	660.599	461.149	810.279
ENSSSCG00000004979	112.304	1.5376	0.319318	4.81527	1.47003e-06	2.6545e-05	141.474	119.185	256.105	195.558	82.2182	56.4345	61.0192	38.8236	59.915
ENSSSCG00000035893	491.226	2.14425	0.44597	4.80806	1.52403e-06	2.74255e-05	642.899	768.081	1383.22	735.73	286.241	95.9386	49.346	220.632	238.947
ENSSSCG00000011106	4278.18	1.43914	0.300146	4.79481	1.62827e-06	2.92012e-05	4894.27	9777.58	5691.37	6262.94	2063.57	3516.67	2651.42	1908.99	1736.82
ENSSSCG00000035742	543.652	1.28585	0.26839	4.79096	1.65984e-06	2.96996e-05	773.628	975.551	707.459	806.437	321.767	395.848	440.93	215.897	255.352
ENSSSCG00000005969	1122.75	1.15705	0.242099	4.77922	1.75975e-06	3.12385e-05	1531.14	1483.19	1755.97	1740.27	917.595	672.377	473.828	669.471	860.921
ENSSSCG00000004586	205.314	1.56461	0.327975	4.77052	1.83751e-06	3.24723e-05	314.286	233.956	481.782	282.189	145.151	83.8455	61.5498	123.099	121.97
ENSSSCG00000015951	129.191	1.2688	0.266329	4.76404	1.89757e-06	3.3421e-05	218.478	203.056	221.873	128.673	81.2031	78.2021	71.6313	94.6918	64.9079
ENSSSCG00000010448	382.779	1.53818	0.322976	4.76252	1.91192e-06	3.35985e-05	791.536	587.096	712.53	345.252	252.745	245.087	117.263	215.897	177.605
ENSSSCG00000024206	264.166	1.01809	0.213766	4.76263	1.91086e-06	3.35985e-05	400.245	410.526	346.122	321.683	166.466	162.048	165.548	230.101	174.752
ENSSSCG00000016079	735.715	1.18398	0.249173	4.75162	2.0179e-06	3.53424e-05	730.648	1121.22	1253.9	1194.37	450.677	467.6	483.909	342.784	576.325
ENSSSCG00000012166	651.039	1.10235	0.232091	4.74964	2.0378e-06	3.55721e-05	944.65	869.609	1049.78	856.76	509.55	468.406	287.586	390.13	482.886
ENSSSCG00000010569	3528.18	1.055	0.22248	4.742	2.11616e-06	3.66553e-05	4242.42	4983.7	6358.26	4335.39	2637.07	2012.29	1911.76	2576.56	2696.17
ENSSSCG00000011456	1563.12	1.19937	0.254737	4.70829	2.49806e-06	4.29394e-05	2321.78	2600	2406.38	1843.47	1143.95	777.183	652.11	1191.22	1131.97
ENSSSCG00000001849	191.394	1.58894	0.337921	4.70211	2.57485e-06	4.40188e-05	338.462	295.755	191.445	405.766	83.2332	112.869	56.2438	149.613	89.1592
ENSSSCG00000023105	3137.17	1.86211	0.397366	4.68612	2.7843e-06	4.72399e-05	3371.19	2679.45	5833.37	9528.19	1872.75	1019.05	770.434	1302.01	1858.08
ENSSSCG00000014812	182.129	1.47712	0.315473	4.68224	2.83753e-06	4.80395e-05	257.876	335.484	152.142	399.396	84.2483	78.2021	100.284	120.259	111.271
ENSSSCG00000023478	101.502	2.12549	0.455048	4.67093	2.99843e-06	5.02764e-05	307.123	114.771	135.66	168.804	48.7219	26.6048	10.0814	56.8151	44.9362
ENSSSCG00000000500	449.473	1.19346	0.255919	4.66343	3.10976e-06	5.20322e-05	754.824	741.595	636.46	501.953	351.204	236.219	213.302	253.774	355.923
ENSSSCG00000004573	4571.66	2.40775	0.516766	4.65926	3.17348e-06	5.28837e-05	8994.32	6383.02	7137.98	11885.7	1720.49	657.865	188.894	2909.88	1266.77
ENSSSCG00000007199	604.632	1.11691	0.239814	4.65741	3.2022e-06	5.32954e-05	847.051	772.495	1162.62	688.593	436.467	357.956	468.522	394.865	313.127
ENSSSCG00000023215	828.063	1.17671	0.252709	4.65637	3.21834e-06	5.35075e-05	904.357	1386.08	1182.9	1360.62	473.008	528.066	696.15	366.457	554.927
ENSSSCG00000004869	520.435	1.32755	0.285693	4.64678	3.37149e-06	5.56419e-05	1044.04	653.31	844.387	610.242	288.271	336.188	298.729	417.591	191.157
ENSSSCG00000001100	1031.87	1.39566	0.300391	4.64616	3.38164e-06	5.57509e-05	1232.97	1284.55	2045.04	1793.14	822.182	654.64	328.973	548.266	577.038
ENSSSCG00000014823	194.314	2.33232	0.504802	4.62027	3.83245e-06	6.23983e-05	680.506	432.597	125.517	207.024	33.4963	43.5352	61.0192	134.462	30.6708
ENSSSCG00000016062	249.774	1.55782	0.337569	4.61482	3.9343e-06	6.36612e-05	292.797	397.283	447.55	460.548	210.113	159.629	105.59	68.1781	106.278
ENSSSCG00000032674	273.923	1.74852	0.379995	4.60143	4.19604e-06	6.7549e-05	210.42	547.368	548.978	521.7	188.797	83.0393	70.0395	131.622	163.34
ENSSSCG00000012746	1696.16	1.10113	0.239377	4.59997	4.22555e-06	6.7722e-05	2165.98	2154.16	2800.68	2576.01	1253.57	861.835	843.127	1157.13	1452.94
ENSSSCG00000013308	623.677	1.14396	0.249796	4.57958	4.65904e-06	7.39429e-05	750.347	1015.28	708.727	1134.49	464.888	426.483	339.585	303.961	469.334
ENSSSCG00000007140	441.46	1.2506	0.273185	4.57787	4.69733e-06	7.44754e-05	758.406	750.424	514.746	604.509	231.429	224.126	403.788	280.288	205.423
ENSSSCG00000005308	2485.2	1.2844	0.281879	4.55659	5.19917e-06	8.20187e-05	5310.63	3659.42	3215.26	2721.25	1286.05	1110.15	1486.75	2134.35	1442.95
ENSSSCG00000028322	2151.18	1.92471	0.42265	4.55392	5.26551e-06	8.28159e-05	2011.97	5169.1	5726.87	1980.42	940.941	1660.79	485.501	641.064	743.944
ENSSSCG00000007364	495.185	1.07358	0.23597	4.54963	5.37391e-06	8.4268e-05	791.536	670.967	619.978	728.086	309.587	435.352	375.136	249.986	276.037
ENSSSCG00000005457	441.053	1.29561	0.284796	4.54926	5.38348e-06	8.4334e-05	583.802	706.281	721.405	641.455	421.241	206.389	195.262	205.481	288.163
ENSSSCG00000028902	5458.17	1.08001	0.237451	4.54833	5.40735e-06	8.46237e-05	8275.31	7508.65	9751.02	5504.28	4415.42	3646.47	3061.57	3023.51	3937.27
ENSSSCG00000011848	17219.3	1.13253	0.250004	4.53005	5.89692e-06	9.1376e-05	20779.6	32113.7	22040.3	24388.7	11448.6	12772.7	8638.73	8474.92	14316.8
ENSSSCG00000006252	1576.29	1.18841	0.262512	4.52706	5.98104e-06	9.23158e-05	1989.58	2997.28	2544.57	1700.14	1078.99	1130.3	792.189	736.702	1216.84
ENSSSCG00000001683	344.948	1.36289	0.301241	4.52423	6.06145e-06	9.33736e-05	393.977	538.539	675.763	501.953	253.76	149.148	142.732	161.923	286.736
ENSSSCG00000020853	943.51	1.38786	0.306826	4.52328	6.08889e-06	9.36129e-05	1967.2	843.123	1752.17	1240.23	687.182	485.337	520.521	358.882	636.953
ENSSSCG00000004636	1801.78	1.18234	0.261538	4.52071	6.16325e-06	9.43871e-05	2496.38	2600	3259.64	2172.79	1434.25	1297.19	687.66	1176.07	1092.02
ENSSSCG00000012576	194.09	2.33406	0.5164	4.51987	6.18776e-06	9.46703e-05	592.756	119.185	73.5352	659.928	39.5865	66.109	59.958	55.8682	79.8866
ENSSSCG00000035859	311.444	1.48018	0.327614	4.51806	6.24089e-06	9.52977e-05	443.224	366.383	538.835	610.242	151.241	137.861	265.301	90.9041	199.003
ENSSSCG00000007618	429.204	1.03107	0.228335	4.5156	6.31373e-06	9.63166e-05	510.379	812.223	564.192	528.707	298.422	275.723	265.832	354.147	253.212
ENSSSCG00000032761	4538.66	1.8693	0.414133	4.51376	6.3687e-06	9.6967e-05	15194.1	6524.27	4843.18	4515.66	1302.3	1671.27	2130.37	3427.84	1238.96
ENSSSCG00000015144	652.722	2.43421	0.540444	4.50409	6.66566e-06	0.000100902	1456.82	1884.89	1167.69	436.342	323.797	36.2793	61.0192	317.218	190.444
ENSSSCG00000025686	117.902	2.04894	0.454971	4.50346	6.68562e-06	0.000101107	342.939	172.156	155.945	164.345	59.8873	85.4579	39.7951	14.2038	26.3911
ENSSSCG00000004224	554.788	1.06272	0.236648	4.49069	7.09917e-06	0.000106644	744.079	1130.05	630.12	645.277	332.933	365.212	382.564	409.069	353.784
ENSSSCG00000007366	1421.51	2.05317	0.459546	4.46783	7.90179e-06	0.000117024	4331.96	3368.08	1147.4	1245.33	681.091	345.057	364.524	1011.31	298.862
ENSSSCG00000008019	1581.86	1.10487	0.247455	4.46493	8.00934e-06	0.000118208	3096.3	2092.36	1531.56	2335.86	922.671	940.843	970.471	1199.75	1146.94
ENSSSCG00000009938	562.706	1.33988	0.300075	4.46516	8.00072e-06	0.000118208	690.355	1099.15	803.816	832.554	455.753	221.707	221.261	306.801	432.957
ENSSSCG00000029275	597.251	2.09911	0.470139	4.46487	8.0118e-06	0.000118208	1096.87	1293.38	1064.99	821.088	457.783	287.816	46.1624	166.658	140.515
ENSSSCG00000009642	17136.8	2.5561	0.573343	4.45824	8.26361e-06	0.000121354	25728.5	63878.7	37880.8	4934.81	3789.14	10396	4311.67	2099.32	1211.85
ENSSSCG00000004645	360.279	1.26067	0.283483	4.44706	8.70541e-06	0.00012713	391.291	609.168	623.781	528.07	177.632	262.017	290.239	139.197	221.115
ENSSSCG00000038442	954.782	1.61492	0.363576	4.44178	8.92196e-06	0.00012981	1163.13	1531.75	1815.56	1686.77	787.67	318.452	228.159	391.077	670.477
ENSSSCG00000022292	103.07	1.70845	0.385831	4.42797	9.51229e-06	0.000137509	77.9	194.227	200.32	211.483	55.8272	71.7524	54.652	26.5137	34.9504
ENSSSCG00000036236	2260.43	1.73146	0.391824	4.41896	9.91779e-06	0.000142976	3156.29	3443.12	3967.1	4487	1957	673.183	385.748	1204.48	1069.91
ENSSSCG00000011772	2372.67	1.50486	0.341012	4.41291	1.01989e-05	0.000146625	3152.71	3204.75	4824.16	3842.36	854.663	1744.63	1764.25	598.452	1368.06
ENSSSCG00000000734	138.965	2.1035	0.477931	4.40126	1.07623e-05	0.000154302	151.323	304.584	134.392	407.677	30.4512	76.5897	94.4472	31.2483	19.9717
ENSSSCG00000012026	5329	2.20129	0.501002	4.39377	1.11399e-05	0.000159571	6422.72	13141.2	13358	5990.95	1000.83	3267.56	3414.95	509.442	855.215
ENSSSCG00000007089	166.06	1.1356	0.258517	4.39276	1.1192e-05	0.00015988	190.721	335.484	226.945	212.12	107.594	129.799	113.018	94.6918	84.1663
ENSSSCG00000031639	526.431	1.08847	0.247784	4.3928	1.11898e-05	0.00015988	786.163	949.065	554.049	717.257	405.001	309.583	375.666	250.933	390.161
ENSSSCG00000007322	588.87	1.0954	0.250461	4.37353	1.22254e-05	0.000173853	615.142	860.78	883.69	1003.91	494.324	379.723	275.913	362.67	423.684
ENSSSCG00000005322	195.945	1.55781	0.356333	4.37177	1.23242e-05	0.000175099	529.183	282.513	235.82	208.298	138.045	89.489	134.242	71.0189	74.8937
ENSSSCG00000016982	2334.39	1.22868	0.281153	4.37013	1.2417e-05	0.000176259	2912.74	4939.55	2691.64	3277.98	1151.05	1416.51	2129.84	1278.34	1211.85
ENSSSCG00000002357	240.569	1.44469	0.331687	4.35558	1.32713e-05	0.00018737	239.072	344.312	457.693	461.185	122.82	187.04	139.548	67.2312	146.221
ENSSSCG00000035364	1031.03	1.14954	0.264144	4.35195	1.3493e-05	0.000189955	1798.86	1703.9	968.636	1507.13	565.377	554.67	712.598	888.209	579.891
ENSSSCG00000008535	2549.98	1.98462	0.457061	4.34214	1.41102e-05	0.000197618	3947.83	4378.94	5489.78	4081.87	2016.88	630.454	212.771	957.334	1233.96
ENSSSCG00000026349	346.098	2.72862	0.629721	4.33307	1.47047e-05	0.000204488	926.742	657.724	687.174	478.384	128.91	12.0931	3.18361	157.188	63.4813
ENSSSCG00000011158	4060.21	1.0964	0.255374	4.29333	1.76016e-05	0.000241569	6485.4	7451.27	4909.11	4367.24	2908.09	2036.48	2169.63	3347.36	2867.36
ENSSSCG00000016843	237.925	1.25952	0.293382	4.29312	1.76177e-05	0.000241579	296.378	414.94	415.854	295.566	124.85	214.451	160.242	92.798	126.249
ENSSSCG00000000588	1300.11	1.41673	0.331309	4.27616	1.90142e-05	0.000258676	1832.89	1681.83	2941.41	1610.33	1005.9	936.006	359.218	651.48	681.89
ENSSSCG00000038631	123.288	1.13406	0.26544	4.27238	1.93395e-05	0.000262217	171.022	238.37	159.749	148.42	54.8121	83.8455	94.4472	86.1696	72.7539
ENSSSCG00000016116	430.434	1.48985	0.349629	4.26123	2.03305e-05	0.000275179	564.999	441.426	1223.47	487.302	259.85	249.924	246.199	138.25	262.485
ENSSSCG00000036883	822.378	1.16463	0.273357	4.26047	2.03995e-05	0.000275638	990.315	1372.83	1242.49	1184.81	553.196	297.49	517.868	522.699	719.693
ENSSSCG00000008789	314.459	1.17089	0.27546	4.25065	2.13151e-05	0.000286778	330.404	445.84	540.103	515.967	274.061	187.04	133.712	216.844	186.164
ENSSSCG00000025792	715.901	1.0366	0.243961	4.24906	2.14673e-05	0.000288332	1095.97	1068.25	928.065	933.836	634.399	372.468	348.606	509.442	552.074
ENSSSCG00000013875	285.776	1.30399	0.307603	4.2392	2.24314e-05	0.000299491	429.793	670.967	261.177	369.458	154.286	162.854	231.873	143.932	147.648
ENSSSCG00000004146	2654.59	1.28638	0.304072	4.23051	2.3316e-05	0.000310249	3461.63	4167.06	4228.27	4096.52	2266.58	1186.74	911.044	1367.35	2206.16
ENSSSCG00000036956	161.798	1.21507	0.287345	4.22859	2.35156e-05	0.00031264	186.244	317.827	297.944	157.338	91.3535	124.156	87.0187	96.5857	97.7185
ENSSSCG00000021309	216.876	1.11212	0.263448	4.22139	2.42803e-05	0.000321991	341.148	300.17	318.23	284.737	183.722	131.412	104.529	106.055	181.885
ENSSSCG00000002825	177.736	2.28737	0.544443	4.2013	2.65382e-05	0.000348699	90.4357	154.499	185.106	891.157	26.391	41.1166	51.999	86.1696	72.7539
ENSSSCG00000025672	398.717	1.67142	0.398234	4.19709	2.70372e-05	0.000354367	487.099	679.796	911.583	547.817	298.422	95.9386	86.4881	198.853	282.456
ENSSSCG00000031865	122.587	3.60529	0.860026	4.19207	2.76422e-05	0.000361393	240.863	807.809	35.4997	19.1099	0	0	0	0	0
ENSSSCG00000007481	704.793	1.19782	0.28623	4.18484	2.85371e-05	0.000372166	1461.3	1046.18	945.814	687.319	428.347	324.901	386.278	605.081	457.922
ENSSSCG00000016322	1976.45	1.5253	0.36488	4.18027	2.9116e-05	0.00037846	2787.39	3783.02	3064.39	2963.94	753.159	1011.79	2116.04	619.284	689.022
ENSSSCG00000010180	644.591	1.27622	0.306279	4.16686	3.08821e-05	0.00039715	1218.64	975.551	1062.46	607.694	586.693	320.87	278.566	435.582	315.267
ENSSSCG00000025463	1775.63	1.9838	0.479943	4.1334	3.57439e-05	0.00045447	2174.93	2723.6	4330.97	3269.7	1159.17	232.994	187.303	773.632	1128.4
ENSSSCG00000015335	325.827	1.75105	0.424619	4.12381	3.72656e-05	0.000471153	604.397	437.012	484.318	658.017	282.181	80.6207	49.346	190.331	146.221
ENSSSCG00000016678	118.98	1.37646	0.333903	4.12233	3.75058e-05	0.000473428	189.825	247.198	159.749	138.865	63.9475	40.3103	108.773	67.2312	54.9221
ENSSSCG00000033766	175.501	1.43182	0.347996	4.11447	3.88076e-05	0.000488293	360.847	242.784	329.64	159.886	160.376	62.0779	90.7329	91.8511	81.3132
ENSSSCG00000005305	1083.55	1.09572	0.266681	4.10872	3.97865e-05	0.000498615	1865.12	1845.16	1451.69	1038.94	560.302	796.532	889.82	545.425	758.923
ENSSSCG00000016098	966.015	1.38535	0.338107	4.09737	4.17873e-05	0.000520373	1121.04	891.68	1806.68	2133.3	620.189	399.879	474.889	403.387	843.089
ENSSSCG00000016267	20175.3	1.13463	0.277039	4.09556	4.21154e-05	0.000523059	30811.7	35115.4	24497.4	26179.3	13273.7	10117.1	8680.12	19613.5	13289.7
ENSSSCG00000005944	643.639	1.41486	0.3462	4.08684	4.37292e-05	0.000541981	771.837	825.466	1290.67	1107.74	483.159	166.079	250.444	422.326	475.04
ENSSSCG00000015550	270.568	2.06756	0.506154	4.08485	4.41046e-05	0.000545343	428.002	812.223	403.176	294.929	160.376	45.9538	23.3465	195.065	72.0406
ENSSSCG00000011723	544.724	2.15028	0.527303	4.07789	4.54469e-05	0.000560619	456.655	935.823	1288.13	1283.55	82.2182	433.739	290.239	61.5497	70.6141
ENSSSCG00000007427	436.455	1.08624	0.26725	4.06449	4.8138e-05	0.000590113	502.321	900.509	524.889	568.2	312.632	255.568	205.343	319.111	339.518
ENSSSCG00000013313	1340.06	1.1535	0.284113	4.06002	4.90692e-05	0.000599193	1371.76	1628.86	2365.8	2416.76	935.866	1141.59	811.821	546.372	841.663
ENSSSCG00000005609	117.524	1.37037	0.338105	4.05308	5.05477e-05	0.000615813	264.144	211.884	145.802	101.282	89.3234	47.5662	61.5498	71.9658	64.1946
ENSSSCG00000017799	2316.75	1.17471	0.290236	4.04742	5.1785e-05	0.000628452	3757.11	2361.63	3964.56	3448.7	1877.82	1325.4	869.657	1320	1925.84
ENSSSCG00000033228	2082.89	1.30852	0.32349	4.04501	5.23216e-05	0.000633986	2536.68	1871.65	4555.38	3634.06	1437.3	1540.66	1020.88	744.278	1405.15
ENSSSCG00000009338	773.945	1.41604	0.351465	4.02897	5.60209e-05	0.000674653	1331.46	644.482	1744.56	1086.08	597.858	524.841	251.505	301.12	483.599
ENSSSCG00000033214	2792.08	2.23504	0.555629	4.02254	5.75745e-05	0.000690718	4230.78	8210.52	4952.21	3267.79	1723.54	370.049	122.038	1763.16	488.592
ENSSSCG00000024219	282.175	1.01004	0.251556	4.01518	5.93999e-05	0.000708833	369.801	414.94	480.514	313.402	176.617	250.73	219.669	150.56	163.34
ENSSSCG00000002443	11432.9	1.37862	0.343562	4.01272	6.00221e-05	0.000715173	12228.5	14809.8	24066.3	19308	8610.58	6612.51	3373.57	4502.6	9384.54
ENSSSCG00000036843	367.293	1.60768	0.400696	4.01223	6.01487e-05	0.000716138	518.438	984.38	720.138	170.078	186.767	176.559	144.854	219.685	184.738
ENSSSCG00000004811	484.822	1.18012	0.296202	3.98416	6.77185e-05	0.000800208	860.482	578.268	730.28	665.024	360.339	267.661	184.119	458.308	258.918
ENSSSCG00000001595	1116.17	2.1924	0.550322	3.98385	6.7809e-05	0.000800676	1290.27	4829.2	1479.58	605.146	405.001	191.877	167.67	886.315	190.444
ENSSSCG00000007522	461.782	1.02802	0.258193	3.9816	6.84528e-05	0.000806825	717.217	640.067	578.139	658.017	199.963	311.196	403.788	384.449	263.198
ENSSSCG00000023929	248.256	1.55235	0.389888	3.98152	6.84749e-05	0.000806825	549.777	640.067	199.052	209.572	107.594	148.342	154.405	142.038	83.453
ENSSSCG00000040945	1191.74	1.26771	0.318401	3.98149	6.84837e-05	0.000806825	2508.92	1968.76	1317.29	1342.79	687.182	507.91	605.417	1173.23	614.129
ENSSSCG00000028943	673.884	1.03341	0.259889	3.97636	6.9977e-05	0.000821955	771.837	1156.54	912.85	951.035	454.738	410.359	309.341	643.904	454.355
ENSSSCG00000017072	414.06	1.03499	0.260463	3.97366	7.07761e-05	0.000828249	496.053	516.468	663.084	652.284	252.745	420.84	263.179	235.783	226.108
ENSSSCG00000012551	802.428	1.16869	0.294483	3.9686	7.22947e-05	0.000844763	737.812	1160.95	1362.94	1420.5	610.039	710.268	445.706	389.183	384.454
ENSSSCG00000014365	624.893	1.02246	0.257777	3.96643	7.29557e-05	0.000851223	864.959	1169.78	764.512	709.613	510.565	283.785	410.686	491.451	418.692
ENSSSCG00000029576	338.883	1.07807	0.271887	3.96516	7.3346e-05	0.000855141	499.635	423.769	617.442	387.294	225.339	311.196	210.118	225.367	149.787
ENSSSCG00000040288	254.957	1.73045	0.436522	3.96417	7.36506e-05	0.000858057	885.553	110.356	315.694	391.753	116.73	125.768	137.426	116.471	94.8654
ENSSSCG00000008404	499.707	1.21564	0.306824	3.962	7.43244e-05	0.000863349	512.17	1134.46	832.976	479.658	352.219	360.374	323.667	235.783	266.051
ENSSSCG00000014955	440.542	1.0801	0.273074	3.95535	7.64225e-05	0.000885757	513.961	600.339	707.459	686.682	407.031	250.73	196.323	247.146	355.21
ENSSSCG00000033043	281.459	1.35156	0.341762	3.95467	7.66391e-05	0.000887614	583.802	203.056	367.676	562.467	178.647	183.815	109.835	211.163	132.669
ENSSSCG00000016836	471.697	1.28408	0.32518	3.94883	7.85334e-05	0.000904889	945.545	384.04	671.959	831.28	297.406	375.692	188.894	207.375	343.085
ENSSSCG00000002802	317.904	1.10445	0.280197	3.94169	8.09106e-05	0.0009282	666.179	459.083	352.462	345.889	189.812	200.746	244.077	245.252	157.633
ENSSSCG00000007085	6715.66	1.01233	0.258537	3.91561	9.01772e-05	0.00102036	5528.21	10669.3	11512.1	9845.41	4967.6	4172.93	4206.08	4044.29	5495.06
ENSSSCG00000011600	243.071	1.43211	0.365966	3.91323	9.10694e-05	0.00102785	434.27	366.383	470.372	246.517	189.812	62.0779	86.4881	153.401	178.318
ENSSSCG00000040920	462.086	1.51784	0.388304	3.9089	9.27175e-05	0.00104385	336.671	622.41	963.564	1023.65	218.233	349.088	230.281	111.736	303.141
ENSSSCG00000038838	3116.44	1.23725	0.316819	3.90523	9.41342e-05	0.00105829	5221.09	6210.86	4480.57	2616.14	2112.3	2113.07	1380.63	2617.28	1296.02
ENSSSCG00000009216	3817.48	1.74473	0.447954	3.89488	9.82489e-05	0.00109983	13125.7	3880.13	6734.81	1911.62	1624.06	961.805	2278.4	1860.69	1980.05
ENSSSCG00000011677	384.147	1.30351	0.334717	3.89437	9.84553e-05	0.00110057	354.579	556.197	477.979	933.199	302.482	212.839	167.14	167.605	285.309
ENSSSCG00000035836	1110.82	1.13836	0.292593	3.8906	9.99962e-05	0.00111621	1237.45	2352.8	1419.99	1426.87	737.933	543.383	509.378	1002.79	766.769
ENSSSCG00000034795	1580.51	1.21961	0.313678	3.8881	0.000101033	0.00112539	1275.05	1982	2580.07	3513.67	1009.96	1185.12	781.046	749.959	1147.66
ENSSSCG00000002355	617.493	1.49582	0.385505	3.88015	0.000104394	0.00115872	794.222	591.511	1141.06	1388.01	547.106	213.645	163.425	286.916	431.53
ENSSSCG00000028699	186.058	1.79825	0.464146	3.87432	0.000106924	0.00118097	668.866	225.127	174.963	194.921	120.79	39.5041	42.9788	97.5326	109.844
ENSSSCG00000004726	924.827	1.30912	0.338972	3.86205	0.000112441	0.00122981	902.566	1227.16	1957.56	1513.5	822.182	485.337	276.444	530.274	608.422
ENSSSCG00000006107	584.977	1.25638	0.325511	3.85973	0.000113515	0.00123897	742.289	622.41	1158.81	969.508	462.858	476.468	278.566	186.543	367.336
ENSSSCG00000038991	1119.36	1.37209	0.356375	3.85013	0.000118056	0.0012832	1077.17	2873.68	1489.72	1454.9	704.437	471.631	353.381	874.005	775.328
ENSSSCG00000003705	294.288	1.34257	0.349098	3.84582	0.000120152	0.00130148	515.752	419.355	503.336	358.629	228.384	108.838	79.5903	197.906	236.807
ENSSSCG00000030274	207.5	1.59038	0.41359	3.8453	0.000120406	0.00130333	440.538	361.969	320.765	222.949	174.587	91.9076	32.3667	138.25	84.1663
ENSSSCG00000016069	148.009	1.28338	0.3342	3.84017	0.000122949	0.0013263	222.955	322.241	191.445	157.975	78.158	134.637	83.8351	90.9041	49.9291
ENSSSCG00000015874	1010.12	1.08214	0.281869	3.83917	0.00012345	0.00132988	1125.52	1293.38	2127.45	1214.11	754.174	509.523	590.56	574.779	901.578
ENSSSCG00000006709	2969.09	1.11623	0.291655	3.82723	0.000129592	0.00138749	3922.76	4069.95	4549.04	4550.7	2474.67	2525.85	1017.69	1508.44	2102.73
ENSSSCG00000014239	1848.5	1.2937	0.339007	3.81614	0.000135557	0.00144643	2074.65	2273.34	4201.65	2607.22	975.453	1718.03	1096.22	564.363	1125.55
ENSSSCG00000024973	1219.93	1.89958	0.497804	3.81593	0.00013567	0.00144666	1175.66	428.183	2718.27	4164.68	329.888	665.121	781.577	308.695	407.279
ENSSSCG00000029756	191.711	1.49029	0.391048	3.81102	0.000138394	0.00146972	137.892	384.04	316.962	379.013	64.9625	106.419	109.304	57.762	169.046
ENSSSCG00000015206	101.608	1.24508	0.32747	3.80213	0.000143456	0.00151631	138.787	75.0424	177.499	209.572	78.158	60.4655	51.999	47.3459	75.607
ENSSSCG00000004565	190.221	1.80114	0.474007	3.79982	0.000144803	0.00152952	99.3897	211.884	573.067	410.862	104.549	127.381	90.7329	60.6028	33.5239
ENSSSCG00000006732	440.845	1.03944	0.274482	3.78694	0.000152517	0.00160025	781.686	746.01	466.568	493.672	245.639	310.39	324.728	383.502	215.409
ENSSSCG00000032444	221.073	1.59195	0.42083	3.78287	0.000155032	0.00162448	418.153	132.428	493.193	390.479	156.316	91.1014	119.385	41.6644	146.934
ENSSSCG00000026153	4877.07	1.17009	0.310151	3.77266	0.000161519	0.00168348	6556.14	7323.25	8102.82	6517.74	4284.48	2363.8	1571.11	2972.38	4201.89
ENSSSCG00000026655	1163.27	1.85282	0.491738	3.7679	0.000164629	0.0017091	1529.35	913.751	3695.78	1879.78	998.799	472.437	112.488	455.468	411.559
ENSSSCG00000006824	2233.31	1.10307	0.293517	3.75811	0.000171199	0.0017703	2522.35	2321.9	3595.62	4372.98	1355.08	1635.79	1723.93	864.536	1707.58
ENSSSCG00000024563	103.194	1.00686	0.2692	3.74017	0.000183894	0.001883	190.721	110.356	133.124	139.502	59.8873	82.2331	84.3657	70.0719	58.4884
ENSSSCG00000026294	1311.85	1.18023	0.315761	3.73773	0.000185686	0.00189887	1159.55	1770.12	2299.88	2458.8	749.099	906.983	776.271	493.344	1192.59
ENSSSCG00000003854	270.324	1.07396	0.288317	3.72493	0.000195372	0.0019799	433.375	520.882	344.855	244.606	163.421	230.575	170.323	195.065	129.816
ENSSSCG00000032153	182.23	1.09071	0.292843	3.72454	0.000195669	0.00198038	297.274	273.684	188.909	282.826	116.73	122.543	157.058	132.569	68.4743
ENSSSCG00000000510	368.577	1.1277	0.302992	3.72187	0.000197756	0.00199635	397.559	472.326	559.121	698.785	288.271	313.614	160.242	159.082	268.191
ENSSSCG00000023419	140.479	1.7071	0.459232	3.7173	0.000201365	0.00202628	240.863	39.7283	291.605	363.088	95.4137	79.0083	57.8356	53.9743	42.7964
ENSSSCG00000007574	539.969	1.37216	0.369346	3.71511	0.000203112	0.00204125	984.047	512.054	1246.29	584.125	183.722	480.499	382.564	283.129	203.283
ENSSSCG00000017131	107.782	1.87332	0.504827	3.71083	0.000206585	0.00206905	152.218	366.383	68.4638	161.797	61.9174	22.5738	28.6525	88.0634	19.9717
ENSSSCG00000023996	1422.33	1.16469	0.315564	3.6908	0.000223548	0.00220991	1285.8	1717.15	2823.5	2476	833.347	1248.81	995.94	541.637	878.753
ENSSSCG00000011791	496.691	1.12003	0.303929	3.68518	0.00022854	0.002255	685.878	635.653	761.977	778.409	478.083	334.576	158.119	305.855	331.672
ENSSSCG00000015444	1847.01	1.15715	0.314964	3.67392	0.000238858	0.00235091	2437.29	1915.79	3264.71	3141.66	1242.41	929.557	1257	651.48	1783.18
ENSSSCG00000015305	383.385	1.06063	0.288742	3.67327	0.000239469	0.00235545	419.048	648.896	604.763	504.501	301.467	218.482	151.222	254.721	347.364
ENSSSCG00000018042	114.966	2.03336	0.55416	3.66926	0.000243249	0.00238964	136.997	291.341	63.3924	333.786	15.2256	45.1476	27.0607	106.055	15.692
ENSSSCG00000016095	2524.15	1.01355	0.276863	3.66085	0.000251383	0.00246033	2838.43	3955.18	4717.66	2623.79	2029.06	2303.33	1511.69	1315.27	1422.98
ENSSSCG00000009889	211.826	1.17407	0.320734	3.66057	0.000251653	0.00246144	162.068	322.241	394.301	361.814	162.406	99.9697	116.202	112.683	174.752
ENSSSCG00000012586	696.927	1.24054	0.339896	3.64978	0.000262468	0.00254978	1362.8	785.738	1397.17	605.783	518.685	578.05	410.155	366.457	247.506
ENSSSCG00000009148	2191.88	1.3298	0.364671	3.64658	0.000265754	0.00257852	4594.31	3632.93	2890.69	2253.69	1960.04	850.548	578.887	1532.11	1433.68
ENSSSCG00000026962	6144.59	1.55993	0.42795	3.64512	0.000267269	0.00258843	12095.1	10589.8	8971.29	8046.53	3172	1309.28	1349.85	6700.39	3067.08
ENSSSCG00000006238	2521.75	1.36523	0.374934	3.64124	0.000271324	0.00262447	2911.85	4983.7	4777.25	2854.38	2216.85	1423.76	507.786	1489.5	1530.69
ENSSSCG00000003600	15017.2	1.28028	0.351793	3.6393	0.000273383	0.00264114	25478.7	26467.9	16868.7	21634.3	4712.83	6248.1	14736.4	12273	6734.73
ENSSSCG00000004891	6785.89	1.27228	0.350617	3.6287	0.000284854	0.00274185	6700.3	7777.92	16806.6	9502.07	4180.95	2672.58	2667.87	4694.82	6069.96
ENSSSCG00000009464	2261.42	1.13426	0.312881	3.62522	0.00028872	0.00277397	2094.35	3072.32	5005.46	2925.09	1905.23	1564.85	876.554	1368.3	1540.67
ENSSSCG00000021067	999.177	1.02963	0.284663	3.61702	0.000298012	0.00285453	1735.29	1434.63	910.315	1540.26	582.632	505.492	724.272	981.954	577.752
ENSSSCG00000016824	149.471	1.30636	0.361287	3.61586	0.000299351	0.00286386	177.29	101.528	384.158	240.147	111.654	79.0083	86.4881	64.3904	100.572
ENSSSCG00000024296	115.545	1.19187	0.329865	3.6132	0.000302444	0.00288994	176.394	220.713	134.392	149.694	104.549	54.0159	39.7951	86.1696	74.1804
ENSSSCG00000022092	322.569	1.69183	0.469756	3.6015	0.000316391	0.00300495	605.292	229.541	713.798	600.687	236.504	290.234	67.3865	77.6473	82.0265
ENSSSCG00000007151	963.82	1.56855	0.436241	3.59562	0.000323625	0.00305338	2501.75	1884.89	518.55	1339.6	660.79	300.715	263.179	778.367	426.538
ENSSSCG00000013181	1182.06	1.18302	0.329535	3.58995	0.000330738	0.00310361	873.017	1399.32	1785.13	2879.86	661.806	675.601	648.926	778.367	936.528
ENSSSCG00000036431	2256.48	1.36514	0.380265	3.58997	0.000330716	0.00310361	2972.74	2560.27	4164.88	4199.08	2076.77	1188.35	524.765	838.97	1782.47
ENSSSCG00000036742	147.042	1.38225	0.385048	3.58981	0.000330923	0.00310361	308.914	154.499	119.178	324.231	59.8873	87.8766	49.8766	124.046	94.8654
ENSSSCG00000012136	356.508	1.36103	0.379208	3.58915	0.000331763	0.00310963	428.898	754.838	419.658	591.769	254.775	111.257	93.386	270.819	283.17
ENSSSCG00000026158	142.743	1.11819	0.312237	3.58124	0.000341969	0.00319577	180.871	304.584	196.516	146.509	107.594	113.675	73.7537	57.762	103.425
ENSSSCG00000035243	3271.13	1.43629	0.402334	3.5699	0.000357121	0.00331766	2823.2	4453.99	8798.86	4444.96	2614.74	1687.39	792.719	1267.92	2556.37
ENSSSCG00000035941	121.089	1.4293	0.400424	3.56946	0.00035772	0.00332127	145.055	128.013	232.016	251.613	50.752	103.194	37.1421	37.8767	104.138
ENSSSCG00000038221	1147.9	1.52511	0.428191	3.56176	0.00036838	0.00340416	2760.53	2961.97	633.924	1009	700.377	720.749	568.805	653.374	322.4
ENSSSCG00000017678	1629.01	1.11337	0.313672	3.54946	0.000386018	0.00354632	1326.99	2158.57	3159.48	2739.72	1185.57	1297.19	1076.06	612.656	1104.86
ENSSSCG00000011752	1571.49	1.39598	0.393492	3.54766	0.000388667	0.00356025	1868.7	1324.28	3855.53	2709.78	1219.06	1389.09	585.254	467.778	723.973
ENSSSCG00000009408	835.381	1.052	0.298016	3.53001	0.000415545	0.00376323	1072.69	1271.31	1180.37	1206.47	884.099	419.228	324.198	590.877	569.192
ENSSSCG00000015766	186.7	1.14977	0.325718	3.52997	0.000415611	0.00376323	184.453	180.985	390.497	327.416	146.166	148.342	90.7329	86.1696	125.536
ENSSSCG00000005970	1850.26	1.47426	0.41859	3.52197	0.000428357	0.00386751	2456.09	887.266	4497.06	3881.85	1196.73	1005.34	547.581	777.42	1403.01
ENSSSCG00000012583	2320.7	1.18379	0.336147	3.52164	0.000428885	0.00387005	2231.34	3257.72	5152.53	2991.33	2092	1736.57	781.046	1235.73	1408
ENSSSCG00000012104	217.22	1.18362	0.336808	3.51424	0.000441022	0.00395471	343.835	141.256	322.033	463.733	156.316	104.001	127.344	114.577	181.885
ENSSSCG00000017565	120.896	1.17215	0.334166	3.50768	0.00045204	0.00404649	238.177	203.056	128.053	140.139	49.7369	55.6283	88.0799	114.577	70.6141
ENSSSCG00000009755	549.233	1.16078	0.331654	3.49999	0.00046528	0.00414144	459.341	498.811	1099.22	1145.32	422.256	350.7	261.056	379.714	326.679
ENSSSCG00000009855	230.298	1.58075	0.452024	3.49705	0.000470431	0.00418019	449.492	75.0424	456.425	514.693	121.805	184.621	83.3045	68.1781	119.117
ENSSSCG00000006074	347.636	1.06861	0.306754	3.48359	0.000494734	0.00436409	351.893	467.911	564.192	594.954	215.188	262.017	276.974	117.418	278.177
ENSSSCG00000032282	5917.57	1.25792	0.36145	3.48022	0.000501002	0.00440949	9532.45	9322.91	6535.76	10086.2	3608.46	3811.75	1270.79	5676.77	3413.01
ENSSSCG00000012564	348.356	1.03386	0.297643	3.47347	0.000513773	0.00449924	377.86	485.568	431.068	669.483	210.113	229.769	324.198	141.091	266.051
ENSSSCG00000011074	1041.49	1.01795	0.293131	3.4727	0.000515253	0.00450968	1621.57	1002.04	2008.27	1207.11	996.768	628.035	578.356	804.88	526.396
ENSSSCG00000014163	167.557	1.26456	0.364265	3.47153	0.000517499	0.0045243	186.244	180.985	376.551	260.531	135	157.21	74.8149	62.4966	74.1804
ENSSSCG00000040977	899.341	1.23125	0.35552	3.46324	0.000533712	0.00465569	2080.92	1160.95	735.352	1375.27	418.196	365.212	493.46	903.36	561.346
ENSSSCG00000010532	123.354	2.37697	0.687376	3.45804	0.000544129	0.00473869	285.633	145.671	168.624	357.355	2.03008	7.25586	124.161	9.46918	9.98583
ENSSSCG00000005240	104.499	1.25492	0.363038	3.45672	0.000546801	0.00475931	155.8	66.2139	177.499	221.675	94.3986	49.1786	44.04	62.4966	69.1875
ENSSSCG00000006018	425.961	1.2709	0.368071	3.45288	0.000554644	0.00482224	429.793	445.84	980.046	705.792	278.121	398.266	206.404	124.046	265.338
ENSSSCG00000014959	196.414	1.99804	0.579153	3.44993	0.000560729	0.00487245	597.233	397.283	333.444	80.2615	139.06	13.7055	22.2853	120.259	64.1946
ENSSSCG00000022536	6088.84	1.698	0.492773	3.44581	0.000569344	0.00493913	16671.5	12589.5	5783.92	5754.62	924.701	2483.12	6836.81	1792.52	1962.93
ENSSSCG00000032723	387.481	1.2365	0.35949	3.43959	0.00058259	0.00504292	309.809	803.395	869.744	331.238	299.437	198.327	206.404	192.224	276.75
ENSSSCG00000028144	145.494	1.4966	0.435624	3.43554	0.000591379	0.00510775	225.641	158.913	271.319	270.086	118.76	54.0159	18.5711	102.267	89.8725
ENSSSCG00000012038	138.038	2.21292	0.644224	3.43502	0.000592515	0.00511475	425.316	203.056	161.017	246.517	68.0076	2.41862	3.71421	85.2226	47.0761
ENSSSCG00000033314	601.072	1.33705	0.389441	3.43325	0.000596399	0.00514135	1200.73	1116.81	821.565	542.721	614.099	243.474	154.936	407.175	308.134
ENSSSCG00000022955	1573.24	1.19957	0.350053	3.42683	0.000610668	0.00525415	1570.54	1920.2	2491.32	3305.37	1303.31	912.626	794.311	467.778	1393.74
ENSSSCG00000011895	134.691	1.54695	0.451465	3.4265	0.000611412	0.00525767	140.578	101.528	138.195	487.939	58.8723	82.2331	103.467	50.1867	49.2159
ENSSSCG00000032637	672.044	1.35618	0.396007	3.42464	0.000615616	0.00529094	1824.83	1125.64	538.835	647.825	353.234	463.569	245.138	588.983	260.345
ENSSSCG00000014875	4187.8	1.5351	0.448471	3.42296	0.000619423	0.00531784	8672.87	9910.01	5375.67	3027	2268.61	1111.76	905.207	4250.72	2168.35
ENSSSCG00000026710	7545.18	1.31391	0.384705	3.41537	0.000636959	0.00545945	12291.2	17639.4	8580.79	7435.02	5014.29	1854.28	3080.14	6669.14	5342.42
ENSSSCG00000004478	670.213	1.29992	0.381271	3.40944	0.00065097	0.00556438	1559.79	507.64	893.833	1102	403.986	482.918	500.888	160.029	420.831
ENSSSCG00000000530	174.923	1.29639	0.380496	3.40712	0.000656519	0.00560268	308.914	128.013	281.462	338.245	129.925	92.7138	64.2028	62.4966	168.333
ENSSSCG00000036553	965.982	1.15788	0.340004	3.4055	0.000660438	0.00562696	1070.01	1191.85	2189.57	1186.72	793.761	811.85	315.708	486.716	647.652
ENSSSCG00000025287	101.813	1.17326	0.344711	3.40361	0.000665014	0.00565528	123.566	114.771	245.962	111.474	80.1881	71.7524	54.652	39.7706	74.1804
ENSSSCG00000009364	1205.84	1.88549	0.555436	3.39462	0.000687237	0.00581122	1724.55	1836.33	3542.37	1344.7	987.633	111.257	80.1209	726.286	499.291
ENSSSCG00000005164	2114.08	1.29652	0.382204	3.39222	0.000693281	0.00585288	3544.9	4343.63	3401.64	1528.15	1927.56	1167.39	569.867	1564.31	979.325
ENSSSCG00000028805	258.73	1.23556	0.365515	3.38034	0.000723972	0.00607287	240.863	256.027	441.211	602.598	172.557	83.0393	154.405	146.772	231.101
ENSSSCG00000011346	1712.21	1.04082	0.307958	3.37974	0.000725554	0.00608246	3514.45	2542.61	2289.73	1328.14	1215	1065	873.371	1576.62	1005
ENSSSCG00000000559	430.398	1.0844	0.320902	3.37922	0.000726926	0.00608467	497.844	467.911	877.351	617.886	286.241	237.831	343.299	154.348	390.874
ENSSSCG00000027928	1133.58	1.29612	0.383996	3.37536	0.000737195	0.00616078	2007.49	2432.26	1257.71	1177.17	663.836	525.647	388.401	1301.07	448.649
ENSSSCG00000004435	198.875	1.23337	0.366742	3.36305	0.000770874	0.00639805	202.361	203.056	342.319	435.705	174.587	118.512	162.895	69.125	81.3132
ENSSSCG00000009705	258.805	1.74429	0.518851	3.36184	0.000774259	0.00642276	124.461	123.599	1025.69	481.569	115.714	105.613	133.181	62.4966	156.92
ENSSSCG00000013349	348.359	1.19283	0.35486	3.36142	0.000775441	0.00642378	282.947	529.711	371.479	869.499	247.67	127.381	224.975	249.039	232.527
ENSSSCG00000004371	553.245	1.5126	0.450442	3.35803	0.000784995	0.00649405	530.974	498.811	1357.87	1158.7	475.038	324.095	97.1002	162.87	373.755
ENSSSCG00000036573	153.431	1.86951	0.557138	3.35556	0.000792042	0.00653923	547.091	286.927	62.1245	175.811	51.767	44.3414	49.8766	145.825	17.1186
ENSSSCG00000013670	2025.9	1.19528	0.358271	3.33625	0.000849162	0.00693438	3615.64	3610.86	1811.75	2921.26	870.904	1240.75	2251.34	1204.48	706.141
ENSSSCG00000004216	428.709	1.19138	0.357393	3.33353	0.000857515	0.00698421	281.156	715.11	1067.53	465.644	325.828	240.25	269.015	212.11	281.743
ENSSSCG00000016629	756.283	1.04445	0.313328	3.3334	0.000857928	0.00698421	831.829	1787.77	1089.08	578.392	559.287	480.499	514.153	493.344	472.187
ENSSSCG00000033000	111.48	1.39213	0.41894	3.32298	0.000890615	0.00720184	265.039	132.428	154.677	139.502	90.3385	80.6207	18.0405	57.762	64.9079
ENSSSCG00000010959	372.569	2.7413	0.827151	3.31415	0.00091923	0.00739494	1706.64	30.8998	48.1782	1373.36	16.2406	48.3724	117.794	3.78767	7.84601
ENSSSCG00000004799	198.085	1.04492	0.316496	3.30152	0.000961623	0.00767736	209.524	211.884	352.462	345.252	133.985	168.497	142.732	70.0719	148.361
ENSSSCG00000011201	190.981	1.44894	0.439113	3.2997	0.000967873	0.0077116	313.391	105.942	409.515	373.917	185.752	128.993	46.1624	76.7004	78.4601
ENSSSCG00000016863	518.46	1.11366	0.337625	3.29853	0.000971939	0.00774008	344.73	851.952	692.245	1104.55	323.797	345.057	316.769	237.676	449.362
ENSSSCG00000040296	998.456	1.32476	0.402125	3.29441	0.000986298	0.00784251	876.599	1280.13	1636.79	2310.38	849.588	496.623	223.383	451.68	860.921
ENSSSCG00000028512	3551.39	1.23411	0.374847	3.29229	0.000993742	0.00788576	5139.61	2092.36	8106.62	5850.17	2423.91	2070.34	1133.9	2454.41	2691.18
ENSSSCG00000014840	660.215	1.48282	0.451286	3.28575	0.0010171	0.00804673	1331.46	1227.16	867.208	781.594	573.497	171.722	129.997	649.586	209.702
ENSSSCG00000034524	666.112	1.4709	0.448026	3.28307	0.00102682	0.00811548	288.32	1439.05	1632.99	874.595	306.542	595.787	408.033	197.906	251.786
ENSSSCG00000023376	227.957	1.65128	0.503208	3.2815	0.00103257	0.0081405	297.274	114.771	535.032	566.289	186.767	37.0855	58.8968	75.7535	179.745
ENSSSCG00000007076	105.436	1.04306	0.317968	3.28041	0.00103657	0.00815977	119.089	216.299	162.285	104.467	65.9775	75.7834	97.1002	58.7089	49.2159
ENSSSCG00000016141	131.762	1.20598	0.368063	3.27656	0.0010508	0.0082511	174.603	88.2852	280.194	234.415	76.1279	91.1014	121.508	48.2928	71.3274
ENSSSCG00000040685	1180.09	1.05071	0.321901	3.26407	0.00109824	0.00857438	1223.12	2008.49	1870.08	1592.49	985.603	1115.79	774.148	380.661	670.477
ENSSSCG00000002455	736.526	1.05784	0.324169	3.26324	0.00110148	0.00858903	667.075	1002.04	1247.56	1268.26	572.482	624.004	502.48	231.995	512.844
ENSSSCG00000034868	1191.87	1.12397	0.344824	3.25954	0.00111594	0.00869315	1729.02	2984.04	1217.13	977.152	710.527	892.471	748.679	959.228	508.564
ENSSSCG00000036091	274.502	1.12684	0.346902	3.2483	0.00116098	0.00901278	288.32	406.112	519.818	375.828	306.542	164.466	91.2635	153.401	164.766
ENSSSCG00000031354	101.618	1.00407	0.309586	3.24328	0.00118161	0.00915037	124.461	158.913	134.392	151.605	75.1129	84.6517	40.8564	51.1336	93.4388
ENSSSCG00000014401	447.277	1.51611	0.468304	3.23746	0.001206	0.00929349	426.212	463.497	1381.95	605.146	292.331	395.041	227.628	62.4966	171.186
ENSSSCG00000010968	2357.47	1.41595	0.439603	3.22097	0.00127758	0.00978275	6429.89	4352.46	1856.13	2144.77	1275.9	892.471	844.718	2622.02	798.866
ENSSSCG00000003114	2187.35	1.41921	0.441331	3.21574	0.00130109	0.00992411	4131.39	5592.87	2495.12	1512.23	1025.19	773.959	684.477	2541.53	929.395
ENSSSCG00000027922	1439.91	1.32061	0.410938	3.21364	0.00131065	0.00998737	3336.27	2789.81	1351.53	1328.14	980.528	320.87	1001.78	1257.51	592.73
ENSSSCG00000021911	2193.3	1.08974	0.339746	3.20752	0.00133885	0.0101335	3311.2	4533.44	3216.53	1526.24	1026.2	1847.02	1859.23	998.999	1420.84
ENSSSCG00000016692	3473.2	1.01999	0.318455	3.20293	0.00136036	0.0102864	3365.82	4383.36	6298.67	5480.08	2790.34	2211.43	1509.03	1623.02	3597.04
ENSSSCG00000010068	118.802	1.17906	0.369312	3.19258	0.00141009	0.0106064	197.884	216.299	187.641	98.0974	92.3686	70.14	40.8564	114.577	51.3557
ENSSSCG00000033185	690.471	1.17064	0.366876	3.19082	0.0014187	0.010666	618.723	715.11	1290.67	1426.23	488.234	435.352	316.769	234.836	688.309
ENSSSCG00000021862	1319.64	1.86436	0.584351	3.19048	0.00142039	0.0106736	729.753	2335.14	4929.39	1268.26	1033.31	187.846	75.8761	551.106	766.056
ENSSSCG00000004958	593.359	1.01032	0.317271	3.18442	0.00145045	0.0108741	682.297	587.096	1215.87	838.924	592.783	334.576	336.402	267.978	484.313
ENSSSCG00000029494	150.255	1.09903	0.346137	3.17514	0.00149765	0.0111582	232.805	101.528	262.444	262.442	157.331	75.7834	75.3455	83.3288	101.285
ENSSSCG00000011463	102.124	1.06285	0.335366	3.16924	0.0015284	0.011339	212.21	83.8709	167.356	114.022	87.2934	84.6517	47.7542	57.762	64.1946
ENSSSCG00000001201	995.994	1.23166	0.390448	3.15449	0.00160779	0.0118165	707.368	1849.57	2241.55	1151.69	906.43	603.849	325.259	407.175	771.049
ENSSSCG00000024312	119.035	1.63121	0.517409	3.15265	0.00161795	0.0118801	349.207	136.842	49.4461	252.887	59.8873	77.3959	13.7957	77.6473	54.2088
ENSSSCG00000040746	1907.16	1.25559	0.398301	3.15235	0.00161961	0.0118812	5256.91	1055.01	2472.3	2677.93	1331.73	1593.87	945.533	734.809	1096.3
ENSSSCG00000004190	753.802	1.21372	0.385563	3.14792	0.00164435	0.012029	437.852	816.638	1425.06	1798.24	643.535	442.608	334.279	356.041	529.962
ENSSSCG00000014335	225.289	1.26004	0.400774	3.14401	0.00166651	0.0121535	436.061	520.882	228.213	173.9	135	83.0393	128.406	232.942	89.1592
ENSSSCG00000010451	263.874	1.7572	0.559271	3.14195	0.00167826	0.0122238	207.733	119.185	1039.64	439.527	219.248	73.3648	36.0809	65.3374	174.752
ENSSSCG00000014924	3026.78	1.08086	0.344275	3.13954	0.00169213	0.0122928	3322.84	5456.02	3712.26	4841.17	1180.49	2329.94	3351.81	1179.86	1866.64
ENSSSCG00000022168	528.338	1.0332	0.329366	3.13695	0.00170717	0.0123906	383.232	896.094	759.441	946.576	460.828	260.405	328.443	252.827	467.194
ENSSSCG00000003797	2464.24	1.33963	0.428567	3.12584	0.00177296	0.0128043	6400.34	5019.01	2488.79	1258.07	1126.69	1784.94	1599.23	1776.42	724.686
ENSSSCG00000026455	614.973	1.22882	0.394688	3.11341	0.00184939	0.0132516	780.791	1169.78	779.726	942.754	244.624	191.071	333.218	806.774	286.023
ENSSSCG00000016657	106.609	2.15395	0.692242	3.11155	0.00186107	0.0133172	7.16322	22.0713	652.942	121.666	20.3008	49.9848	33.4279	34.0891	17.8318
ENSSSCG00000039573	597.297	1.39168	0.448747	3.10126	0.00192698	0.013708	343.835	384.04	971.171	2026.92	369.474	366.824	278.035	253.774	381.601
ENSSSCG00000013314	856.781	1.09126	0.352246	3.09802	0.0019482	0.0138335	720.799	865.195	1697.65	1635.17	703.422	578.05	377.258	361.723	771.762
ENSSSCG00000023118	2100.13	1.0432	0.337993	3.08646	0.00202558	0.0142735	3027.36	4127.33	2282.13	2466.45	930.791	1977.63	2072	851.279	1166.2
ENSSSCG00000024623	330.308	1.15629	0.375324	3.08077	0.00206463	0.0144865	275.784	260.441	854.529	539.536	258.835	232.188	185.18	134.462	231.814
ENSSSCG00000001197	111.427	1.18025	0.383993	3.07363	0.00211469	0.0147862	79.6908	282.513	187.641	112.111	63.9475	85.4579	59.958	44.5052	87.0194
ENSSSCG00000004621	3273.66	1.0394	0.338183	3.07349	0.00211568	0.0147862	3064.96	3844.82	6005.8	5611.3	2568.05	2425.88	1483.56	1225.31	3233.27
ENSSSCG00000016117	102.782	1.20153	0.390927	3.07354	0.00211539	0.0147862	143.264	97.1137	248.498	118.481	92.3686	83.8455	49.346	29.3545	62.7681
ENSSSCG00000032067	4333.45	1.04123	0.338837	3.07294	0.00211961	0.0148034	5837.13	7076.06	6194.7	5432.3	4269.25	1963.11	1291.49	3690.14	3246.82
ENSSSCG00000025992	292.124	1.58143	0.518905	3.04763	0.00230654	0.0159111	91.3311	441.426	891.297	494.946	233.459	149.148	39.2645	144.878	143.368
ENSSSCG00000004510	278.999	1.02792	0.337623	3.04457	0.00233014	0.0160458	351.893	401.697	349.926	469.466	250.715	158.823	77.4679	223.473	227.534
ENSSSCG00000023871	201.612	1.14254	0.376331	3.03601	0.00239733	0.0164652	145.951	176.57	437.407	413.41	124.85	153.986	106.651	88.0634	167.619
ENSSSCG00000032709	328.807	1.11713	0.368378	3.03255	0.00242498	0.0166478	561.417	489.983	197.784	653.558	298.422	258.792	129.467	189.384	180.458
ENSSSCG00000002425	179.678	1.1467	0.379156	3.02435	0.00249167	0.0170122	270.412	119.185	252.302	403.855	92.3686	167.691	126.814	59.6558	124.823
ENSSSCG00000034039	1702.35	1.28568	0.425166	3.02394	0.00249506	0.0170175	1807.82	5575.21	1674.83	1286.73	931.806	1672.88	775.21	744.278	852.362
ENSSSCG00000040811	112.746	1.40605	0.465849	3.01826	0.00254232	0.0173023	163.859	176.57	168.624	197.469	104.549	22.5738	29.1831	118.365	33.5239
ENSSSCG00000007849	1498.48	1.29813	0.430182	3.01763	0.00254758	0.0173184	2085.39	2728.01	2089.41	2229.49	1486.02	808.626	269.015	1361.67	428.677
ENSSSCG00000015089	483.071	1.26132	0.41972	3.00515	0.00265453	0.0179187	883.762	1209.51	578.139	246.517	324.813	307.971	214.363	424.219	158.347
ENSSSCG00000033326	8722.41	1.11525	0.371604	3.00119	0.0026893	0.018112	9069.53	24803.7	10264.5	6366.77	5928.84	5251.63	4366.85	7410.58	5039.28
ENSSSCG00000001579	352.954	1.2763	0.425431	3.00002	0.00269961	0.0181684	628.573	163.328	434.872	908.356	192.857	279.754	255.22	103.214	210.416
ENSSSCG00000002520	3509.63	1.4259	0.475734	2.99726	0.00272421	0.018287	9440.23	7671.98	3012.41	2034.57	1316.51	1739.79	1672.46	3852.06	846.656
ENSSSCG00000001472	114.299	1.49213	0.498072	2.99581	0.0027372	0.0183429	97.5989	57.3854	164.82	412.773	40.6016	81.4269	96.039	41.6644	36.377
ENSSSCG00000030130	650.803	1.23397	0.412664	2.99026	0.00278744	0.0185688	394.872	587.096	950.886	1961.95	493.309	327.32	329.504	303.014	509.277
ENSSSCG00000035077	142.831	1.65393	0.553508	2.98809	0.0028073	0.0186616	49.2471	582.682	93.8207	235.052	99.4738	65.3028	46.1624	88.0634	25.6778
ENSSSCG00000005205	679.137	1.20837	0.404759	2.98542	0.00283189	0.0187774	1078.96	361.969	1736.95	857.397	506.505	472.437	550.765	234.836	312.414
ENSSSCG00000005315	121.324	1.15558	0.387757	2.98017	0.00288085	0.0190779	216.687	282.513	117.91	96.8234	100.489	68.5276	63.6722	103.214	42.0831
ENSSSCG00000014838	122.059	1.0805	0.362726	2.97882	0.00289357	0.0191379	102.076	154.499	205.391	236.325	127.895	44.3414	73.7537	67.2312	87.0194
ENSSSCG00000026536	295.426	1.04314	0.350888	2.97287	0.00295032	0.0194561	544.405	595.925	319.498	219.127	187.782	228.157	204.812	247.146	111.984
ENSSSCG00000002904	433.806	1.01439	0.341645	2.96915	0.00298628	0.0196437	999.269	617.996	414.586	407.04	276.091	328.126	250.975	417.591	192.584
ENSSSCG00000009682	408.161	1.6916	0.570059	2.96742	0.00300311	0.0197123	1196.26	79.4566	1045.97	443.986	214.173	208.808	339.055	55.8682	89.8725
ENSSSCG00000023174	479.068	1.10326	0.371948	2.96617	0.0030153	0.0197767	695.728	291.341	954.689	818.54	445.602	366.018	229.751	176.127	333.812
ENSSSCG00000011010	479.722	1.04116	0.351289	2.96383	0.00303841	0.0198942	739.602	384.04	768.316	822.362	515.64	366.018	188.894	207.375	325.253
ENSSSCG00000011023	595.191	1.01182	0.341772	2.96053	0.00307115	0.0200565	1116.57	931.408	864.672	432.52	448.647	344.25	291.3	633.488	293.869
ENSSSCG00000004225	1253.01	1.34284	0.454526	2.95438	0.00313301	0.0203957	2210.75	2825.13	1285.6	1421.77	267.97	761.059	1610.91	457.361	436.523
ENSSSCG00000033207	1033.7	1.70284	0.576603	2.95322	0.00314473	0.0204635	4265.7	247.198	1005.4	1511.59	182.707	884.409	353.381	641.064	211.842
ENSSSCG00000034754	996.691	1.13722	0.385201	2.95226	0.00315453	0.0205018	1866.02	803.395	1535.36	1600.77	1003.87	723.974	267.954	753.747	415.125
ENSSSCG00000029367	428.054	1.32624	0.44973	2.94897	0.00318837	0.0206464	345.625	741.595	1094.15	451.63	380.64	129.799	134.773	144.878	429.391
ENSSSCG00000008293	671.68	1.09501	0.37264	2.93851	0.00329799	0.0212411	1216.85	1558.23	626.317	471.377	446.617	384.561	420.237	636.329	284.596
ENSSSCG00000010445	222.869	1.043	0.35526	2.93587	0.00332609	0.0214046	255.19	273.684	447.55	286.648	210.113	88.6828	94.9778	122.152	226.821
ENSSSCG00000007719	1369.11	1.33797	0.455843	2.93515	0.00333391	0.021446	2511.6	2622.07	2138.86	1176.53	863.798	536.128	197.384	1585.14	690.449
ENSSSCG00000040013	584.147	1.09801	0.37484	2.92928	0.00339743	0.0218012	719.008	670.967	1350.26	625.53	641.505	184.621	281.75	429.901	353.784
ENSSSCG00000033178	143.455	1.00541	0.343263	2.92898	0.00340077	0.0218138	242.654	300.17	125.517	140.139	111.654	71.7524	65.7946	124.993	108.418
ENSSSCG00000017197	1038.26	1.428	0.487735	2.92783	0.00341338	0.0218857	3270.91	1403.73	1175.29	717.894	449.662	415.197	337.463	1306.75	267.478
ENSSSCG00000034059	138.519	1.24035	0.423825	2.92656	0.00342735	0.0219574	242.654	331.069	124.249	136.954	47.7068	61.2717	103.467	151.507	47.7893
ENSSSCG00000011629	167.686	1.07575	0.367861	2.92435	0.00345175	0.0220935	118.193	194.227	278.927	367.547	122.82	118.512	90.7329	66.2843	151.927
ENSSSCG00000008664	171.076	1.71897	0.588743	2.91974	0.00350325	0.0223526	794.222	48.5568	70.9995	254.798	63.9475	144.311	58.8968	42.6113	61.3415
ENSSSCG00000034879	390.468	1.00233	0.343408	2.91878	0.00351399	0.022412	479.936	269.27	826.637	608.331	325.828	306.359	200.037	176.127	321.686
ENSSSCG00000006928	898.714	1.38514	0.474903	2.91667	0.00353789	0.0225553	1351.16	1430.22	1816.83	1024.29	190.827	599.012	1190.14	226.313	259.632
ENSSSCG00000025876	127.669	1.19788	0.412237	2.90581	0.00366302	0.0231746	97.5989	225.127	273.855	161.797	138.045	60.4655	37.1421	61.5497	93.4388
ENSSSCG00000007980	584.187	1.17268	0.405362	2.89293	0.00381665	0.0239825	1347.58	869.609	508.407	716.62	258.835	260.405	304.035	760.375	231.814
ENSSSCG00000031219	897.262	1.313	0.45577	2.88083	0.00396625	0.0247839	652.748	2220.37	786.066	1846.65	928.761	256.374	241.955	655.267	487.166
ENSSSCG00000027198	137.638	1.14682	0.398803	2.87565	0.00403198	0.0250652	137.892	198.642	243.427	224.86	128.91	44.3414	45.1012	72.9127	142.655
ENSSSCG00000024108	1096.36	1.13344	0.395382	2.86671	0.00414766	0.0256626	1072.69	1876.06	1972.77	1469.55	801.881	357.15	328.443	1284.02	704.714
ENSSSCG00000004420	5494.06	1.20147	0.419328	2.86522	0.00416715	0.0257427	6266.03	8660.77	12417.3	5317.01	4703.69	2304.14	1110.55	5507.28	3159.8
ENSSSCG00000010556	1955.75	1.24222	0.433577	2.86504	0.00416954	0.0257474	5432.41	1770.12	2907.18	1650.46	1609.85	1080.32	565.091	1916.56	669.764
ENSSSCG00000017495	3839.56	1.43959	0.50377	2.85764	0.00426805	0.026304	7554.51	7826.48	5266.64	3764.65	2362	641.741	541.214	4632.32	1966.5
ENSSSCG00000002469	499.374	1.28538	0.450858	2.85096	0.00435874	0.0268104	1095.97	794.566	658.013	492.398	362.369	87.0703	132.12	492.397	379.462
ENSSSCG00000017024	812.78	1.01301	0.356439	2.84201	0.00448296	0.0273752	678.715	750.424	1455.49	1686.13	608.008	551.446	465.869	317.218	801.719
ENSSSCG00000013418	19326.4	1.04705	0.368596	2.84064	0.00450224	0.0274349	24111.4	44094	27603.6	14059.1	11779.5	10637.9	9733.36	22506.4	9412.36
ENSSSCG00000024813	639.826	1.17329	0.413729	2.8359	0.00456969	0.0277391	1166.71	635.653	1032.03	937.658	586.693	196.714	157.058	376.873	669.051
ENSSSCG00000030351	282.526	1.01004	0.356838	2.83052	0.0046472	0.0280904	461.132	582.682	316.962	231.867	138.045	191.877	207.996	297.332	114.837
ENSSSCG00000039847	1614.92	1.37063	0.485625	2.8224	0.00476657	0.0287236	972.407	904.923	2799.41	5402.36	610.039	1038.39	1448.54	468.724	889.452
ENSSSCG00000033654	231.719	1.50884	0.535768	2.81621	0.00485937	0.0291155	393.977	273.684	346.122	487.939	278.121	37.8917	20.1629	147.719	99.8583
ENSSSCG00000016118	990.032	1.17194	0.41677	2.81195	0.00492417	0.0294477	978.675	613.582	2700.52	1544.72	733.873	638.516	536.439	294.492	869.48
ENSSSCG00000004894	1048.8	1.70105	0.604988	2.81171	0.00492789	0.0294587	1992.27	1589.13	2468.5	1123.66	628.309	86.2641	30.2443	578.567	942.234
ENSSSCG00000014240	1774.24	1.10239	0.393077	2.80452	0.00503912	0.0300096	2029.88	1995.24	3222.87	3007.89	746.054	2038.09	1544.05	475.353	908.71
ENSSSCG00000037054	124.877	1.25224	0.447187	2.80026	0.00510613	0.0303512	79.6908	375.212	221.873	82.1725	87.2934	73.3648	53.0602	52.0805	99.145
ENSSSCG00000029323	255.541	1.32019	0.471949	2.79732	0.00515285	0.0305826	308.914	203.056	623.781	435.068	249.7	140.28	30.7749	182.755	125.536
ENSSSCG00000040509	309.903	1.28783	0.461372	2.79131	0.00524957	0.0310396	462.923	803.395	461.497	165.619	190.827	116.094	82.2433	358.882	147.648
ENSSSCG00000016174	796.984	1.44405	0.517506	2.7904	0.00526432	0.0311151	1697.68	220.713	2055.18	1107.74	291.316	530.484	714.19	129.728	425.824
ENSSSCG00000031378	185.569	1.10661	0.397504	2.78389	0.00537114	0.0316513	335.776	128.013	322.033	284.737	179.662	162.854	64.7334	62.4966	129.816
ENSSSCG00000006277	2209.64	1.09387	0.393095	2.78271	0.00539063	0.0317447	2765.9	5822.41	1972.77	2188.72	1394.66	1239.14	906.268	2560.47	1036.39
ENSSSCG00000029066	1852.18	1.04912	0.377254	2.78093	0.00542028	0.0318811	2087.18	1090.32	4176.29	3183.71	1494.14	1255.26	658.477	1302.01	1422.27
ENSSSCG00000006162	120.327	1.33443	0.480327	2.77817	0.00546664	0.0321172	126.252	66.2139	256.105	293.018	96.4287	99.1634	35.5503	24.6199	85.5928
ENSSSCG00000015378	110.112	1.19248	0.429353	2.77738	0.0054799	0.0321477	110.135	101.528	228.213	212.757	42.6316	114.481	84.3657	25.5668	71.3274
ENSSSCG00000010452	1045.05	1.6708	0.601773	2.77646	0.00549543	0.0322268	269.516	203.056	4595.95	2031.38	555.226	607.88	448.889	264.19	429.391
ENSSSCG00000033816	508.177	1.0191	0.376557	2.70636	0.00680257	0.038348	872.122	723.938	451.354	822.362	231.429	440.995	600.641	178.968	251.786
ENSSSCG00000040569	1047.82	1.31105	0.485181	2.70219	0.00688838	0.03879	594.547	1584.72	3050.44	1219.21	695.302	325.708	203.751	1109.79	646.939
ENSSSCG00000037898	306.553	1.09525	0.411977	2.65854	0.00784811	0.0434172	732.439	176.57	560.389	298.751	327.858	144.311	210.118	180.861	127.676
ENSSSCG00000013327	304.412	1.22955	0.463945	2.6502	0.00804444	0.0441	229.223	392.869	769.584	438.89	304.512	105.613	51.999	210.216	236.807
ENSSSCG00000031904	150.072	1.23144	0.464786	2.64948	0.00806165	0.044179	288.32	176.57	263.712	173.263	157.331	141.892	21.2241	66.2843	62.0548
ENSSSCG00000002754	678.118	1.08272	0.409627	2.64319	0.0082129	0.0448049	554.254	1690.66	322.033	1342.79	485.189	449.863	389.462	373.086	495.725
ENSSSCG00000004165	158.987	1.09434	0.415269	2.63525	0.00840745	0.0456193	105.657	128.013	351.194	331.875	119.775	78.2021	96.039	62.4966	157.633
ENSSSCG00000015303	1932.1	1.11197	0.422308	2.63308	0.00846152	0.0458432	3484.91	3557.89	3069.46	1117.29	1888.99	909.401	457.91	1685.51	1217.56
ENSSSCG00000012774	819.721	2.04496	0.779826	2.62233	0.00873301	0.0470547	2030.77	1884.89	1380.69	1001.36	271.015	12.0931	4.77542	564.363	227.534
ENSSSCG00000007748	10261.3	1.09185	0.416501	2.62149	0.00875466	0.0471552	6718.2	27615.6	15503.2	9454.29	4680.35	9406.02	9732.83	4142.77	5098.48
ENSSSCG00000021259	198.821	1.074	0.410614	2.61559	0.00890736	0.0478793	267.725	278.098	216.802	378.376	164.436	79.0083	56.7744	251.88	96.2919
ENSSSCG00000033423	389.129	1.48703	0.569483	2.6112	0.00902262	0.0483666	1018.97	1099.15	171.159	240.147	80.1881	119.319	175.099	507.548	90.5857
ENSSSCG00000002348	384.792	1.00501	0.386015	2.60355	0.00922649	0.0492909	490.681	445.84	666.888	560.556	371.504	153.179	109.304	235.783	429.391
ENSSSCG00000040608	49121.5	-7.08563	0.246157	-28.785	3.30139e-182	5.19243e-178	439.643	821.052	470.372	617.249	83903.1	72873.8	83792.7	104412	94763.4
ENSSSCG00000002013	8000.72	-5.05833	0.228653	-22.1223	1.92733e-108	1.51565e-104	308.018	437.012	343.587	500.042	11785.6	13826.4	17266.8	14098.7	13440.2
ENSSSCG00000008261	619.626	-6.39498	0.299025	-21.3861	1.79846e-101	9.42875e-98	12.5356	0	13.9463	11.4659	1142.93	933.588	1151.94	1109.79	1200.44
ENSSSCG00000029675	4241.17	-10.8627	0.518596	-20.9463	2.02876e-97	7.97707e-94	0	0	3.80354	0.636996	5984.67	11058.7	11083.7	4970.37	5068.52
ENSSSCG00000036556	8332.86	-3.60963	0.173835	-20.7647	9.0323e-96	2.8412e-92	1005.54	1227.16	1269.12	1009.64	13448.3	15473.5	13282	15014.3	13266.2
ENSSSCG00000006590	8127.85	-8.42856	0.487087	-17.304	4.38614e-67	1.14975e-63	0.895402	30.8998	29.1605	33.1238	16767.4	12963.8	11595.2	17761.3	13968.7
ENSSSCG00000009469	3279.34	-9.51169	0.553036	-17.1991	2.69891e-66	5.30605e-63	1.7908	0	0	6.36996	8293.88	5141.18	1462.87	8010.93	6597.07
ENSSSCG00000010370	6695.63	-7.02783	0.428065	-16.4177	1.42965e-60	2.4984e-57	27.7575	44.1426	147.07	36.9458	13213.8	9334.26	9549.77	12560.9	15346.1
ENSSSCG00000039341	2409.07	-9.17701	0.582281	-15.7604	5.82216e-56	8.32463e-53	3.58161	0	1.26785	1.91099	1902.18	7238.13	8855.75	1435.53	2243.25
ENSSSCG00000028927	985.684	-5.649	0.364425	-15.5011	3.408e-54	4.46675e-51	41.1885	17.657	27.8927	23.5689	1850.42	784.439	2054.49	1830.39	2241.11
ENSSSCG00000023607	978.022	-9.18587	0.603692	-15.2162	2.76283e-52	3.10385e-49	0	4.41426	0	0	719.663	2809.63	2882.23	1449.73	936.528
ENSSSCG00000038562	781.878	-7.21029	0.481539	-14.9734	1.09527e-50	1.14843e-47	9.84943	0	2.5357	6.36996	788.685	1690.62	1695.27	2193.06	650.505
ENSSSCG00000008124	582.151	-5.41453	0.376857	-14.3676	8.26635e-47	7.22295e-44	28.6529	13.2428	20.2856	14.0139	1150.04	635.291	650.518	1424.16	1303.15
ENSSSCG00000000231	320.061	-7.56601	0.544516	-13.8949	6.80024e-44	5.34771e-41	0.895402	0	0	2.54798	572.482	345.863	516.806	996.158	445.796
ENSSSCG00000011676	16852.6	-4.22161	0.308918	-13.6658	1.62599e-42	1.11189e-39	730.648	1288.96	2198.45	1438.97	26518.9	36960.6	30452.3	26315.8	25768.4
ENSSSCG00000010493	4384.37	-2.26195	0.165884	-13.6358	2.45294e-42	1.6075e-39	1199.84	1434.63	1375.61	1561.28	6108.51	6909.19	7036.31	6669.14	7164.83
ENSSSCG00000003756	3596.28	-4.07075	0.302693	-13.4485	3.14391e-41	1.9779e-38	341.148	331.069	211.731	458.637	5202.08	5925.62	9372.55	4477.98	6045.71
ENSSSCG00000003917	1008.16	-3.34755	0.254409	-13.1581	1.52857e-39	9.24665e-37	152.218	180.985	173.695	128.673	1075.94	1649.5	1940.94	1941.18	1830.26
ENSSSCG00000025560	5074.54	-4.9632	0.38823	-12.7842	2.0102e-37	1.12916e-34	235.491	432.597	103.964	181.544	5496.44	11421.5	10441.7	11095	6262.54
ENSSSCG00000013506	192.631	-3.98064	0.315678	-12.6098	1.86495e-36	8.88846e-34	18.8035	8.82852	21.5534	21.0209	355.264	388.592	215.424	338.997	365.196
ENSSSCG00000003069	868.492	-7.57748	0.602202	-12.583	2.62027e-36	1.21211e-33	4.47701	0	0	4.45897	474.023	434.546	3317.32	1747.06	1834.54
ENSSSCG00000030388	7654.63	-3.87701	0.308453	-12.5692	3.11889e-36	1.40154e-33	1164.92	993.208	599.692	505.775	9349.53	14413.4	16352.6	14674.4	10838.2
ENSSSCG00000033115	3959.33	-4.90747	0.39254	-12.5018	7.295e-36	3.10097e-33	153.114	61.7996	253.57	281.552	7435.16	8582.07	6090.78	3728.02	9047.87
ENSSSCG00000032946	462.449	-4.22145	0.339745	-12.4254	1.90354e-35	7.4847e-33	23.2805	39.7283	22.8213	64.3366	851.618	927.138	636.722	801.093	795.3
ENSSSCG00000028923	3243.82	-3.87648	0.318145	-12.1846	3.75367e-34	1.40566e-31	414.571	229.541	428.533	292.381	4046.96	4164.06	5988.9	9045.91	4583.5
ENSSSCG00000011379	1224.12	-3.98857	0.328196	-12.153	5.52785e-34	2.02191e-31	115.507	114.771	78.6066	164.982	1058.69	1990.52	2528.85	2399.49	2565.64
ENSSSCG00000022508	522.63	-2.57333	0.213018	-12.0804	1.34113e-33	4.48792e-31	155.8	101.528	134.392	141.413	693.272	834.424	864.351	807.721	970.765
ENSSSCG00000033098	242.932	-7.28696	0.611563	-11.9153	9.85164e-33	3.09893e-30	0.895402	0	0	1.27399	136.015	513.554	736.476	268.925	529.249
ENSSSCG00000008164	5665.73	-2.31388	0.194762	-11.8806	1.49293e-32	4.60407e-30	1415.63	1748.05	1914.45	1862.58	8063.47	9114.17	7494.75	10506.1	8872.41
ENSSSCG00000013714	997.814	-6.76271	0.571009	-11.8434	2.32724e-32	7.03902e-30	1.7908	8.82852	15.2142	5.73296	2545.72	316.839	925.37	3215.73	1945.1
ENSSSCG00000037580	1255.02	-4.13303	0.352392	-11.7285	9.10428e-32	2.70174e-29	78.7954	83.8709	93.8207	171.989	1614.93	1265.74	3240.39	2128.67	2617
ENSSSCG00000007836	2197.89	-5.14092	0.440779	-11.6633	1.96376e-31	5.71964e-29	173.708	44.1426	74.803	36.9458	2154.93	3210.32	6053.64	4799.93	3232.56
ENSSSCG00000025783	2887.8	-5.32261	0.456678	-11.6551	2.16241e-31	6.07328e-29	62.6782	180.985	60.8567	78.9875	2576.17	8601.42	8599.47	2624.86	3204.74
ENSSSCG00000003983	1143.05	-2.071	0.178667	-11.5914	4.55812e-31	1.25772e-28	434.27	331.069	389.229	455.452	1593.61	1775.27	1701.64	1713.92	1893.03
ENSSSCG00000012202	3038.1	-4.09427	0.354674	-11.5438	7.93649e-31	2.15216e-28	199.675	273.684	311.891	292.381	2882.71	8033.05	7503.77	3011.2	4834.57
ENSSSCG00000017237	105.283	-6.77341	0.590896	-11.4629	2.02502e-30	5.39822e-28	0	0	0	1.27399	227.369	226.544	159.711	212.11	120.543
ENSSSCG00000024067	146.819	-6.3872	0.567664	-11.2517	2.27121e-29	5.95359e-27	0	8.82852	2.5357	0	161.391	278.141	322.606	147.719	400.146
ENSSSCG00000027063	3971.72	-2.83532	0.260007	-10.9048	1.09367e-27	2.73035e-25	543.509	918.166	1175.29	820.451	7189.52	7059.95	5310.26	5700.45	7027.88
ENSSSCG00000025393	266.332	-4.02874	0.373104	-10.7979	3.52181e-27	8.39258e-25	38.5023	22.0713	22.8213	13.3769	460.828	440.995	466.399	660.949	271.044
ENSSSCG00000004012	412.152	-4.95371	0.4609	-10.7479	6.0625e-27	1.42315e-24	7.16322	17.657	12.6785	31.2128	447.632	771.54	1410.34	501.867	509.277
ENSSSCG00000015649	477.635	-2.76787	0.257596	-10.745	6.2544e-27	1.44661e-24	83.2724	79.4566	106.499	155.427	760.264	745.741	779.985	692.197	895.872
ENSSSCG00000017548	275.027	-6.42837	0.604634	-10.6318	2.11918e-26	4.7615e-24	6.26782	0	0	1.27399	191.842	152.373	578.887	793.517	751.077
ENSSSCG00000003395	533.278	-3.27384	0.311423	-10.5125	7.5631e-26	1.60747e-23	67.1552	61.7996	143.267	64.9736	814.061	1177.87	851.086	893.891	725.399
ENSSSCG00000012147	3724.81	-4.3342	0.41227	-10.513	7.5239e-26	1.60747e-23	65.3644	428.183	276.391	294.929	7140.8	5058.95	4838.56	8295.95	7124.18
ENSSSCG00000029411	7132.37	-2.52029	0.240752	-10.4684	1.20632e-25	2.52972e-23	1743.35	1827.5	1706.52	2333.32	11843.5	11886.7	11198.4	7403.01	14249.1
ENSSSCG00000010603	823.773	-1.91142	0.185018	-10.331	5.10185e-25	1.0421e-22	335.776	326.655	348.658	275.182	1160.19	1085.15	1373.73	1306.75	1201.87
ENSSSCG00000012926	2991.39	-3.49421	0.338914	-10.31	6.35019e-25	1.28046e-22	595.443	432.597	223.141	370.732	3049.18	5499.14	7559.49	4897.46	4295.33
ENSSSCG00000029803	927.111	-2.1572	0.209335	-10.305	6.68689e-25	1.33128e-22	298.169	313.412	372.747	262.442	1496.17	1293.96	1158.3	1548.21	1600.59
ENSSSCG00000033444	586.117	-5.1316	0.505057	-10.1604	2.97746e-24	5.78143e-22	36.7115	0	8.87493	28.0278	914.55	368.437	897.779	1650.48	1370.2
ENSSSCG00000001715	3838.45	-2.80998	0.279744	-10.0448	9.68113e-24	1.83452e-21	862.273	988.794	749.298	773.313	7728.51	6327.92	3214.39	6879.36	7022.18
ENSSSCG00000010036	10268.5	-2.31575	0.230768	-10.035	1.06965e-23	2.0028e-21	3372.98	2652.97	2671.36	3761.46	18965	13419.3	13064.5	14687.6	19821.2
ENSSSCG00000034378	2980.75	-2.92979	0.292852	-10.0043	1.45896e-23	2.6996e-21	441.433	825.466	522.353	629.352	5600.99	3616.64	3238.79	6440.94	5510.75
ENSSSCG00000008162	11163.9	-2.77402	0.279378	-9.92927	3.10518e-23	5.61359e-21	1663.66	3134.12	2048.84	3187.53	15096.7	15888.7	19116.5	15451.8	24887.5
ENSSSCG00000027322	377.028	-3.81305	0.385513	-9.89085	4.56148e-23	8.061e-21	12.5356	39.7283	65.9281	41.4047	584.663	506.298	715.782	845.598	581.318
ENSSSCG00000007866	897.033	-3.88307	0.393111	-9.8778	5.19611e-23	9.0805e-21	124.461	57.3854	125.517	45.8637	973.423	1977.63	2458.81	1112.63	1197.59
ENSSSCG00000007899	2231.28	-6.1364	0.625512	-9.81021	1.01758e-22	1.73961e-20	24.1759	66.2139	5.07139	3.18498	3483.61	1619.67	2623.3	10528.8	1727.55
ENSSSCG00000004520	1651.08	-4.21745	0.431233	-9.77999	1.37224e-22	2.29602e-20	146.846	48.5568	128.053	167.53	1307.37	3106.32	5411.61	1557.68	2985.76
ENSSSCG00000025326	9627.83	-2.48138	0.25383	-9.77578	1.43051e-22	2.36832e-20	1871.39	2074.7	3221.6	3315.56	13507.1	15500.1	17365	17437.5	12357.5
ENSSSCG00000037358	5761.75	-3.58152	0.368085	-9.73017	2.24228e-22	3.59862e-20	633.05	776.909	1180.37	298.114	8109.15	7144.61	9547.65	14570.2	9595.67
ENSSSCG00000032857	6979.22	-4.60235	0.477193	-9.64463	5.17985e-22	8.14687e-20	41.1885	441.426	469.104	547.817	11566.4	12797.7	12780.6	12228.5	11940.2
ENSSSCG00000009186	834.421	-2.45325	0.254923	-9.62348	6.36379e-22	9.90988e-20	187.139	194.227	249.766	287.922	1341.88	1131.91	1113.2	1171.34	1832.4
ENSSSCG00000003743	7425.12	-2.79807	0.292851	-9.55457	1.24099e-21	1.89498e-19	1146.12	1218.34	2398.77	1763.2	13846.1	12061.7	8943.83	9888.67	15559.3
ENSSSCG00000014066	1787.14	-4.44003	0.465612	-9.53592	1.48565e-21	2.22537e-19	111.03	48.5568	134.392	140.139	897.295	3754.51	6365.1	2673.15	1960.08
ENSSSCG00000003377	7679.14	-2.30951	0.243038	-9.50267	2.04585e-21	3.03559e-19	2428.33	2648.55	2183.23	2077.88	10805.1	8889.24	12045.7	17366.5	10667.7
ENSSSCG00000003236	1641.26	-4.55337	0.481692	-9.45287	3.29664e-21	4.84576e-19	66.2598	128.013	101.428	70.7066	1145.98	2457.32	7062.31	2658	1081.32
ENSSSCG00000004349	624.918	-2.6886	0.28504	-9.43237	4.00915e-21	5.83851e-19	200.57	83.8709	120.446	173.9	1037.37	1307.67	810.76	989.529	900.151
ENSSSCG00000010607	802.552	-4.40405	0.468814	-9.39403	5.77499e-21	8.33294e-19	81.4816	30.8998	57.0532	29.3018	635.415	1875.24	2872.68	845.598	795.3
ENSSSCG00000010683	919.401	-2.55174	0.272339	-9.36973	7.27208e-21	1.03978e-18	245.34	247.198	157.213	302.573	1474.85	1210.12	1088.8	1809.56	1738.96
ENSSSCG00000029163	7017.15	-2.74982	0.294652	-9.33243	1.03467e-20	1.46606e-18	1375.34	2255.69	1428.86	1317.31	9749.45	15613	12905.3	6743.95	11765.4
ENSSSCG00000028063	1700.44	-2.29726	0.247666	-9.27563	1.76575e-20	2.43611e-18	484.413	604.753	597.156	401.307	2299.06	3706.94	2678.48	2247.98	2283.9
ENSSSCG00000004433	114.751	-5.95226	0.642177	-9.26888	1.88104e-20	2.55043e-18	1.7908	0	1.26785	0.636996	236.504	30.6359	140.079	248.093	373.755
ENSSSCG00000010721	148.148	-2.2776	0.246313	-9.24678	2.31348e-20	3.0836e-18	47.4563	52.9711	36.7676	48.4117	254.775	256.374	210.649	194.118	231.814
ENSSSCG00000022689	659.815	-2.54945	0.275807	-9.24359	2.38364e-20	3.15041e-18	107.448	141.256	196.516	233.778	845.528	1015.01	1232.06	1138.2	1028.54
ENSSSCG00000031977	1711.96	-5.04115	0.546025	-9.23246	2.64488e-20	3.4379e-18	74.3184	52.9711	51.9818	50.9597	2030.08	1877.66	595.335	9045.91	1628.4
ENSSSCG00000006587	942.59	-3.28497	0.36323	-9.04376	1.51369e-19	1.90458e-17	83.2724	220.713	161.017	124.214	1548.95	985.991	1309.53	2759.32	1290.31
ENSSSCG00000032860	342.933	-1.96459	0.217754	-9.02204	1.84621e-19	2.30454e-17	116.402	136.842	135.66	128.673	593.798	567.57	445.706	544.478	417.265
ENSSSCG00000022948	3474.53	-2.67526	0.297404	-8.99537	2.35429e-19	2.91068e-17	860.482	684.21	748.03	1003.91	3428.8	5857.9	8532.61	4113.41	6041.43
ENSSSCG00000032423	134.632	-4.0299	0.44803	-8.9947	2.36881e-19	2.91068e-17	6.26782	0	16.482	17.1989	139.06	287.01	338.524	141.091	266.051
ENSSSCG00000036612	664.134	-3.67338	0.411522	-8.92633	4.40376e-19	5.28721e-17	83.2724	26.4855	79.8744	103.193	631.354	1804.29	973.124	1634.38	641.233
ENSSSCG00000015476	103.808	-4.28038	0.480828	-8.9021	5.48006e-19	6.52957e-17	1.7908	8.82852	12.6785	6.36996	121.805	216.87	300.321	102.267	163.34
ENSSSCG00000002009	3309.16	-3.28088	0.368966	-8.89208	5.99753e-19	7.09242e-17	421.735	675.381	621.245	322.32	5685.23	2604.05	4064.41	9267.49	6120.6
ENSSSCG00000007874	5070.11	-2.26771	0.25592	-8.86101	7.92933e-19	9.3069e-17	2179.41	1597.96	1414.92	1109.01	7744.75	7826.66	6401.71	10122.6	7234.02
ENSSSCG00000000709	138.063	-2.62772	0.297116	-8.8441	9.22677e-19	1.06705e-16	29.5483	26.4855	48.1782	29.3018	195.903	167.691	220.2	261.349	263.911
ENSSSCG00000004382	6182.97	-2.00517	0.228712	-8.76724	1.83102e-18	2.05702e-16	1755.88	2511.71	2632.05	2159.42	8067.53	9362.48	9883.52	7368.92	11905.2
ENSSSCG00000006735	3484.17	-2.90141	0.331616	-8.74932	2.14635e-18	2.3773e-16	561.417	807.809	573.067	878.417	3032.94	5920.78	9498.84	4535.74	5548.55
ENSSSCG00000010507	1143.74	-2.75733	0.315461	-8.74064	2.31784e-18	2.5493e-16	340.253	220.713	201.588	257.346	1110.45	2104.2	2815.9	1375.87	1867.35
ENSSSCG00000027030	468.534	-3.89234	0.446789	-8.71181	2.99069e-18	3.2665e-16	23.2805	57.3854	51.9818	45.8637	906.43	339.413	337.993	1240.46	1213.99
ENSSSCG00000004839	356.785	-4.75399	0.546874	-8.69301	3.52953e-18	3.80222e-16	17.0126	8.82852	29.1605	3.82198	246.655	349.894	1262.83	342.784	950.08
ENSSSCG00000017804	2841.32	-1.97633	0.228223	-8.65964	4.7324e-18	5.02914e-16	1234.76	1090.32	853.262	1053.59	3888.62	3918.97	3308.83	5536.63	4686.92
ENSSSCG00000038037	277.228	-3.03801	0.352367	-8.62172	6.59536e-18	6.96187e-16	35.8161	79.4566	69.7316	27.3908	474.023	356.343	410.686	660.002	381.601
ENSSSCG00000001536	553.942	-3.31559	0.387798	-8.54979	1.23311e-17	1.27594e-15	37.6069	44.1426	122.981	117.207	1307.37	994.859	601.172	762.269	997.87
ENSSSCG00000033691	7922.78	-3.66495	0.430309	-8.51703	1.63701e-17	1.6828e-15	1008.22	1536.16	685.906	333.149	6179.56	14200.5	22066.7	15324	9970.85
ENSSSCG00000008259	367.079	-4.90103	0.579379	-8.45912	2.69403e-17	2.71613e-15	3.58161	0	38.0354	6.36996	366.429	1248.01	770.434	340.891	529.962
ENSSSCG00000001078	2423.13	-2.87067	0.340155	-8.43929	3.19281e-17	3.19851e-15	540.823	291.341	696.048	455.452	2565	5684.56	5467.32	2872.95	3234.7
ENSSSCG00000005277	3653.73	-2.77486	0.328882	-8.43726	3.24863e-17	3.23382e-15	624.991	874.023	896.368	821.088	4285.5	9365.71	7851.85	3300.96	4863.1
ENSSSCG00000020872	3249.28	-3.28645	0.389623	-8.43494	3.31371e-17	3.27787e-15	397.559	869.609	465.3	242.058	5085.35	3744.83	4039.47	9636.79	4762.53
ENSSSCG00000016364	1179.23	-3.0719	0.366174	-8.38919	4.89517e-17	4.75254e-15	230.118	198.642	162.285	243.332	959.212	1384.26	2280	3568.93	1586.32
ENSSSCG00000008771	1872.63	-2.05656	0.245352	-8.38211	5.19889e-17	5.01645e-15	631.259	821.052	656.745	551.638	2122.45	3628.74	3443.61	2573.72	2424.42
ENSSSCG00000003669	215.963	-3.16749	0.378059	-8.37831	5.36934e-17	5.14933e-15	36.7115	17.657	58.321	25.4798	209.098	340.219	570.397	362.67	323.113
ENSSSCG00000022464	1454.21	-1.65454	0.198592	-8.33138	7.99087e-17	7.61699e-15	623.2	560.611	742.959	684.771	1844.33	2208.2	2040.16	1826.61	2557.09
ENSSSCG00000014141	1355.68	-3.66133	0.440759	-8.30687	9.82613e-17	9.30996e-15	47.4563	128.013	322.033	105.741	2801.51	1697.87	1572.17	2939.23	2587.04
ENSSSCG00000021084	5448.36	-2.37541	0.28716	-8.27208	1.31644e-16	1.22515e-14	905.252	2313.07	1681.17	1395.02	7633.09	9942.14	7643.85	10100.8	7420.9
ENSSSCG00000040317	4641.21	-2.89606	0.3501	-8.27209	1.3163e-16	1.22515e-14	772.732	750.424	1109.37	1095.63	9664.19	12754.2	3844.21	6260.08	5520.02
ENSSSCG00000021514	6415.35	-1.78251	0.215649	-8.26576	1.38804e-16	1.28418e-14	2396.1	2313.07	3468.83	2534.61	7898.02	9549.52	11198.4	8313.94	10065.7
ENSSSCG00000009513	1386.85	-2.82677	0.342822	-8.2456	1.64333e-16	1.51148e-14	225.641	194.227	368.944	375.828	2452.33	1345.56	1504.26	2551.94	3462.94
ENSSSCG00000022919	207.007	-3.89686	0.473387	-8.23187	1.84319e-16	1.68545e-14	7.16322	22.0713	6.33924	38.8568	401.956	276.529	230.281	345.625	534.242
ENSSSCG00000028552	527.905	-3.18233	0.38801	-8.20166	2.37088e-16	2.15544e-14	119.984	97.1137	50.7139	75.8025	1190.64	715.912	360.809	1287.81	852.362
ENSSSCG00000021902	246.327	-4.89972	0.597982	-8.19376	2.53189e-16	2.27552e-14	21.4897	0	5.07139	2.54798	149.211	726.392	767.781	168.551	375.895
ENSSSCG00000015644	878.661	-2.26683	0.277287	-8.17501	2.95843e-16	2.61405e-14	359.056	335.484	200.32	198.106	1169.33	1557.59	1362.06	1670.36	1055.64
ENSSSCG00000036201	3567.45	-4.10182	0.502024	-8.17056	3.06963e-16	2.69716e-14	94.9127	110.356	479.246	380.924	3135.46	9673.68	9778.99	2580.35	5873.09
ENSSSCG00000032691	1161.9	-2.88474	0.353757	-8.1546	3.50333e-16	3.06113e-14	419.944	229.541	102.696	186.003	1900.15	1658.37	2175.47	1675.1	2109.86
ENSSSCG00000002718	290.315	-3.16449	0.391136	-8.0905	5.9419e-16	5.10679e-14	25.9667	44.1426	63.3924	56.0556	377.595	668.346	236.648	729.127	411.559
ENSSSCG00000010035	1936.44	-1.29683	0.160973	-8.05617	7.87247e-16	6.65689e-14	1090.6	984.38	1199.38	976.515	2454.36	2525.85	2777.17	2724.28	2695.46
ENSSSCG00000023865	977.079	-3.29788	0.409469	-8.05404	8.01069e-16	6.73754e-14	137.892	110.356	164.82	160.523	883.084	2839.46	2634.97	819.084	1043.52
ENSSSCG00000017260	2514.56	-2.20232	0.273753	-8.04491	8.63092e-16	7.22059e-14	675.133	635.653	1133.46	786.69	4316.96	3214.35	2767.62	5138.92	3962.23
ENSSSCG00000037811	933.037	-1.72626	0.214654	-8.04208	8.83268e-16	7.35029e-14	399.35	397.283	422.193	390.479	1654.51	1339.92	985.328	1286.86	1521.41
ENSSSCG00000012490	1069.49	-2.72311	0.338919	-8.03469	9.38148e-16	7.76589e-14	130.729	154.499	315.694	359.903	1948.88	1359.26	1358.34	1819.03	2179.05
ENSSSCG00000002012	125.624	-4.95595	0.617032	-8.03191	9.59656e-16	7.90234e-14	2.68621	8.82852	1.26785	3.82198	335.978	92.7138	37.1421	481.981	166.193
ENSSSCG00000014249	443.234	-4.13095	0.515001	-8.02124	1.04681e-15	8.53069e-14	13.431	22.0713	39.3033	50.3227	230.414	1370.55	1356.22	495.238	411.559
ENSSSCG00000031799	3658.7	-3.4503	0.430391	-8.01666	1.08661e-15	8.71951e-14	654.539	344.312	659.281	247.791	6974.33	3036.18	3202.71	11953.9	5855.26
ENSSSCG00000028771	3243.6	-2.33834	0.291863	-8.01176	1.13074e-15	9.02758e-14	835.411	670.967	1384.49	921.733	4483.43	6466.59	6187.35	3318	4924.44
ENSSSCG00000014165	1921	-2.49282	0.31257	-7.97526	1.52065e-15	1.19584e-13	470.982	348.726	696.048	515.967	3575.98	2534.71	1996.12	2494.18	4656.25
ENSSSCG00000036746	803.14	-3.62371	0.455116	-7.96217	1.69052e-15	1.32281e-13	128.043	141.256	25.357	71.9805	855.678	1106.92	1009.2	2712.92	1176.9
ENSSSCG00000015035	260.499	-2.31793	0.295442	-7.84564	4.30753e-15	3.21085e-13	109.239	48.5568	86.2137	59.2406	381.655	453.894	381.503	518.911	305.281
ENSSSCG00000039542	940.425	-1.49973	0.192231	-7.80172	6.10679e-15	4.50927e-13	513.961	414.94	385.426	524.885	1256.62	1343.14	1206.59	1503.71	1314.56
ENSSSCG00000008340	1959.71	-3.72594	0.479418	-7.7718	7.73787e-15	5.68697e-13	90.4357	105.942	281.462	315.95	2311.24	6430.31	4760.56	1352.2	1989.32
ENSSSCG00000009921	344.868	-3.52594	0.455076	-7.74802	9.33365e-15	6.76496e-13	21.4897	22.0713	83.678	36.3088	619.174	1048.07	621.866	343.731	307.421
ENSSSCG00000000033	9708.77	-2.41598	0.312527	-7.73047	1.07149e-14	7.69513e-13	2580.55	3628.52	2476.11	2140.31	13393.4	10427.5	13526.1	26458.8	12747.6
ENSSSCG00000008890	855.27	-2.38392	0.309372	-7.70566	1.30171e-14	9.30603e-13	173.708	229.541	310.623	258.62	1769.21	956.161	1043.69	1026.46	1929.4
ENSSSCG00000003514	5355.81	-2.15784	0.280795	-7.68477	1.53277e-14	1.08105e-12	2465.04	1143.29	1602.56	1847.29	6127.79	10822.5	8456.2	8891.56	6846
ENSSSCG00000010506	136.209	-3.93004	0.512422	-7.66953	1.72626e-14	1.20136e-12	17.0126	17.657	12.6785	1.27399	208.083	121.737	284.933	389.183	173.325
ENSSSCG00000035960	199.948	-3.48329	0.454458	-7.66472	1.79217e-14	1.24173e-12	9.84943	13.2428	31.6962	40.7677	427.331	216.063	156.528	469.671	434.384
ENSSSCG00000038879	1972.21	-3.21763	0.421932	-7.62595	2.42244e-14	1.65653e-12	513.066	392.869	145.802	170.078	1602.75	4251.94	4467.14	3980.84	2225.41
ENSSSCG00000000853	250.413	-3.02859	0.397526	-7.61859	2.56464e-14	1.74617e-12	31.3391	17.657	69.7316	54.1447	348.158	443.414	492.929	197.906	598.436
ENSSSCG00000036549	2550.1	-2.55969	0.336065	-7.61665	2.60347e-14	1.76497e-12	585.593	269.27	652.942	1047.86	3230.87	4239.84	4464.49	4624.75	3835.27
ENSSSCG00000007235	203.777	-3.50183	0.462114	-7.57787	3.51282e-14	2.35105e-12	25.9667	4.41426	24.0891	38.2198	311.617	163.66	431.379	191.277	643.373
ENSSSCG00000009815	441.452	-2.5038	0.330998	-7.5644	3.8967e-14	2.58596e-12	69.8414	88.2852	111.571	186.64	527.82	761.059	856.392	531.221	840.236
ENSSSCG00000025488	169.057	-2.12789	0.282999	-7.51907	5.51693e-14	3.64581e-12	62.6782	30.8998	55.7853	68.1586	302.482	178.978	246.73	284.075	291.729
ENSSSCG00000006089	3200.89	-1.39573	0.185941	-7.50628	6.08328e-14	4.00326e-12	1358.33	1712.73	1653.27	1933.92	4631.62	3939.93	4305.3	5005.41	4267.52
ENSSSCG00000030575	1318.45	-4.34463	0.579951	-7.49139	6.81502e-14	4.46611e-12	59.0966	17.657	84.9458	118.481	1309.4	329.739	3919.03	4919.24	1108.43
ENSSSCG00000036129	2249.72	-1.54007	0.205704	-7.4868	7.05725e-14	4.60566e-12	830.038	1213.92	1063.72	1213.48	3231.88	3788.37	3035.04	2720.5	3150.53
ENSSSCG00000038646	1138.58	-1.44383	0.192948	-7.48298	7.26559e-14	4.72203e-12	497.844	670.967	612.37	535.077	1505.3	1745.44	1639.56	1315.27	1725.41
ENSSSCG00000012693	395.732	-2.54691	0.342434	-7.43767	1.02475e-13	6.47277e-12	111.03	176.57	62.1245	64.3366	679.061	682.051	410.155	793.517	582.744
ENSSSCG00000010698	4092.03	-1.37407	0.184851	-7.43341	1.05836e-13	6.63807e-12	2178.51	2533.78	2159.14	1753.01	5919.71	5507.2	4903.82	6151.18	5721.88
ENSSSCG00000003729	2958.61	-2.8059	0.377508	-7.43269	1.0641e-13	6.64135e-12	210.42	781.324	890.029	611.516	4817.38	6678.62	3491.36	3820.81	5326.01
ENSSSCG00000005688	1071.65	-2.06986	0.27864	-7.42845	1.09882e-13	6.83091e-12	349.207	300.17	512.211	326.779	1367.26	1957.47	1397.08	2232.83	1201.87
ENSSSCG00000014286	455.865	-2.44411	0.329249	-7.42327	1.14264e-13	7.02007e-12	181.767	44.1426	147.07	110.837	692.257	909.401	779.454	582.355	655.498
ENSSSCG00000034835	181.127	-2.48556	0.335043	-7.41861	1.18356e-13	7.24322e-12	51.0379	8.82852	73.5352	47.1377	264.925	299.909	310.402	231.995	342.371
ENSSSCG00000025072	109.119	-2.94568	0.397195	-7.4162	1.2053e-13	7.34764e-12	13.431	39.7283	20.2856	17.1989	158.346	133.83	151.752	319.111	128.389
ENSSSCG00000039761	654.357	-2.04094	0.275712	-7.40245	1.3369e-13	8.08723e-12	285.633	176.57	252.302	207.661	739.964	848.936	1481.97	917.564	978.611
ENSSSCG00000023247	4407.01	-1.58445	0.214582	-7.38389	1.53729e-13	9.19336e-12	1862.44	1783.36	2536.96	2048.58	6630.24	7555.77	6247.84	4780.99	6216.89
ENSSSCG00000001917	503.111	-2.28926	0.312172	-7.33334	2.24483e-13	1.32235e-11	132.52	132.428	110.303	226.771	764.324	657.865	594.805	1197.85	711.134
ENSSSCG00000036859	328.387	-3.13979	0.428273	-7.33127	2.27975e-13	1.33791e-11	38.5023	22.0713	43.1068	101.919	437.482	816.688	777.863	423.272	294.582
ENSSSCG00000000167	1527.8	-2.1243	0.29061	-7.30981	2.67526e-13	1.56418e-11	582.907	344.312	560.389	556.097	1803.72	2867.68	2651.42	1442.16	2941.54
ENSSSCG00000007369	1107.14	-2.9132	0.399645	-7.28947	3.11185e-13	1.81271e-11	213.106	123.599	199.052	312.765	909.475	1015.82	3143.82	2406.12	1640.53
ENSSSCG00000023716	330.449	-5.59824	0.769405	-7.27607	3.43693e-13	1.98731e-11	0.895402	0	1.26785	1.27399	178.647	2035.67	521.051	143.932	91.299
ENSSSCG00000006588	26923.2	-3.83002	0.52691	-7.26884	3.62577e-13	2.08124e-11	237.282	4877.76	1450.42	2972.86	58334.3	40953.7	33998.9	58510.1	40973.3
ENSSSCG00000006582	1711.54	-1.81013	0.249382	-7.25847	3.91503e-13	2.23911e-11	726.171	737.181	636.46	700.059	1548.95	2464.57	3243.57	2920.3	2426.56
ENSSSCG00000010753	174.402	-3.52905	0.486538	-7.25339	4.06463e-13	2.31625e-11	19.6989	0	36.7676	19.1099	168.497	129.799	505.133	289.757	400.86
ENSSSCG00000036820	1075.7	-1.8957	0.262477	-7.22234	5.10998e-13	2.87035e-11	350.102	419.355	457.693	442.075	1048.54	1783.33	2136.73	1274.55	1768.92
ENSSSCG00000032852	1789.49	-1.95766	0.271449	-7.21188	5.51835e-13	3.0887e-11	594.547	520.882	971.171	578.392	3194.33	2471.02	1892.13	2656.11	3226.85
ENSSSCG00000009074	187.62	-2.46612	0.342651	-7.19718	6.14722e-13	3.41638e-11	45.6655	52.9711	51.9818	50.3227	395.865	264.436	162.364	226.313	438.663
ENSSSCG00000011550	631.307	-2.0694	0.287959	-7.18645	6.64999e-13	3.66986e-11	162.068	300.17	206.659	218.49	604.963	794.92	1026.71	1160.92	1206.86
ENSSSCG00000008875	1532.44	-3.53177	0.492536	-7.17058	7.46823e-13	4.0927e-11	47.4563	44.1426	254.837	354.17	2918.24	2609.69	2314.49	2032.09	3216.86
ENSSSCG00000038685	416.744	-2.05165	0.286661	-7.15705	8.24288e-13	4.50153e-11	138.787	198.642	112.838	143.961	476.053	893.277	745.496	486.716	554.927
ENSSSCG00000006580	8678.42	-2.25804	0.315968	-7.1464	8.90845e-13	4.84817e-11	2881.41	3694.73	2976.91	1116.65	12530.7	13705.5	13136.6	15267.2	12796.1
ENSSSCG00000014933	1367.02	-2.70012	0.378072	-7.1418	9.21163e-13	4.99588e-11	223.851	375.212	519.818	119.118	2680.72	1994.56	1922.37	1730.02	2737.54
ENSSSCG00000004758	206.26	-2.49389	0.349964	-7.12614	1.03221e-12	5.5789e-11	88.6448	57.3854	31.6962	38.2198	281.166	303.94	332.157	467.778	255.352
ENSSSCG00000000991	881.45	-3.45847	0.486356	-7.11098	1.1522e-12	6.15287e-11	131.624	97.1137	84.9458	117.207	398.91	1424.57	2038.04	3099.26	541.375
ENSSSCG00000006289	485.649	-3.73753	0.525616	-7.11076	1.15405e-12	6.15287e-11	15.2218	26.4855	87.4815	52.8707	1566.21	529.678	198.976	833.288	1060.64
ENSSSCG00000032360	136.928	-2.64528	0.372848	-7.0948	1.29543e-12	6.83707e-11	22.3851	30.8998	48.1782	27.3908	288.271	236.219	111.426	183.702	283.883
ENSSSCG00000017991	260.656	-1.98333	0.280582	-7.06864	1.56462e-12	8.14845e-11	72.5276	119.185	111.571	85.3575	425.301	494.205	297.668	449.786	290.302
ENSSSCG00000009492	671.083	-2.65115	0.375609	-7.05827	1.68583e-12	8.75075e-11	111.03	216.299	135.66	168.167	1365.23	595.787	565.622	1128.73	1753.23
ENSSSCG00000037530	459.98	-3.82496	0.543695	-7.03513	1.99081e-12	1.02325e-10	10.7448	13.2428	59.5888	71.3435	476.053	1514.06	635.661	249.986	1109.14
ENSSSCG00000004154	2302.95	-3.06108	0.437272	-7.0004	2.55236e-12	1.29914e-10	195.198	432.597	450.086	489.213	1935.68	7486.44	5297	2576.56	1863.78
ENSSSCG00000025097	129.449	-3.10523	0.444478	-6.98624	2.82355e-12	1.43254e-10	15.2218	13.2428	19.0177	33.7608	199.963	74.9772	202.69	355.094	251.072
ENSSSCG00000025788	2660.19	-2.31173	0.333158	-6.93884	3.95338e-12	1.96768e-10	984.943	428.183	779.726	937.021	6061.81	3771.44	2731.01	2951.54	5296.06
ENSSSCG00000001554	2405.52	-1.98549	0.286756	-6.92397	4.39163e-12	2.17206e-10	693.042	838.709	1001.6	982.885	4145.42	5177.46	2077.31	3413.64	3319.58
ENSSSCG00000030652	125.486	-3.45071	0.499665	-6.90605	4.9834e-12	2.44934e-10	15.2218	26.4855	10.1428	12.7399	120.79	91.1014	102.937	368.351	381.601
ENSSSCG00000016568	506.187	-2.26802	0.330156	-6.86955	6.44067e-12	3.11689e-10	136.997	105.942	183.838	182.181	559.287	963.417	1019.29	423.272	981.464
ENSSSCG00000016464	1293.21	-1.50034	0.218431	-6.86873	6.47759e-12	3.12514e-10	556.94	595.925	793.673	584.125	1477.9	1764.79	2301.75	1790.62	1773.2
ENSSSCG00000004625	1456.92	-2.23327	0.325261	-6.8661	6.59825e-12	3.17362e-10	269.516	375.212	670.691	493.035	2512.22	2142.9	1792.37	1562.41	3293.9
ENSSSCG00000010580	720.401	-2.37812	0.346955	-6.85425	7.16868e-12	3.42702e-10	220.269	185.399	149.606	253.524	616.129	1889.75	1299.44	766.057	1103.43
ENSSSCG00000012743	511.962	-2.01409	0.294129	-6.84764	7.50785e-12	3.55673e-10	233.7	203.056	140.731	159.249	556.241	1094.02	739.129	916.617	564.913
ENSSSCG00000006284	330.69	-2.67364	0.391131	-6.83567	8.16225e-12	3.83211e-10	48.3517	48.5568	114.106	85.9945	813.046	631.26	253.628	374.98	606.283
ENSSSCG00000014048	1040.64	-2.64533	0.387591	-6.82505	8.78925e-12	4.1142e-10	376.069	247.198	214.266	130.584	1696.13	796.532	1727.11	2842.65	1335.25
ENSSSCG00000001085	502.773	-2.92469	0.428774	-6.82105	9.03775e-12	4.21797e-10	84.1678	52.9711	55.7853	178.359	725.753	1036.78	1000.18	312.483	1078.47
ENSSSCG00000026506	2078.03	-1.53743	0.225506	-6.81767	9.25272e-12	4.29282e-10	1134.47	997.622	1009.21	840.835	2348.8	3809.33	3070.06	2369.19	3122.71
ENSSSCG00000035987	298.73	-2.15267	0.318221	-6.7647	1.3359e-11	6.12566e-10	138.787	48.5568	95.0886	98.7344	526.805	349.894	321.014	531.221	578.465
ENSSSCG00000006489	487.763	-2.34511	0.347305	-6.7523	1.45516e-11	6.63383e-10	168.336	176.57	86.2137	133.769	523.76	450.67	1223.57	820.978	805.999
ENSSSCG00000011454	435.163	-1.49257	0.222614	-6.70475	2.01757e-11	9.01486e-10	252.504	194.227	181.302	222.312	734.888	655.446	586.315	478.194	611.275
ENSSSCG00000013292	189.408	-2.36463	0.352912	-6.70035	2.07923e-11	9.26406e-10	46.5609	30.8998	54.5175	75.8025	346.128	193.49	303.504	452.627	201.143
ENSSSCG00000010012	183.345	-3.1075	0.466895	-6.65567	2.82009e-11	1.23261e-09	21.4897	26.4855	48.1782	21.6579	98.4588	360.374	602.764	233.889	236.807
ENSSSCG00000009664	6427.82	-1.73737	0.261091	-6.65425	2.84741e-11	1.23713e-09	2747.09	3818.33	2388.63	1995.07	7527.53	7806.5	10772.8	11804.3	8990.1
ENSSSCG00000002015	424.004	-1.37294	0.206368	-6.6529	2.87377e-11	1.24514e-09	256.085	238.37	187.641	210.846	668.911	570.794	489.215	567.204	626.967
ENSSSCG00000008550	22840.4	-1.85152	0.278459	-6.64914	2.94809e-11	1.27384e-09	10651.7	11711	7984.91	5892.21	25694.7	33778.5	34058.3	46780.6	29011.7
ENSSSCG00000011946	2833.49	-1.94316	0.29264	-6.64011	3.13452e-11	1.34699e-09	859.586	675.381	1288.13	1409.67	4837.68	4080.21	3591.64	3096.42	5662.68
ENSSSCG00000024604	149.46	-1.83705	0.277663	-6.6161	3.68797e-11	1.5805e-09	59.992	57.3854	60.8567	59.8776	275.076	174.141	214.894	280.288	162.626
ENSSSCG00000009475	3074.21	-2.39977	0.363121	-6.60873	3.87633e-11	1.65671e-09	413.676	785.738	696.048	1493.12	6285.12	4239.04	3196.35	4336.89	6221.89
ENSSSCG00000022230	10058.5	-1.18999	0.180486	-6.59326	4.30267e-11	1.82405e-09	5002.61	6987.77	6116.1	5249.48	13104.2	12861.4	13181.7	15118.5	12904.5
ENSSSCG00000017473	106.801	-3.78808	0.575118	-6.58661	4.49982e-11	1.8974e-09	1.7908	4.41426	3.80354	22.9319	223.309	111.257	188.894	76.7004	328.106
ENSSSCG00000008631	443.087	-2.31936	0.352214	-6.58511	4.54549e-11	1.91154e-09	53.7241	97.1137	193.981	168.167	757.219	542.577	634.6	773.632	766.769
ENSSSCG00000010053	673.982	-1.46811	0.223379	-6.57226	4.95566e-11	2.06745e-09	364.429	291.341	327.105	352.896	847.558	1065	712.068	1181.75	923.689
ENSSSCG00000029365	136.052	-2.93679	0.446889	-6.57163	4.9768e-11	2.07077e-09	17.0126	26.4855	17.7499	38.2198	231.429	88.6828	143.263	394.865	266.764
ENSSSCG00000000795	1560.61	-3.268	0.49777	-6.56529	5.19329e-11	2.15515e-09	227.432	35.3141	242.159	354.17	1363.2	3746.44	4349.88	1196.9	2529.98
ENSSSCG00000015299	2865.59	-3.88036	0.592118	-6.55336	5.62559e-11	2.3284e-09	187.139	198.642	278.927	203.202	867.858	10148.5	11133.6	959.228	1813.14
ENSSSCG00000020988	142.018	-1.9074	0.291303	-6.54781	5.83872e-11	2.41027e-09	59.0966	22.0713	62.1245	63.0626	253.76	178.172	192.609	263.243	184.025
ENSSSCG00000000194	1683.74	-1.26334	0.193091	-6.54271	6.04124e-11	2.48735e-09	829.143	1121.22	903.975	913.452	1837.22	2248.51	2532.03	2268.82	2499.31
ENSSSCG00000027587	4484.55	-2.33824	0.357924	-6.53279	6.45535e-11	2.644e-09	734.23	1090.32	2027.29	1302.66	6580.5	9865.55	8090.09	3407.01	7263.26
ENSSSCG00000035615	4172.42	-2.03833	0.312346	-6.52589	6.76006e-11	2.76162e-09	1780.96	1836.33	1352.79	906.445	6291.21	4812.25	4994.03	10149.1	5428.72
ENSSSCG00000008153	1126.32	-3.07214	0.472347	-6.50399	7.82178e-11	3.17064e-09	152.218	48.5568	240.891	288.559	800.866	1951.02	3557.69	1084.22	2012.86
ENSSSCG00000034239	541.016	-1.89795	0.29227	-6.49381	8.36929e-11	3.37518e-09	171.022	163.328	277.659	215.942	796.806	1081.12	987.981	536.903	638.38
ENSSSCG00000011837	477.076	-2.36525	0.364567	-6.48783	8.70826e-11	3.5029e-09	106.553	207.47	98.8921	133.132	562.332	357.956	721.619	1061.5	1044.23
ENSSSCG00000017865	1021.56	-2.40025	0.370199	-6.48367	8.95182e-11	3.59169e-09	315.182	225.127	281.462	298.114	705.452	2011.49	2876.39	1194.06	1286.75
ENSSSCG00000040162	8521.26	-2.42041	0.373426	-6.48164	9.07285e-11	3.63099e-09	1368.18	4551.1	1777.52	1554.91	11254.8	12984.8	15694.7	18073.8	9431.62
ENSSSCG00000033592	139.876	-2.73843	0.422611	-6.47979	9.185e-11	3.66654e-09	33.1299	17.657	12.6785	50.9597	151.241	162.854	281.75	358.882	189.731
ENSSSCG00000017676	791.67	-2.6552	0.410254	-6.47209	9.66539e-11	3.84854e-09	141.474	83.8709	235.82	253.524	1565.19	774.765	1033.08	723.445	2313.86
ENSSSCG00000033392	134.771	-3.63536	0.562624	-6.46143	1.03719e-10	4.11942e-09	9.84943	4.41426	10.1428	24.2058	348.158	57.2407	78.5291	233.889	446.509
ENSSSCG00000011377	3330.17	-1.82418	0.28238	-6.46003	1.04679e-10	4.14708e-09	1901.83	1174.19	1114.44	1168.25	4471.25	4061.67	4127.02	7535.57	4417.3
ENSSSCG00000001703	695.496	-2.34506	0.363364	-6.45374	1.09122e-10	4.29066e-09	262.353	211.884	174.963	146.509	616.129	1407.64	1462.34	1427.01	550.647
ENSSSCG00000037468	1505.27	-2.55273	0.396132	-6.44414	1.16256e-10	4.54843e-09	455.76	295.755	348.658	377.102	1300.27	4091.5	3264.26	952.6	2461.51
ENSSSCG00000007456	517.722	-2.38267	0.371053	-6.42138	1.35042e-10	5.26217e-09	85.9586	145.671	178.767	165.619	594.813	399.072	1381.69	799.199	908.71
ENSSSCG00000015673	111.299	-3.0018	0.467479	-6.42124	1.35168e-10	5.26217e-09	7.16322	4.41426	19.0177	40.1307	264.925	231.381	127.875	147.719	159.06
ENSSSCG00000037620	3389.43	-3.71515	0.578921	-6.41736	1.38655e-10	5.3846e-09	31.3391	66.2139	290.337	806.437	5495.42	6045.75	6805.5	5493.07	5470.81
ENSSSCG00000006287	5298.43	-3.77042	0.587957	-6.41275	1.42918e-10	5.52288e-09	67.1552	335.484	660.549	700.696	17964.2	2815.27	1910.17	12454.8	10777.6
ENSSSCG00000017617	16515.2	-1.67831	0.261882	-6.40867	1.46791e-10	5.65864e-09	9793.91	7084.88	4426.06	7750.33	21249.8	26757.2	28007.8	20333.2	23233.5
ENSSSCG00000010937	371.646	-2.95655	0.461942	-6.40027	1.55103e-10	5.94991e-09	59.992	123.599	76.0709	15.2879	401.956	852.967	919.533	434.635	460.775
ENSSSCG00000009784	182.503	-3.36207	0.525439	-6.3986	1.5681e-10	6.00073e-09	40.2931	17.657	12.6785	19.1099	392.82	95.1324	128.406	678.94	257.492
ENSSSCG00000005631	1021.71	-1.29306	0.203191	-6.36375	1.96892e-10	7.49811e-09	614.246	494.397	578.139	549.091	1094.21	1460.85	1636.91	1526.43	1241.1
ENSSSCG00000037065	6779.76	-1.46039	0.230502	-6.33567	2.36311e-10	8.87042e-09	4374.04	3293.04	3579.13	2298.28	8365.95	9855.07	10822.7	9285.48	9144.17
ENSSSCG00000002135	738.789	-2.73811	0.433452	-6.31698	2.6672e-10	9.94068e-09	126.252	136.842	183.838	179.633	377.595	1579.36	1506.91	564.363	1994.31
ENSSSCG00000038128	110.807	-1.88053	0.299339	-6.28227	3.33662e-10	1.22327e-08	50.1425	44.1426	31.6962	45.2267	187.782	152.373	113.549	214.004	158.347
ENSSSCG00000003755	117.584	-3.50948	0.558803	-6.28035	3.37804e-10	1.23271e-08	10.7448	4.41426	8.87493	22.9319	76.1279	213.645	510.97	78.5942	131.956
ENSSSCG00000017272	1122.49	-2.21486	0.352768	-6.27851	3.41829e-10	1.24164e-08	287.424	273.684	523.621	310.217	1207.9	2703.21	2426.44	1158.08	1211.85
ENSSSCG00000011683	655.725	-2.36402	0.376604	-6.27721	3.44713e-10	1.24923e-08	66.2598	167.742	259.909	240.784	772.445	1385.06	1263.36	797.305	948.654
ENSSSCG00000000171	372.051	-2.20152	0.351458	-6.26395	3.75348e-10	1.35712e-08	118.193	52.9711	109.035	177.085	406.016	825.556	734.884	475.353	449.362
ENSSSCG00000038171	258.845	-2.89034	0.46165	-6.2609	3.8275e-10	1.38071e-08	25.0713	13.2428	57.0532	91.7274	411.091	799.757	315.178	278.394	338.092
ENSSSCG00000001900	1545.33	-1.53213	0.245271	-6.24669	4.19254e-10	1.50548e-08	799.594	918.166	533.764	717.257	2149.85	2084.04	2207.83	2842.65	1654.79
ENSSSCG00000011670	343.497	-1.61941	0.259586	-6.23844	4.41952e-10	1.57978e-08	121.775	154.499	172.427	175.811	643.535	426.483	350.197	516.07	530.676
ENSSSCG00000013655	287.696	-2.74669	0.441671	-6.21885	5.00826e-10	1.7741e-08	51.9333	26.4855	46.9104	109.563	450.677	725.586	280.688	682.728	214.695
ENSSSCG00000003585	495.517	-2.38917	0.384873	-6.20767	5.37766e-10	1.90067e-08	82.377	141.256	143.267	178.359	353.234	507.91	1133.9	1164.71	754.643
ENSSSCG00000005648	4037.24	-2.40138	0.387769	-6.19282	5.90976e-10	2.06553e-08	1572.33	1072.66	929.332	824.273	4988.92	2832.2	5014.19	12374.3	6726.88
ENSSSCG00000034154	230.093	-1.94805	0.314702	-6.19016	6.01049e-10	2.09608e-08	119.984	75.0424	83.678	61.1516	298.422	219.288	444.114	434.635	334.525
ENSSSCG00000001952	3345.76	-3.02869	0.49014	-6.17923	6.44167e-10	2.24147e-08	753.033	264.855	424.729	773.313	1994.55	9272.19	10121.8	4553.73	1953.66
ENSSSCG00000026302	182.038	-2.93285	0.475566	-6.16707	6.95689e-10	2.41009e-08	75.2138	8.82852	22.8213	18.4729	225.339	199.939	287.586	528.38	271.757
ENSSSCG00000006306	2904.08	-1.258	0.204078	-6.16428	7.08029e-10	2.44744e-08	1334.15	1483.19	1982.91	1685.49	4420.5	3751.28	3251	3922.14	4306.03
ENSSSCG00000010719	1240	-2.61184	0.42413	-6.15812	7.36139e-10	2.53348e-08	404.722	260.441	282.73	205.113	891.204	3441.7	3260.55	1363.56	1049.94
ENSSSCG00000008240	147.223	-2.51332	0.408323	-6.15522	7.4974e-10	2.57465e-08	52.8287	48.5568	21.5534	27.3908	184.737	174.141	220.73	445.998	149.074
ENSSSCG00000026260	421.362	-2.59443	0.422359	-6.14272	8.11213e-10	2.76763e-08	167.44	92.6994	110.303	26.7538	562.332	683.663	665.905	486.716	996.443
ENSSSCG00000011828	1113.1	-3.44223	0.562081	-6.12408	9.1207e-10	3.09828e-08	77.9	4.41426	95.0886	315.313	1173.39	1448.75	2467.3	2375.82	2059.93
ENSSSCG00000030831	672.981	-1.338	0.219025	-6.10889	1.00326e-09	3.37165e-08	321.449	353.141	395.569	368.184	747.069	934.394	799.617	1213	924.403
ENSSSCG00000017792	946.35	-2.42466	0.397199	-6.10439	1.03196e-09	3.46069e-08	315.182	273.684	263.712	159.886	1779.36	1098.05	915.288	2931.66	780.321
ENSSSCG00000004623	243.648	-2.49299	0.408533	-6.1023	1.0455e-09	3.49864e-08	52.8287	110.356	24.0891	68.1586	603.948	253.955	449.95	392.024	237.52
ENSSSCG00000034207	11482.3	-1.94969	0.319913	-6.09446	1.09808e-09	3.6668e-08	5712.67	3628.52	4485.65	3174.15	10292.5	16771.5	25333.1	21843.5	12099.3
ENSSSCG00000013361	1934.58	-1.95302	0.321691	-6.0711	1.27039e-09	4.21534e-08	447.701	582.682	1056.12	768.217	2244.25	3700.49	3757.72	1876.79	2977.2
ENSSSCG00000014819	315.295	-2.18501	0.360074	-6.06821	1.29345e-09	4.28282e-08	110.135	136.842	57.0532	100.008	249.7	671.57	675.987	455.468	380.888
ENSSSCG00000011802	111.012	-3.27452	0.543384	-6.02616	1.67901e-09	5.44485e-08	4.47701	13.2428	24.0891	15.9249	430.377	109.644	59.4274	212.11	129.816
ENSSSCG00000016459	2887.82	-2.07939	0.345277	-6.02237	1.71881e-09	5.55203e-08	1395.04	1275.72	763.244	493.672	3133.43	4731.63	5166.47	5878.47	3152.67
ENSSSCG00000013366	2193.52	-1.62554	0.270895	-6.00064	1.96542e-09	6.29574e-08	745.87	812.223	1040.9	1365.08	3170.98	2539.55	2931.58	2702.5	4433
ENSSSCG00000015273	1498.01	-1.73561	0.28936	-5.99811	1.99633e-09	6.36881e-08	776.314	313.412	687.174	745.285	2066.62	2071.15	2507.62	1719.6	2594.89
ENSSSCG00000001835	602.637	-2.06053	0.343619	-5.99657	2.01534e-09	6.41645e-08	242.654	92.6994	167.356	314.039	750.114	1245.59	1041.57	649.586	920.123
ENSSSCG00000002142	1137.44	-1.78421	0.297675	-5.99382	2.04968e-09	6.51259e-08	488.89	635.653	379.086	373.917	1845.34	1863.95	1028.84	2309.53	1311.71
ENSSSCG00000013242	1648.18	-1.55629	0.259787	-5.99066	2.08989e-09	6.60035e-08	864.959	940.237	786.066	525.522	1728.61	2400.08	2855.7	2760.27	1972.2
ENSSSCG00000009334	2664.13	-1.64707	0.275037	-5.98856	2.11704e-09	6.67271e-08	1149.7	953.48	1143.6	1506.5	3703.88	4021.36	4008.17	2265.03	5225.44
ENSSSCG00000003901	2869.8	-3.15718	0.527999	-5.97952	2.23793e-09	7.02558e-08	975.989	441.426	122.981	127.399	2960.87	4481.7	5699.73	8493.86	2524.28
ENSSSCG00000034280	447.054	-2.01498	0.337099	-5.97741	2.26713e-09	7.10308e-08	155.8	154.499	133.124	188.551	590.753	645.772	384.686	557.735	1212.57
ENSSSCG00000032781	325.75	-2.4336	0.407704	-5.96902	2.38679e-09	7.44831e-08	133.415	52.9711	82.4101	70.7066	375.564	1036.78	530.602	333.315	315.98
ENSSSCG00000032601	159.334	-2.48092	0.415865	-5.96568	2.43623e-09	7.58752e-08	34.9207	22.0713	35.4997	64.3366	336.993	220.901	91.7941	317.218	310.274
ENSSSCG00000007469	1886.51	-1.85429	0.311073	-5.96096	2.50762e-09	7.79445e-08	834.515	556.197	822.833	745.285	2101.13	3331.25	4536.65	1858.8	2191.89
ENSSSCG00000038963	803.317	-2.64596	0.444099	-5.95804	2.5528e-09	7.91922e-08	222.06	251.613	106.499	145.235	629.324	1701.1	2689.09	733.862	751.077
ENSSSCG00000013425	2317.13	-2.52184	0.423837	-5.95003	2.68096e-09	8.30042e-08	469.191	856.366	794.941	176.448	2173.2	3273.2	5083.17	5306.53	2721.14
ENSSSCG00000017300	7087.87	-1.69833	0.285459	-5.94945	2.69038e-09	8.31321e-08	2476.68	4039.05	2638.39	3127.01	6376.48	10525.8	11675.9	14447.1	8484.39
ENSSSCG00000033526	532.923	-3.02113	0.507831	-5.94909	2.69641e-09	8.31551e-08	21.4897	66.2139	79.8744	178.996	1130.75	493.399	338.524	1398.6	1088.46
ENSSSCG00000039841	300.028	-1.67429	0.282543	-5.9258	3.10782e-09	9.52823e-08	169.231	128.013	103.964	124.214	432.407	452.282	315.178	621.178	353.784
ENSSSCG00000013473	211.15	-2.5682	0.433493	-5.92444	3.13372e-09	9.58895e-08	48.3517	35.3141	27.8927	85.3575	166.466	309.583	565.091	461.149	201.143
ENSSSCG00000029200	3771.79	-1.22899	0.207848	-5.9129	3.36127e-09	1.02256e-07	2281.49	1982	2260.57	2028.2	5212.23	5518.49	4332.9	3962.85	6367.39
ENSSSCG00000033833	151.914	-1.86913	0.316275	-5.90982	3.42479e-09	1.03987e-07	59.992	39.7283	84.9458	47.7747	205.038	247.506	227.098	147.719	307.421
ENSSSCG00000001090	2820.01	-2.369	0.401344	-5.90268	3.57643e-09	1.08173e-07	370.697	1072.66	1015.55	663.75	5708.58	2485.54	2261.43	6836.75	4965.1
ENSSSCG00000011079	1791.02	-1.59459	0.271102	-5.88186	4.05684e-09	1.22e-07	596.338	688.624	1284.33	726.812	2929.4	2727.4	2081.55	2505.55	2579.2
ENSSSCG00000034321	6637.58	-1.92487	0.328274	-5.86359	4.52952e-09	1.35696e-07	1475.62	2370.46	3571.53	2535.24	13855.3	11823.8	5742.17	8008.09	10356
ENSSSCG00000003214	2271.93	-2.76987	0.472447	-5.86283	4.55052e-09	1.36066e-07	299.064	366.383	938.207	231.23	3757.67	1719.64	2171.22	7840.48	3123.42
ENSSSCG00000006312	102.387	-2.30863	0.394185	-5.85672	4.72111e-09	1.40366e-07	23.2805	4.41426	40.5711	41.4047	205.038	219.288	127.344	155.295	104.851
ENSSSCG00000004485	812.603	-3.09557	0.52925	-5.84898	4.94607e-09	1.46777e-07	51.9333	13.2428	112.838	307.669	1524.59	1798.65	1267.08	901.466	1335.96
ENSSSCG00000008227	480.651	-2.38042	0.407166	-5.84632	5.0256e-09	1.48856e-07	105.657	39.7283	177.499	193.647	733.873	719.943	374.605	1061.5	919.41
ENSSSCG00000008491	1708.44	-1.50234	0.257002	-5.84565	5.04594e-09	1.49178e-07	532.764	1134.46	910.315	758.025	2364.03	2982.16	2265.67	2129.62	2298.88
ENSSSCG00000012173	22075.2	-1.25487	0.215278	-5.82905	5.57425e-09	1.63262e-07	10428.8	11534.5	16352.7	11041.1	29113.4	34491.9	32801.3	26528.9	26384
ENSSSCG00000022256	329.646	-2.63835	0.453394	-5.81911	5.91625e-09	1.72636e-07	72.5276	75.0424	55.7853	91.7274	420.226	126.574	484.44	1049.19	591.304
ENSSSCG00000014049	172.34	-2.53503	0.435699	-5.81831	5.94457e-09	1.73141e-07	66.2598	48.5568	38.0354	16.5619	211.128	183.815	314.116	499.973	172.612
ENSSSCG00000015126	384.851	-3.397	0.584369	-5.8131	6.13273e-09	1.78291e-07	17.908	30.8998	87.4815	35.0348	621.204	44.3414	608.6	1070.96	947.227
ENSSSCG00000006774	128.616	-1.62132	0.279026	-5.81065	6.22308e-09	1.80252e-07	66.2598	48.5568	53.2496	61.1516	169.512	159.629	171.915	268.925	158.347
ENSSSCG00000005250	169.464	-3.24779	0.55922	-5.80771	6.33332e-09	1.83108e-07	17.908	4.41426	34.2319	28.0278	98.4588	128.993	793.781	173.286	246.079
ENSSSCG00000026478	773.53	-2.62784	0.45333	-5.79674	6.76176e-09	1.94778e-07	179.08	44.1426	281.462	186.64	803.911	1849.44	2059.8	714.923	842.376
ENSSSCG00000003744	559.223	-1.66854	0.288408	-5.78536	7.23555e-09	2.06535e-07	382.337	207.47	144.535	244.606	839.437	900.533	743.904	813.403	756.783
ENSSSCG00000035863	739.709	-2.75974	0.477086	-5.78457	7.26974e-09	2.07135e-07	96.7035	70.6281	196.516	230.593	1062.75	812.657	492.929	855.067	2839.54
ENSSSCG00000001089	214.25	-1.99817	0.345824	-5.77801	7.55911e-09	2.1499e-07	71.6322	83.8709	41.839	108.289	343.083	462.763	338.524	192.224	286.023
ENSSSCG00000022430	1776.47	-1.40413	0.243044	-5.77724	7.59354e-09	2.1558e-07	710.054	794.566	1070.06	1074.61	2316.32	2412.17	2569.17	1843.65	3197.61
ENSSSCG00000040332	2311.9	-1.44247	0.250414	-5.76035	8.39415e-09	2.37452e-07	794.222	909.337	1404.78	1535.16	2923.31	3203.06	3489.24	3087.9	3460.09
ENSSSCG00000011514	1061.98	-1.74829	0.303834	-5.75409	8.7109e-09	2.45969e-07	284.738	384.04	660.549	447.808	1584.48	1826.86	1540.87	969.644	1858.79
ENSSSCG00000039194	1245.42	-1.53541	0.266859	-5.75366	8.73307e-09	2.46154e-07	609.769	467.911	685.906	603.872	1714.4	1019.85	1899.56	2104.05	2103.44
ENSSSCG00000006900	203.037	-3.33908	0.581152	-5.74563	9.15811e-09	2.57212e-07	12.5356	8.82852	20.2856	50.3227	140.075	166.885	955.084	123.099	350.217
ENSSSCG00000001987	478.336	-1.40873	0.245298	-5.74291	9.30606e-09	2.60901e-07	168.336	225.127	285.266	299.388	694.287	624.81	542.275	713.029	752.504
ENSSSCG00000009053	146.035	-2.90549	0.506293	-5.73876	9.53721e-09	2.66432e-07	23.2805	4.41426	34.2319	36.9458	141.09	180.59	509.909	84.2757	299.575
ENSSSCG00000009779	497.693	-1.47966	0.25828	-5.7289	1.01081e-08	2.81381e-07	251.608	185.399	214.266	319.772	812.031	784.439	708.354	474.406	728.966
ENSSSCG00000032003	23020.3	-1.59712	0.278895	-5.72661	1.02459e-08	2.84712e-07	8980.89	13622.4	11789.7	7902.57	31831.6	23574.3	30817.4	49209.4	29454.6
ENSSSCG00000010502	3686.65	-2.27684	0.398029	-5.7203	1.06338e-08	2.94498e-07	970.616	723.938	2018.41	614.064	4576.81	8255.56	8392.53	3897.52	3730.42
ENSSSCG00000008336	20002.1	-1.71968	0.301052	-5.71223	1.11507e-08	3.07206e-07	5322.27	7433.61	10199.8	11133.4	34458.5	33148	26759.9	17344.7	34218.6
ENSSSCG00000025768	9117.84	-1.72572	0.302742	-5.7003	1.19595e-08	3.25995e-07	3898.58	2511.71	4253.63	4807.41	11828.3	18561.3	16997.3	8514.69	10687.7
ENSSSCG00000015618	4353.43	-2.27185	0.398658	-5.69875	1.20688e-08	3.28405e-07	796.013	1876.06	1043.44	1419.23	3251.17	5306.45	13304.3	7261.92	4922.3
ENSSSCG00000006285	327.355	-1.50823	0.264851	-5.69462	1.23644e-08	3.35868e-07	181.767	83.8709	153.41	200.654	523.76	514.36	377.789	444.105	466.481
ENSSSCG00000020846	727.103	-2.08642	0.366425	-5.69399	1.24102e-08	3.3653e-07	261.458	185.399	245.962	278.367	1008.95	600.624	671.212	2087.95	1204.01
ENSSSCG00000011845	398.361	-2.98671	0.525337	-5.68532	1.30569e-08	3.5285e-07	33.1299	8.82852	82.4101	131.858	738.949	741.71	396.36	270.819	1181.18
ENSSSCG00000017747	469.335	-2.16457	0.381112	-5.67963	1.3499e-08	3.62356e-07	267.725	114.771	139.463	71.3435	837.407	440.995	590.56	939.343	822.404
ENSSSCG00000000755	914.972	-1.27966	0.225446	-5.67609	1.37805e-08	3.68605e-07	538.137	481.154	531.228	465.644	1037.37	1118.21	1584.91	998.052	1480.04
ENSSSCG00000039071	5060.87	-1.36468	0.240946	-5.66383	1.48033e-08	3.94621e-07	2855.44	3478.44	2081.81	2234.58	5472.08	6147.33	7379.61	7292.22	8606.36
ENSSSCG00000039953	4281.49	-1.58264	0.279456	-5.6633	1.48489e-08	3.95167e-07	1440.7	2074.7	2563.59	1852.38	4749.37	8826.35	6849.01	4516.8	5660.54
ENSSSCG00000033806	3244.6	-1.91157	0.33782	-5.65854	1.52667e-08	4.056e-07	1188.2	1055.01	1624.11	1021.74	2399.55	4664.71	8090.09	5294.22	3863.8
ENSSSCG00000011570	194.457	-2.6169	0.462549	-5.65756	1.5354e-08	4.0723e-07	17.908	17.657	44.3747	89.8164	272.03	542.577	295.545	182.755	287.449
ENSSSCG00000011272	19163.2	-1.30563	0.231454	-5.64099	1.69079e-08	4.46937e-07	9611.25	14024.1	10734.9	7277.68	24696.9	27339.3	25371.8	29700.1	23712.8
ENSSSCG00000004859	1712.16	-2.14904	0.381487	-5.63331	1.7678e-08	4.6651e-07	378.755	454.669	736.62	624.256	1491.09	4199.53	3930.7	1400.49	2193.32
ENSSSCG00000030554	127.568	-3.67097	0.652616	-5.62501	1.85497e-08	4.87062e-07	0.895402	0	35.4997	1.27399	168.497	203.97	245.669	185.596	306.708
ENSSSCG00000008803	577.709	-2.52144	0.448951	-5.6163	1.95088e-08	5.1139e-07	137.892	97.1137	173.695	150.331	500.414	1719.64	1457.03	304.908	658.351
ENSSSCG00000006336	205.741	-2.19946	0.392178	-5.60833	2.0429e-08	5.33732e-07	60.8874	13.2428	49.4461	119.755	354.249	360.374	315.178	257.562	320.973
ENSSSCG00000040731	707.046	-1.94751	0.347834	-5.59898	2.15621e-08	5.61471e-07	183.558	158.913	342.319	347.8	1043.46	994.859	741.251	794.464	1756.79
ENSSSCG00000015394	348.179	-1.66214	0.297045	-5.59559	2.1987e-08	5.70646e-07	98.4943	180.985	216.802	123.577	488.234	642.547	504.602	362.67	515.697
ENSSSCG00000034919	931.259	-2.01617	0.360909	-5.58637	2.3186e-08	5.98801e-07	441.433	141.256	305.551	408.951	1085.08	1127.08	1670.87	997.105	2204.02
ENSSSCG00000004314	836.943	-1.86696	0.33424	-5.58569	2.32774e-08	6.00174e-07	222.06	344.312	289.069	442.075	1087.11	2130.8	1082.43	767.004	1167.63
ENSSSCG00000004765	290.985	-1.23279	0.221139	-5.57471	2.47936e-08	6.3718e-07	174.603	185.399	136.928	164.345	412.106	325.708	378.319	484.822	356.637
ENSSSCG00000010283	2094.87	-2.88552	0.519216	-5.55745	2.73746e-08	7.01219e-07	173.708	203.056	371.479	742.737	1647.41	7438.06	5068.84	1862.59	1345.95
ENSSSCG00000025993	581.829	-2.28171	0.411363	-5.5467	2.91112e-08	7.42076e-07	270.412	92.6994	171.159	136.954	570.452	1815.58	967.818	599.399	611.989
ENSSSCG00000006197	1510.78	-1.27955	0.230745	-5.54533	2.934e-08	7.45493e-07	915.101	904.923	711.263	800.704	1715.42	2591.15	2512.4	1706.35	1739.67
ENSSSCG00000010274	2989.67	-1.27672	0.230568	-5.53728	3.07212e-08	7.78072e-07	1670.82	1324.28	1863.74	1729.44	4314.93	3736.77	2835.01	4441.99	4990.06
ENSSSCG00000008641	560.68	-1.72895	0.31357	-5.51376	3.51246e-08	8.83903e-07	289.215	163.328	267.516	221.675	550.151	987.603	1141.86	516.07	908.71
ENSSSCG00000016974	372.522	-2.60934	0.474027	-5.50461	3.69978e-08	9.28073e-07	105.657	44.1426	26.6248	153.516	641.505	382.948	867.534	275.553	855.215
ENSSSCG00000016050	716.201	-1.21566	0.221129	-5.49752	3.85178e-08	9.63129e-07	361.743	419.355	537.567	318.498	1068.84	883.603	883.452	1022.67	950.08
ENSSSCG00000010358	324.494	-3.13643	0.570622	-5.4965	3.87395e-08	9.67133e-07	5.37241	39.7283	122.981	13.3769	503.459	533.709	587.907	762.269	351.644
ENSSSCG00000009230	2393.69	-1.26011	0.229359	-5.49404	3.92835e-08	9.78276e-07	1632.32	1138.88	1463.1	1089.9	2442.18	3776.27	2955.45	3472.35	3572.79
ENSSSCG00000012249	524.403	-1.22052	0.222158	-5.49392	3.93102e-08	9.78276e-07	357.266	286.927	258.641	287.922	818.122	602.237	577.295	698.826	832.39
ENSSSCG00000008115	4707.39	-1.52205	0.277483	-5.48521	4.12983e-08	1.02129e-06	2151.65	2079.12	3286.26	1505.86	5970.46	4921.89	6856.97	8437.99	7156.27
ENSSSCG00000015346	3052.53	-1.4527	0.26505	-5.48086	4.23275e-08	1.04346e-06	1303.71	1717.15	1799.08	1279.72	2949.7	4559.91	5649.32	3246.98	4967.24
ENSSSCG00000008614	2374.04	-1.50763	0.275424	-5.47386	4.4033e-08	1.08042e-06	967.035	1072.66	1370.54	1177.81	2893.88	2892.67	4036.29	2166.55	4788.92
ENSSSCG00000001061	1851.03	-1.67883	0.306834	-5.47145	4.46363e-08	1.09352e-06	871.227	790.152	953.422	612.153	1984.4	4434.94	2981.98	2070.91	1960.08
ENSSSCG00000005610	5260.99	-2.62321	0.480134	-5.4635	4.66844e-08	1.14014e-06	891.821	2878.1	573.067	343.341	7174.3	7621.07	9781.12	11856.4	6229.73
ENSSSCG00000027974	587.91	-1.06164	0.194628	-5.45473	4.90479e-08	1.19231e-06	354.579	392.869	333.444	378.376	745.039	950.518	747.618	656.214	732.532
ENSSSCG00000033442	285.351	-2.00352	0.367511	-5.4516	4.99181e-08	1.21159e-06	161.172	79.4566	60.8567	97.4604	283.196	285.397	477.542	677.993	445.083
ENSSSCG00000003914	1742.21	-1.36725	0.25088	-5.44981	5.04237e-08	1.22198e-06	988.524	732.767	786.066	1136.4	2477.71	1771.24	2046	2555.73	3185.48
ENSSSCG00000022197	6079.46	-1.5085	0.276985	-5.44615	5.14723e-08	1.24356e-06	3047.05	3800.68	2652.34	2251.78	7322.49	9278.64	6402.24	12819.4	7140.58
ENSSSCG00000030487	643.61	-1.26621	0.232591	-5.44394	5.21144e-08	1.25714e-06	312.495	264.855	424.729	416.595	777.52	805.401	1035.74	759.428	995.73
ENSSSCG00000010491	226.698	-3.04331	0.559577	-5.43859	5.37049e-08	1.29352e-06	15.2218	13.2428	78.6066	28.0278	195.903	686.082	711.537	173.286	138.375
ENSSSCG00000006853	535.724	-1.55393	0.286112	-5.4312	5.59759e-08	1.34411e-06	179.976	203.056	219.338	398.122	600.903	820.719	870.718	789.73	738.951
ENSSSCG00000024149	1477.09	-1.43027	0.263851	-5.42076	5.93467e-08	1.42287e-06	607.978	600.339	770.851	1000.08	1704.25	2421.85	2608.97	1513.18	2066.35
ENSSSCG00000027443	264.37	-2.68902	0.496692	-5.41386	6.16814e-08	1.46989e-06	15.2218	22.0713	41.839	136.317	340.038	592.562	527.949	373.086	330.246
ENSSSCG00000006987	291.256	-2.20155	0.406708	-5.4131	6.19437e-08	1.4739e-06	130.729	114.771	74.803	40.7677	581.617	580.469	179.874	481.034	437.237
ENSSSCG00000017091	3102.6	-1.33993	0.247804	-5.40721	6.40142e-08	1.51629e-06	1921.53	1902.55	1426.33	1358.71	3798.28	4688.09	3261.61	5833.02	3733.27
ENSSSCG00000011047	906.426	-1.31	0.243313	-5.38403	7.28376e-08	1.7201e-06	436.061	406.112	441.211	670.12	1453.54	1303.64	1003.37	1396.7	1047.09
ENSSSCG00000032667	116.773	-2.31813	0.430704	-5.38218	7.35883e-08	1.73523e-06	45.6655	17.657	17.7499	45.2267	110.639	338.607	170.854	112.683	191.871
ENSSSCG00000000190	7320.41	-1.20715	0.224326	-5.38124	7.39753e-08	1.74174e-06	3647.87	3712.39	4549.04	4854.55	11099.5	7729.11	7793.48	10908.5	11589.3
ENSSSCG00000000091	706.733	-1.16094	0.215759	-5.38072	7.41889e-08	1.74416e-06	373.383	494.397	371.479	428.698	1004.89	719.943	1046.35	843.704	1077.76
ENSSSCG00000000754	235.084	-1.53003	0.284532	-5.37734	7.55923e-08	1.77186e-06	153.114	88.2852	81.1423	119.755	307.557	407.134	300.321	251.88	406.566
ENSSSCG00000025021	9709.89	-1.73538	0.322786	-5.37624	7.60583e-08	1.77484e-06	4799.36	4630.56	4110.36	2779.21	6811.93	17264.1	20197.9	13118.6	13677
ENSSSCG00000002739	146.833	-2.74036	0.509963	-5.37364	7.71632e-08	1.79796e-06	11.6402	13.2428	34.2319	54.1447	115.714	378.917	290.77	86.1696	336.665
ENSSSCG00000012294	355.57	-1.50406	0.280963	-5.35325	8.63882e-08	1.99811e-06	162.068	203.056	214.266	114.659	448.647	411.166	397.951	636.329	611.989
ENSSSCG00000017754	6331.28	-1.94381	0.363345	-5.34976	8.80706e-08	2.03403e-06	1754.99	1739.22	3130.32	2655	4438.77	9861.52	16557.4	9569.56	7274.68
ENSSSCG00000037395	160.679	-2.75255	0.514644	-5.34846	8.87046e-08	2.04567e-06	42.0839	48.5568	25.357	14.0139	98.4588	160.435	277.505	636.329	143.368
ENSSSCG00000017274	159.147	-1.85467	0.346993	-5.34497	9.04319e-08	2.08245e-06	85.9586	39.7283	82.4101	35.6718	196.918	307.165	298.198	183.702	202.57
ENSSSCG00000018034	1817.66	-2.02862	0.379836	-5.34078	9.25482e-08	2.12807e-06	746.766	847.538	513.478	412.773	2403.61	1905.87	2030.61	5615.22	1883.04
ENSSSCG00000016961	754.205	-1.06847	0.200835	-5.32015	1.0368e-07	2.37017e-06	436.061	494.397	445.015	487.302	1096.24	964.223	817.658	855.067	1191.88
ENSSSCG00000008748	418.674	-1.86592	0.35078	-5.31934	1.04146e-07	2.37738e-06	140.578	119.185	162.285	219.127	575.527	746.548	593.213	276.5	935.102
ENSSSCG00000039802	372.162	-1.85093	0.349567	-5.29492	1.19069e-07	2.69845e-06	106.553	57.3854	219.338	186.64	527.82	577.244	553.948	716.817	403.713
ENSSSCG00000001049	662.873	-1.81665	0.344454	-5.27399	1.33487e-07	3.00355e-06	305.332	185.399	351.194	208.935	596.843	1053.71	943.941	1645.74	674.757
ENSSSCG00000011471	16056.7	-1.07011	0.202896	-5.27417	1.33356e-07	3.00355e-06	10674.1	10550.1	10991	7355.39	21936	22197.3	17197.3	22588.7	21020.2
ENSSSCG00000003699	343.766	-2.89521	0.549453	-5.26926	1.36978e-07	3.0733e-06	82.377	17.657	74.803	56.6926	182.707	491.786	1488.87	164.764	534.242
ENSSSCG00000010054	141.449	-2.73325	0.519237	-5.26398	1.40969e-07	3.15835e-06	12.5356	79.4566	10.1428	21.0209	153.271	262.823	292.362	349.413	92.0123
ENSSSCG00000011234	739.946	-1.4397	0.273622	-5.26164	1.4278e-07	3.19437e-06	386.814	339.898	379.086	377.102	1058.69	938.425	809.699	1625.86	743.944
ENSSSCG00000003470	113.169	-2.39555	0.455906	-5.25449	1.48435e-07	3.30678e-06	22.3851	30.8998	34.2319	31.8498	169.512	79.8145	113.549	407.175	129.103
ENSSSCG00000004612	2232.2	-1.50193	0.286147	-5.24882	1.53076e-07	3.39575e-06	810.339	1050.59	1342.65	1117.29	2591.39	3071.65	3661.68	1967.7	4476.5
ENSSSCG00000031789	2483.82	-1.29268	0.24631	-5.24821	1.53588e-07	3.4002e-06	939.277	1421.39	1636.79	1428.78	3825.68	2812.05	2667.87	3488.45	4134.13
ENSSSCG00000032833	14093	-1.55122	0.29558	-5.24806	1.5371e-07	3.4002e-06	6395.86	9636.33	5477.1	4988.32	19236	16324.1	18189.6	30932	15657.8
ENSSSCG00000002039	4604.84	-1.32958	0.253684	-5.2411	1.5962e-07	3.52599e-06	2558.16	2758.91	2367.07	2169.61	3892.68	5571.7	7927.72	6510.06	7687.66
ENSSSCG00000014369	573.793	-2.9369	0.561665	-5.22892	1.70506e-07	3.75065e-06	94.9127	123.599	50.7139	107.652	1287.07	272.498	176.16	2428.85	622.688
ENSSSCG00000012014	945.615	-1.60133	0.307254	-5.21176	1.87062e-07	4.08627e-06	322.345	556.197	502.068	350.348	1180.49	2200.14	1343.48	1028.35	1027.11
ENSSSCG00000015540	198.309	-1.33906	0.256924	-5.21188	1.86934e-07	4.08627e-06	82.377	88.2852	109.035	136.954	318.722	300.715	216.486	249.039	283.17
ENSSSCG00000010962	593.68	-2.36897	0.454601	-5.2111	1.87725e-07	4.09505e-06	108.344	61.7996	306.819	154.79	782.595	585.306	1926.62	590.877	825.971
ENSSSCG00000010651	2511.7	-1.50534	0.28959	-5.19819	2.01242e-07	4.35968e-06	1064.63	723.938	1736.95	1313.49	4614.37	2664.51	3205.37	3507.38	3774.64
ENSSSCG00000002379	421.601	-1.4624	0.281805	-5.18941	2.10963e-07	4.56117e-06	179.976	278.098	210.463	175.174	572.482	387.786	487.093	767.951	735.385
ENSSSCG00000030123	1625.19	-1.2174	0.234749	-5.18597	2.14896e-07	4.62998e-06	901.67	1156.54	778.459	872.047	1730.64	2929.76	2270.98	2110.68	1875.91
ENSSSCG00000038514	1981.11	-1.87686	0.363689	-5.16061	2.46147e-07	5.27439e-06	984.943	803.395	306.819	929.377	2083.88	2130	3702.01	4258.29	2631.27
ENSSSCG00000037120	279.226	-2.12853	0.412602	-5.15881	2.48529e-07	5.31096e-06	145.951	79.4566	60.8567	70.0696	317.707	191.071	486.562	786.889	374.469
ENSSSCG00000003693	559.605	-2.64361	0.51385	-5.1447	2.67946e-07	5.69493e-06	69.8414	88.2852	286.534	31.2128	540.001	1559.2	1179	514.177	768.196
ENSSSCG00000008103	421.055	-1.5195	0.296205	-5.12988	2.89921e-07	6.13711e-06	152.218	114.771	219.338	308.306	592.783	638.516	701.456	537.85	524.256
ENSSSCG00000034049	15154.4	-2.12673	0.415375	-5.12003	3.05479e-07	6.4491e-06	6788.05	6917.14	3148.07	2578.56	10498.6	29568.4	39139.9	22585.9	15164.9
ENSSSCG00000030373	1667.55	-1.2594	0.245994	-5.11963	3.06135e-07	6.45428e-06	1130	1028.52	740.423	811.533	2321.39	2770.93	2350.04	2329.42	1525.69
ENSSSCG00000032242	1349.46	-1.55686	0.305168	-5.10166	3.36688e-07	7.07946e-06	821.979	732.767	516.014	456.089	1951.92	1680.14	1286.71	2999.84	1699.73
ENSSSCG00000017993	112.935	-1.83845	0.361007	-5.09257	3.53244e-07	7.37826e-06	54.6196	4.41426	57.0532	49.6857	140.075	176.559	142.201	223.473	168.333
ENSSSCG00000028947	1754.09	-1.86668	0.366709	-5.09035	3.57403e-07	7.44535e-06	517.543	476.74	881.154	812.17	1767.18	3963.31	3496.67	1218.68	2653.38
ENSSSCG00000029539	2528.75	-1.97841	0.388989	-5.08603	3.65644e-07	7.59689e-06	455.76	679.796	824.101	1631.98	4670.2	2775.77	2118.16	4383.28	5219.74
[truncated: 604 more rows]

## Sheet: DEGs_C_15_12
ensembl_gene_id	baseMean	log2FoldChange	lfcSE	stat	pvalue	padj	gd15_1C	gd15_2C	gd15_3C	gd15_4C	gd12_1C	gd12_2C	gd12_3C	gd12_4C
[truncated: 989 more rows]
