# Supplementary material for: Integrating LCM-Based Spatio-Temporal Transcriptomics Uncovers Conceptus and Endometrial Luminal Epithelium Communication that Coordinates the Conceptus Attachment in Pigs
Source: Int J Mol Sci. 2021 Jan 27;22(3):1248. doi: 10.3390/ijms22031248 (PMC7866100; doi:10.3390/ijms22031248)
Supplement: Supplementary file 1 [file ijms-22-01248-s001.zip › Supplementary files/Table S3.xls]

## Sheet: M_15_12UPDEGs
Category	Term	Count	%	PValue	Genes	List Total	Pop Hits	Pop Total	Fold Enrichment	Bonferroni	Benjamini	FDR
GOTERM_CC_DIRECT	GO:0070062~extracellular exosome	140	0.118545	1.60214e-20	SLC46A3, ACAA2, TFRC, PEBP1, LOXL4, ABAT, LIPA, DPYSL2, ANPEP, CAPN5, COTL1, TNFSF10, FAM3C, SH3GL2, SLC15A2, PRKCH, ENTPD5, APLP2, STX7, SYTL1, P3H1, RNASE4, ACSL4, KMO, NCCRP1, PGD, RBP4, CARHSP1, SPINT1, SLPI, SMS, FETUB, SERPING1, HPRT1, CFTR, PLA1A, IGSF8, ENPEP, NDRG3, MAOB, CFI, SLC1A1, ENDOD1, AK2, THY1, NDRG2, EVPL, CORO1A, NDRG1, SLC9A1, ACAT1, C2, DPP4, ADGRG1, PCSK1N, ADGRG2, MYO6, PD…	513	1590	12833	2.20263	4.67826e-18	4.67826e-18	4.56611e-18
GOTERM_BP_DIRECT	GO:0045071~negative regulation of viral genome replication	9	0.00762072	2.54532e-06	ISG20, FAM111A, SLPI, RSAD2, CCL5, MX1, ISG15, IFIT1, OASL	478	23	11368	9.30617	0.00494348	0.00495573	0.00495573
GOTERM_CC_DIRECT	GO:0030139~endocytic vesicle	8	0.00677398	0.000112113	DPP4, TF, STX7, MYO6, LPAR1, RAPGEF2, FLOT2, APOA1	513	29	12833	6.90085	0.0322087	0.0163685	0.0159761
GOTERM_CC_DIRECT	GO:0048471~perinuclear region of cytoplasm	24	0.0203219	0.00024065	CUL7, TFRC, GALNT2, SRC, MVP, MX1, STX7, TMEM173, AIF1, NDRG1, AURKA, TF, MT1A, RAB15, CA4, MYO6, TLK2, RAPGEF2, FLOT2, TSPAN1, MT1D, VAMP2, ITM2C, CTSB	513	256	12833	2.34521	0.0678657	0.0218073	0.0212845
GOTERM_CC_DIRECT	GO:0009897~external side of plasma membrane	15	0.0127012	0.00029873	CXCL9, ENPEP, CD83, FCER1G, B4GALT1, TFRC, ITGB3, CLCN3, CD2, SPN, CXCL10, ANPEP, FAS, CCR5, CD244	513	120	12833	3.12695	0.083545	0.0218073	0.0212845
GOTERM_BP_DIRECT	GO:0007229~integrin-mediated signaling pathway	11	0.00931422	3.48526e-05	TEC, FCER1G, TYROBP, ITGB5, SRC, ITGB3, ITGB2, APOA1, ITGB7, ITGAL, FERMT3	478	50	11368	5.23213	0.0656079	0.033929	0.033929
GOTERM_CC_DIRECT	GO:0005615~extracellular space	50	0.0423374	0.00062051	SERPINA11, ECM1, CXCL9, B4GALT1, ADM, CTSW, IRF2BPL, SPN, C4A, AIFM2, ANPEP, TNFSF10, CTSC, CTSB, SERPINA3-2, MMP2, RNASET2, APOA1, F3, SERPINB5, RBP4, SPINT1, SLPI, SERPING1, ANG, LCP1, GAS6, PPAG3, CFI, STC1, CST6, PTHLH, C3, CST3, SELENBP1, PCSK1N, CCL5, PSAP, PDGFC, SPP1, CCL2, TGFB1, WNT7B, GGH, WNT7A, LYZ, CXCL10, TF, CPD, ITM2B	513	762	12833	1.64144	0.165769	0.0362378	0.0353691
GOTERM_CC_DIRECT	GO:0072562~blood microparticle	9	0.00762072	0.00201083	TF, TGFB1, TFRC, AHSG, SERPING1, APOA1, C4BPA, APOE, C1QC	513	58	12833	3.88173	0.444427	0.0978606	0.0955146
GOTERM_CC_DIRECT	GO:0016324~apical plasma membrane	13	0.0110077	0.00280917	ENPEP, ITGB3, SLC1A1, THY1, SLC9A1, DPP4, TF, CA4, RAPGEF2, SLC29A1, SLC26A4, CFTR, ATP6V1B1	513	119	12833	2.7328	0.560198	0.117182	0.114373
GOTERM_CC_DIRECT	GO:0009986~cell surface	21	0.0177817	0.00339136	NOTCH2, TGFB1, ITGB2, LPAR1, CXCR4, WNT7A, ITGAL, F3, TSPAN33, IL17RB, FUT4, DPP4, ADGRG2, TYROBP, CAPN5, PDGFC, CD38, ACKR3, ITGB7, CFTR, ADAMTS7	513	257	12833	2.04408	0.629151	0.123785	0.120817
GOTERM_CC_DIRECT	GO:0001891~phagocytic cup	4	0.00338699	0.00442942	LCP1, AIF1, CORO1A, MYO1G	513	9	12833	11.118	0.726448	0.14371	0.140265
GOTERM_CC_DIRECT	GO:0005905~clathrin-coated pit	5	0.00423374	0.00601936	TF, TFRC, MYO6, ACKR3, REPS1	513	19	12833	6.58305	0.828464	0.157662	0.153882
GOTERM_CC_DIRECT	GO:0005884~actin filament	6	0.00508048	0.00618046	WIPF1, SRC, RAC2, LCP1, AIF1, CORO1A	513	30	12833	5.00312	0.836394	0.157662	0.153882
GOTERM_CC_DIRECT	GO:0005743~mitochondrial inner membrane	14	0.0118545	0.00664187	ACAA2, RSAD2, MAOB, SRC, GOT2, AK2, KMO, ACAT1, SLC25A37, GLUD1, CHDH, FDXR, OCIAD2, SLC25A24	513	149	12833	2.35046	0.857141	0.157662	0.153882
GOTERM_CC_DIRECT	GO:0005764~lysosome	12	0.010161	0.00701919	GALNS, SRC, RNASET2, PSAP, CXCR4, PRSS16, CTSW, TMEM150C, CTSC, ITM2C, CTSB	513	117	12833	2.5657	0.872141	0.157662	0.153882
GOTERM_MF_DIRECT	GO:0030145~manganese ion binding	7	0.00592723	0.000337267	MRE11, B4GALT1, DYRK2, GALNT2, PIM1, PCK1, PPEF1	456	24	11048	7.06652	0.168493	0.184485	0.184485
GOTERM_CC_DIRECT	GO:0000139~Golgi membrane	11	0.00931422	0.0205598	GALNT12, CHST7, GALNT2, GALNT15, B3GNT3, PMEPA1, GCNT7, GALNT10, FUT4, ITM2B, CHST3	513	119	12833	2.31237	0.99768	0.428818	0.418538
GOTERM_CC_DIRECT	GO:0008305~integrin complex	4	0.00338699	0.0239961	ITGB5, ITGB3, ITGB2, ITGAL	513	16	12833	6.2539	0.999169	0.467125	0.455926
GOTERM_CC_DIRECT	GO:0005635~nuclear envelope	7	0.00592723	0.0274717	PARP11, CLIP1, BIN1, TYRO3, RAC2, PARP16, HTATIP2	513	58	12833	3.01912	0.999707	0.496274	0.484377
GOTERM_CC_DIRECT	GO:0005737~cytoplasm	103	0.087215	0.0288926	PRDM1, IFIT1, NR3C1, CDC14B, NUDT4, SYDE2, BASP1, ANPEP, DHX58, CAPN5, PIM1, TRIM21, TNS3, TMSB10, PRKACB, SH3GL2, SOX4, SULT2A1, NCCRP1, PGD, MT1A, BIN1, ZNF438, HPRT1, MT1D, ENPEP, NDRG3, GMPR, STC1, NDRG2, EVPL, NDRG1, SLC9A1, SOCS3, EPB41L1, UBD, MYO6, PDGFC, MAP2K6, EGR1, TGFB1, RBPMS, HOMER2, LIF, SSH1, ISG20, FAM111A, GJB1, ID2, CREBRF, NABP1, SPATS2L, MAP3K14, NFE2L2, CPEB4, DYRK2, BTG1, …	513	2145	12833	1.20122	0.999809	0.496274	0.484377
GOTERM_CC_DIRECT	GO:0030027~lamellipodium	8	0.00677398	0.0336311	DPP4, FGD4, RAC2, FLOT2, PTPN13, AIF1, CORO1A, MYO1G	513	77	12833	2.59902	0.999954	0.545571	0.532492
GOTERM_MF_DIRECT	GO:0003824~catalytic activity	10	0.00846747	0.0038741	PHLPP1, HPGD, AUH, RSAD2, PLD4, SLC3A1, KYAT1, ACSL4, RENBP, ACSF2	456	76	11048	3.1879	0.880357	0.803325	0.803325
GOTERM_MF_DIRECT	GO:0001540~beta-amyloid binding	5	0.00423374	0.00440581	APOA1, APOE, ITM2A, ITM2B, ITM2C	456	17	11048	7.1259	0.91066	0.803325	0.803325
GOTERM_CC_DIRECT	GO:0005667~transcription factor complex	10	0.00846747	0.0574498	MEF2B, NR6A1, LMO4, LEF1, HCLS1, HNF1B, GATA3, TBL1X, GATA2, TBX2	513	123	12833	2.03379	1	0.824877	0.805103
GOTERM_CC_DIRECT	GO:0035371~microtubule plus-end	3	0.00254024	0.0578221	CLIP2, CLIP1, MAPRE3	513	10	12833	7.50468	1	0.824877	0.805103
GOTERM_CC_DIRECT	GO:0016023~cytoplasmic, membrane-bounded vesicle	6	0.00508048	0.0593234	CADPS2, TFRC, MYO6, CXCR4, ANG, SLC39A2	513	53	12833	2.83195	1	0.824877	0.805103
GOTERM_CC_DIRECT	GO:0005739~mitochondrion	37	0.0313296	0.0641181	ACAA2, ECI2, GTPBP10, ABAT, CROT, NR3C1, ACACB, ACAT1, NADK2, ATIC, SLC25A28, GM2A, DHX34, DPYSL2, PSAP, FDXR, CRYM, AASS, SOX4, METTL17, CTSB, MGME1, MMP2, GOT2, SORD, ACSL4, QRSL1, ACADSB, ACSF2, NT5C3A, DIAPH2, HSH2D, TMLHE, ACOX1, CRY2, MSRB2, CMPK2	513	695	12833	1.33177	1	0.851022	0.830621
GOTERM_CC_DIRECT	GO:0005788~endoplasmic reticulum lumen	4	0.00338699	0.075839	FOXRED2, RNASET2, MZB1, CES1	513	25	12833	4.0025	1	0.908184	0.886413
GOTERM_CC_DIRECT	GO:0034687~integrin alphaL-beta2 complex	2	0.00169349	0.0782055	ITGB2, ITGAL	513	2	12833	25.0156	1	0.908184	0.886413
GOTERM_CC_DIRECT	GO:0016323~basolateral plasma membrane	7	0.00592723	0.0784369	B4GALT1, TFRC, FLOT2, ANK2, SLC29A1, CDH16, ATP6V1B1	513	75	12833	2.33479	1	0.908184	0.886413
GOTERM_CC_DIRECT	GO:0005770~late endosome	6	0.00508048	0.0808657	TF, SRC, STX7, CXCR4, RAPGEF2, CLCN3	513	58	12833	2.58782	1	0.908184	0.886413
GOTERM_CC_DIRECT	GO:0005576~extracellular region	23	0.0194752	0.0915714	C1QB, C1QA, TGFB1, CDSN, C1S, LIF, C4BPA, RNASE4, ISG15, LYZ, CXCL14, RNASE1, C2, CD2, CXCL10, GLIPR1, RBP4, GNLY, MZB1, FETUB, ANG, GAS6, C1QC	513	407	12833	1.41366	1	0.933386	0.911011
GOTERM_CC_DIRECT	GO:0005829~cytosol	37	0.0313296	0.0925874	CDA, BEX3, GRB7, SRC, ALOX15, ABAT, AIF1, CORO1A, CNDP1, CRYZ, MIEN1, CA2, AIFM2, BTBD3, DPYSL2, RAC2, PCK1, LCMT1, CA13, PRKCH, MX1, WDYHV1, PEX7, GCLC, CARHSP1, HSH2D, HKDC1, ID2, RAPGEF2, CMPK2, PLCH1, HPRT1, LCP1, PFKP, CFTR, NFE2L2, ATP6V1B1	513	718	12833	1.2891	1	0.933386	0.911011
GOTERM_CC_DIRECT	GO:0030864~cortical actin cytoskeleton	3	0.00254024	0.0926993	SHROOM2, FLOT2, CORO1A	513	13	12833	5.77283	1	0.933386	0.911011
GOTERM_MF_DIRECT	GO:0004866~endopeptidase inhibitor activity	4	0.00338699	0.0089414	C3, C4A, AHSG, RENBP	456	11	11048	8.81021	0.992649	0.996777	0.996777
GOTERM_MF_DIRECT	GO:0016817~hydrolase activity, acting on acid anhydrides	3	0.00254024	0.00960848	IFIH1, DDX58, DHX58	456	4	11048	18.1711	0.994914	0.996777	0.996777
GOTERM_MF_DIRECT	GO:0001077~transcriptional activator activity, RNA polymerase II core promoter proximal region sequence-specific binding	13	0.0110077	0.0128053	EGR1, EHF, MEF2B, LEF1, ETV1, GATA3, NR3C1, KLF4, GATA2, NR6A1, CREB3L2, MYBL2, SOX4	456	140	11048	2.24975	0.999132	0.996777	0.996777
GOTERM_MF_DIRECT	GO:0051015~actin filament binding	6	0.00508048	0.013563	WIPF1, MYO6, LCP1, CORO2A, AIF1, CORO1A	456	35	11048	4.15338	0.99943	0.996777	0.996777
GOTERM_MF_DIRECT	GO:0004540~ribonuclease activity	4	0.00338699	0.0145781	RNASEL, RNASET2, RNASE4, ANG	456	13	11048	7.45479	0.999675	0.996777	0.996777
GOTERM_BP_DIRECT	GO:0050766~positive regulation of phagocytosis	5	0.00423374	0.00471094	FCER1G, AHSG, ITGB2, CD47, GAS6	478	17	11368	6.99483	0.999898	1	1
GOTERM_BP_DIRECT	GO:0071499~cellular response to laminar fluid shear stress	3	0.00254024	0.00512442	KLF4, ASS1, NFE2L2	478	3	11368	23.7824	0.999955	1	1
GOTERM_BP_DIRECT	GO:0006954~inflammatory response	17	0.0143947	0.00539619	ECM1, CXCL9, TGFB1, RARRES2, TNFRSF1B, AIF1, LIPA, C3, CXCL10, CCL5, NFKBIZ, PLP1, CCL2, FAS, CCR5, TLR4, NFE2L2	478	187	11368	2.16204	0.999973	1	1
GOTERM_BP_DIRECT	GO:0034446~substrate adhesion-dependent cell spreading	6	0.00508048	0.00562281	SRC, MICALL2, TYRO3, ITGB7, EPHB3, FERMT3	478	28	11368	5.09623	0.999983	1	1
GOTERM_BP_DIRECT	GO:0030593~neutrophil chemotaxis	7	0.00592723	0.00603335	FCER1G, JAML, CCL5, PDE4D, ITGB2, CCL2, SLC37A4	478	40	11368	4.16192	0.999992	1	1
GOTERM_BP_DIRECT	GO:0030041~actin filament polymerization	4	0.00338699	0.00706433	MICALL2, MSRB2, HCLS1, AIF1	478	10	11368	9.51297	0.999999	1	1
GOTERM_BP_DIRECT	GO:0048873~homeostasis of number of cells within a tissue	5	0.00423374	0.00868168	SASH3, GATA2, LIPA, CORO1A, ADD1	478	20	11368	5.94561	1	1	1
GOTERM_BP_DIRECT	GO:0006955~immune response	17	0.0143947	0.00919973	CD74, CXCL9, SLA-5, LIF, GZMB, CTSW, TNFRSF1B, CXCL14, OASL, CXCL10, SLPI, CCL5, TNFSF10, FAS, CCR5, MAP3K14, CD244	478	198	11368	2.04193	1	1	1
GOTERM_BP_DIRECT	GO:0051607~defense response to virus	12	0.010161	0.00940821	ISG20, CXCL10, CXCL9, RSAD2, MX2, MX1, IRF5, ISG15, TMEM173, IFIT1, IFIT2, OASL	478	116	11368	2.46025	1	1	1
GOTERM_BP_DIRECT	GO:0032743~positive regulation of interleukin-2 production	4	0.00338699	0.00941414	SASH3, CD83, PDE4D, PDE4B	478	11	11368	8.64816	1	1	1
GOTERM_BP_DIRECT	GO:0043113~receptor clustering	4	0.00338699	0.00941414	ITGB2, ITGB7, ITGAL, AGRN	478	11	11368	8.64816	1	1	1
GOTERM_BP_DIRECT	GO:0045087~innate immune response	15	0.0127012	0.0111265	C1QA, FCER1G, RSAD2, C1S, DDX58, SRC, MX2, TMEM173, ISG20, C3, TEC, SLPI, FES, ANG, TLR4	478	168	11368	2.12343	1	1	1
GOTERM_BP_DIRECT	GO:0006635~fatty acid beta-oxidation	5	0.00423374	0.0122694	PEX7, ACAA2, ACOX1, CROT, ACAT1	478	22	11368	5.4051	1	1	1
GOTERM_BP_DIRECT	GO:0050728~negative regulation of inflammatory response	7	0.00592723	0.0145697	SOCS3, TYRO3, ADORA1, APOA1, GATA3, APOE, TNFRSF1B	478	48	11368	3.46827	1	1	1
GOTERM_BP_DIRECT	GO:0060055~angiogenesis involved in wound healing	3	0.00254024	0.0161478	B4GALT1, ITGB3, PRCP	478	5	11368	14.2695	1	1	1
GOTERM_BP_DIRECT	GO:0071345~cellular response to cytokine stimulus	3	0.00254024	0.0161478	MME, HCLS1, CXCR4	478	5	11368	14.2695	1	1	1
GOTERM_BP_DIRECT	GO:0043491~protein kinase B signaling	5	0.00423374	0.0166868	TGFB1, CCL5, TYRO3, CCL2, GAS6	478	24	11368	4.95467	1	1	1
GOTERM_BP_DIRECT	GO:0007155~cell adhesion	12	0.010161	0.0167842	CD2, ADGRG1, B4GALT1, ITGB5, FES, SRC, AMIGO1, SPP1, THY1, CD47, ITGAL, CD44	478	126	11368	2.26499	1	1	1
GOTERM_BP_DIRECT	GO:0042102~positive regulation of T cell proliferation	6	0.00508048	0.0183302	SPN, SASH3, TFRC, CCL5, AIF1, CORO1A	478	37	11368	3.85661	1	1	1
GOTERM_BP_DIRECT	GO:0009615~response to virus	6	0.00508048	0.0183302	RSAD2, CCL5, MX2, DHX58, GATA3, IFIT1	478	37	11368	3.85661	1	1	1
GOTERM_BP_DIRECT	GO:0008152~metabolic process	9	0.00762072	0.0199982	GALNS, STS, AUH, GSTA2, ECI2, ACSL4, LYZ, ACSF2	478	81	11368	2.64249	1	1	1
GOTERM_BP_DIRECT	GO:0090026~positive regulation of monocyte chemotaxis	4	0.00338699	0.0229217	CXCL10, CCL5, CCL2, AIF1	478	15	11368	6.34198	1	1	1
GOTERM_BP_DIRECT	GO:0042985~negative regulation of amyloid precursor protein biosynthetic process	3	0.00254024	0.023554	ITM2A, ITM2B, ITM2C	478	6	11368	11.8912	1	1	1
GOTERM_BP_DIRECT	GO:0035457~cellular response to interferon-alpha	3	0.00254024	0.023554	GATA3, GAS6, IFIT2	478	6	11368	11.8912	1	1	1
GOTERM_BP_DIRECT	GO:0060054~positive regulation of epithelial cell proliferation involved in wound healing	3	0.00254024	0.023554	B4GALT1, JAML, WNT7A	478	6	11368	11.8912	1	1	1
GOTERM_BP_DIRECT	GO:0022407~regulation of cell-cell adhesion	3	0.00254024	0.023554	SRC, LEF1, EPHB3	478	6	11368	11.8912	1	1	1
GOTERM_BP_DIRECT	GO:0045651~positive regulation of macrophage differentiation	3	0.00254024	0.023554	ID2, LIF, HCLS1	478	6	11368	11.8912	1	1	1
GOTERM_BP_DIRECT	GO:0006508~proteolysis	10	0.00846747	0.0243583	DPP4, PPAG3, ENPEP, C1S, MME, ANPEP, CAPN5, PRSS16, PRCP, PGPEP1L	478	100	11368	2.37824	1	1	1
GOTERM_MF_DIRECT	GO:0042803~protein homodimerization activity	8	0.00677398	0.0246563	DPP4, CAMK2D, CDSN, ABAT, HNF1B, ANG, HPRT1, TMEM173	456	70	11048	2.76892	0.999999	1	1
GOTERM_BP_DIRECT	GO:0051289~protein homotetramerization	5	0.00423374	0.0249775	CDA, HPRT1, ACACB, GLS, CRYZ	478	27	11368	4.40415	1	1	1
GOTERM_BP_DIRECT	GO:0051897~positive regulation of protein kinase B signaling	6	0.00508048	0.0275141	TGFB1, SRC, HCLS1, GATA3, GAS6, F3	478	41	11368	3.48036	1	1	1
GOTERM_MF_DIRECT	GO:0050660~flavin adenine dinucleotide binding	7	0.00592723	0.0291023	FOXRED2, ACOX1, AIFM2, CHDH, KMO, ACADSB, FMO5	456	57	11048	2.97538	1	1	1
GOTERM_BP_DIRECT	GO:0030154~cell differentiation	11	0.00931422	0.0307619	NOTCH2, ETV7, EHF, TEC, NR6A1, FES, ANPEP, ETV1, ANG, MYBL2, CCHCR1	478	121	11368	2.16204	1	1	1
GOTERM_BP_DIRECT	GO:0043950~positive regulation of cAMP-mediated signaling	3	0.00254024	0.0320699	CXCL10, CXCL9, RAPGEF2	478	7	11368	10.1925	1	1	1
GOTERM_BP_DIRECT	GO:0050870~positive regulation of T cell activation	3	0.00254024	0.0320699	CCL2, THY1, CD47	478	7	11368	10.1925	1	1	1
GOTERM_BP_DIRECT	GO:2000406~positive regulation of T cell migration	3	0.00254024	0.0320699	CXCL10, ITGB3, AIF1	478	7	11368	10.1925	1	1	1
GOTERM_BP_DIRECT	GO:0010759~positive regulation of macrophage chemotaxis	3	0.00254024	0.0320699	CCL5, RARRES2, CCL2	478	7	11368	10.1925	1	1	1
GOTERM_MF_DIRECT	GO:0005507~copper ion binding	6	0.00508048	0.0366008	ATP7B, S100A13, LOXL4, ANG, PAM, METTL17	456	45	11048	3.23041	1	1	1
GOTERM_BP_DIRECT	GO:0043171~peptide catabolic process	4	0.00338699	0.0374724	ENPEP, ANPEP, CNDP1, CNDP2	478	18	11368	5.28498	1	1	1
GOTERM_BP_DIRECT	GO:0031663~lipopolysaccharide-mediated signaling pathway	4	0.00338699	0.0374724	TGFB1, CCL5, CCL2, TLR4	478	18	11368	5.28498	1	1	1
GOTERM_BP_DIRECT	GO:0000165~MAPK cascade	5	0.00423374	0.0393062	TGFB1, MEF2B, CCL5, CCL2, CCR5	478	31	11368	3.83588	1	1	1
GOTERM_MF_DIRECT	GO:0004185~serine-type carboxypeptidase activity	3	0.00254024	0.0401882	CPD, PRSS16, PRCP	456	8	11048	9.08553	1	1	1
GOTERM_BP_DIRECT	GO:0021522~spinal cord motor neuron differentiation	3	0.00254024	0.0415897	LMO4, GDPD5, SOX4	478	8	11368	8.91841	1	1	1
GOTERM_BP_DIRECT	GO:0048711~positive regulation of astrocyte differentiation	3	0.00254024	0.0415897	BIN1, ID2, LIF	478	8	11368	8.91841	1	1	1
GOTERM_BP_DIRECT	GO:0042993~positive regulation of transcription factor import into nucleus	3	0.00254024	0.0415897	DDX58, HCLS1, TMEM173	478	8	11368	8.91841	1	1	1
GOTERM_BP_DIRECT	GO:0021954~central nervous system neuron development	3	0.00254024	0.0415897	BTG2, HPRT1, GATA2	478	8	11368	8.91841	1	1	1
GOTERM_BP_DIRECT	GO:0060670~branching involved in labyrinthine layer morphogenesis	3	0.00254024	0.0415897	SOCS3, SPINT1, ADM	478	8	11368	8.91841	1	1	1
GOTERM_MF_DIRECT	GO:0004867~serine-type endopeptidase inhibitor activity	7	0.00592723	0.0474402	PCSK1N, SERPINA3-2, SLPI, SPINT1, APLP2, SERPING1, SERPINB5	456	64	11048	2.64995	1	1	1
GOTERM_MF_DIRECT	GO:0008009~chemokine activity	5	0.00423374	0.0496698	CXCL10, CXCL9, CCL5, CCL2, CXCL14	456	34	11048	3.56295	1	1	1
GOTERM_BP_DIRECT	GO:0030335~positive regulation of cell migration	8	0.00677398	0.0502762	GRB7, MIEN1, TGFB1, LEF1, PDGFC, CORO1A, CBLL1, FERMT3	478	80	11368	2.37824	1	1	1
GOTERM_MF_DIRECT	GO:0030552~cAMP binding	3	0.00254024	0.0502875	PDE4D, PDE4B, RAPGEF2	456	9	11048	8.07602	1	1	1
GOTERM_MF_DIRECT	GO:0008239~dipeptidyl-peptidase activity	3	0.00254024	0.0502875	DPP4, PRSS16, PRCP	456	9	11048	8.07602	1	1	1
GOTERM_BP_DIRECT	GO:0008284~positive regulation of cell proliferation	14	0.0118545	0.0512845	TGFB1, LIF, ADM, NCCRP1, DPP4, CXCL10, PDGFC, MZB1, RAC2, HCLS1, CD47, SLC25A33, TNS3, SOX4	478	187	11368	1.7805	1	1	1
GOTERM_BP_DIRECT	GO:0043277~apoptotic cell clearance	3	0.00254024	0.0520146	ALOX15, TYRO3, GAS6	478	9	11368	7.92748	1	1	1
GOTERM_BP_DIRECT	GO:0006958~complement activation, classical pathway	3	0.00254024	0.0520146	C3, C1QA, C1S	478	9	11368	7.92748	1	1	1
GOTERM_BP_DIRECT	GO:0051642~centrosome localization	3	0.00254024	0.0520146	NIN, SEMA6A, AURKA	478	9	11368	7.92748	1	1	1
GOTERM_BP_DIRECT	GO:0051044~positive regulation of membrane protein ectodomain proteolysis	3	0.00254024	0.0520146	APOE, TNFRSF1B, SH3D19	478	9	11368	7.92748	1	1	1
GOTERM_BP_DIRECT	GO:2000178~negative regulation of neural precursor cell proliferation	3	0.00254024	0.0520146	BTG2, ID2, GATA2	478	9	11368	7.92748	1	1	1
GOTERM_BP_DIRECT	GO:0031623~receptor internalization	4	0.00338699	0.0557121	FCER1G, TFRC, ITGB2, ACKR3	478	21	11368	4.52999	1	1	1
GOTERM_BP_DIRECT	GO:0050729~positive regulation of inflammatory response	5	0.00423374	0.0574635	CD74, CCL5, CCL2, CD47, IL17RB	478	35	11368	3.39749	1	1	1
GOTERM_BP_DIRECT	GO:0032922~circadian regulation of gene expression	5	0.00423374	0.0574635	ID2, BHLHE40, CRY2, NRIP1, PPARGC1A	478	35	11368	3.39749	1	1	1
GOTERM_MF_DIRECT	GO:0000978~RNA polymerase II core promoter proximal region sequence-specific DNA binding	14	0.0118545	0.0595557	BATF2, EHF, MEF2B, LEF1, ETV1, NR3C1, OVOL1, FOXP1, TBX2, NR6A1, CREB3L2, ZNF217, MYBL2, GZF1	456	195	11048	1.73945	1	1	1
GOTERM_MF_DIRECT	GO:0004869~cysteine-type endopeptidase inhibitor activity	4	0.00338699	0.0598026	CST3, AHSG, FETUB, CST6	456	22	11048	4.4051	1	1	1
GOTERM_BP_DIRECT	GO:0055114~oxidation-reduction process	11	0.00931422	0.0623555	GLUD1, CH25H, FOXRED2, MAOB, ALDH2, ALOX15, SORD, KMO, PGD, CYP7A1, CRYZ	478	137	11368	1.90954	1	1	1
GOTERM_BP_DIRECT	GO:0032868~response to insulin	4	0.00338699	0.0625715	EGR1, SESN3, CRY2, PCK1	478	22	11368	4.32408	1	1	1
GOTERM_BP_DIRECT	GO:0050852~T cell receptor signaling pathway	4	0.00338699	0.0625715	PDE4D, PDE4B, THY1, GATA3	478	22	11368	4.32408	1	1	1
GOTERM_BP_DIRECT	GO:0007159~leukocyte cell-cell adhesion	3	0.00254024	0.0632521	CCL5, ITGB2, FERMT3	478	10	11368	7.13473	1	1	1
GOTERM_BP_DIRECT	GO:0035025~positive regulation of Rho protein signal transduction	3	0.00254024	0.0632521	ADGRG1, LPAR1, APOA1	478	10	11368	7.13473	1	1	1
GOTERM_BP_DIRECT	GO:0031589~cell-substrate adhesion	3	0.00254024	0.0632521	GAS6, CORO1A, MYO1G	478	10	11368	7.13473	1	1	1
GOTERM_BP_DIRECT	GO:0019731~antibacterial humoral response	3	0.00254024	0.0632521	SLPI, ANG, ADM	478	10	11368	7.13473	1	1	1
GOTERM_BP_DIRECT	GO:0046697~decidualization	3	0.00254024	0.0632521	CITED2, LIF, CTSB	478	10	11368	7.13473	1	1	1
GOTERM_BP_DIRECT	GO:0045921~positive regulation of exocytosis	3	0.00254024	0.0632521	CADPS2, RAB27B, CFTR	478	10	11368	7.13473	1	1	1
GOTERM_BP_DIRECT	GO:0070098~chemokine-mediated signaling pathway	5	0.00423374	0.0679618	CXCL10, CXCL9, CCL5, CXCR4, CCL2	478	37	11368	3.21384	1	1	1
GOTERM_BP_DIRECT	GO:0006887~exocytosis	5	0.00423374	0.0679618	VMP1, CCL5, STXBP6, VAMP2, MYO1G	478	37	11368	3.21384	1	1	1
GOTERM_BP_DIRECT	GO:0048469~cell maturation	4	0.00338699	0.0698015	ID2, PLP1, GATA3, GATA2	478	23	11368	4.13607	1	1	1
GOTERM_BP_DIRECT	GO:0070374~positive regulation of ERK1 and ERK2 cascade	9	0.00762072	0.0737586	TGFB1, SRC, CCL5, ALOX15, PDGFC, CCL2, RAPGEF2, ACKR3, GAS6	478	105	11368	2.03849	1	1	1
GOTERM_BP_DIRECT	GO:0001837~epithelial to mesenchymal transition	3	0.00254024	0.0752161	CUL7, TGFB1, LEF1	478	11	11368	6.48612	1	1	1
GOTERM_BP_DIRECT	GO:2000679~positive regulation of transcription regulatory region DNA binding	3	0.00254024	0.0752161	TGFB1, GATA3, KLF4	478	11	11368	6.48612	1	1	1
GOTERM_BP_DIRECT	GO:0006536~glutamate metabolic process	3	0.00254024	0.0752161	GCLC, GOT2, GGT1	478	11	11368	6.48612	1	1	1
GOTERM_BP_DIRECT	GO:0042761~very long-chain fatty acid biosynthetic process	3	0.00254024	0.0752161	ELOVL6, ELOVL7, HACD4	478	11	11368	6.48612	1	1	1
GOTERM_MF_DIRECT	GO:0005524~ATP binding	51	0.0431841	0.0758688	DYRK2, SRXN1, UBE2L6, KIF12, OASL, IFIH1, NADK2, DHX58, TLK2, PIM1, PRKACB, EPHB3, MAP4K2, WARS, PRKCH, RFC2, DDX58, TAP1, DDX52, KSR2, QRSL1, HKDC1, TYRO3, CFTR, ATP6V1B1, PFKFB4, RNASEL, CAMK2D, PFKFB3, ABCB1, SRC, NLRC5, AK2, ACACB, AURKA, PAPSS1, DHX34, MKNK1, MYO6, TRPM7, MAP2K6, NEK8, ASS1, TEC, FES, ATP13A4, MAP3K14, MYO1F, ITM2B, ITM2C, MYO1G	456	992	11048	1.2456	1	1	1
GOTERM_BP_DIRECT	GO:0019915~lipid storage	4	0.00338699	0.0773894	GM2A, CRY2, NRIP1, APOA1	478	24	11368	3.96374	1	1	1
GOTERM_BP_DIRECT	GO:0071407~cellular response to organic cyclic compound	4	0.00338699	0.0773894	P2RY6, TGFB1, CCL5, CCL2	478	24	11368	3.96374	1	1	1
GOTERM_BP_DIRECT	GO:0006935~chemotaxis	5	0.00423374	0.0793783	FES, RAC2, CXCR4, ACKR3, CCR5	478	39	11368	3.04903	1	1	1
GOTERM_MF_DIRECT	GO:0001071~nucleic acid binding transcription factor activity	2	0.00169349	0.0806753	GATA3, SOX4	456	2	11048	24.2281	1	1	1
GOTERM_MF_DIRECT	GO:0047389~glycerophosphocholine phosphodiesterase activity	2	0.00169349	0.0806753	GDPD5, GPCPD1	456	2	11048	24.2281	1	1	1
GOTERM_MF_DIRECT	GO:0008459~chondroitin 6-sulfotransferase activity	2	0.00169349	0.0806753	CHST7, CHST3	456	2	11048	24.2281	1	1	1
GOTERM_MF_DIRECT	GO:0043890~N-acetylgalactosamine-6-sulfatase activity	2	0.00169349	0.0806753	GALNS	456	2	11048	24.2281	1	1	1
GOTERM_MF_DIRECT	GO:0030369~ICAM-3 receptor activity	2	0.00169349	0.0806753	ITGB2, ITGAL	456	2	11048	24.2281	1	1	1
GOTERM_BP_DIRECT	GO:0019674~NAD metabolic process	2	0.00169349	0.0821627	NADK2, KMO	478	2	11368	23.7824	1	1	1
GOTERM_BP_DIRECT	GO:0034115~negative regulation of heterotypic cell-cell adhesion	2	0.00169349	0.0821627	APOA1, KLF4	478	2	11368	23.7824	1	1	1
GOTERM_BP_DIRECT	GO:0010574~regulation of vascular endothelial growth factor production	2	0.00169349	0.0821627	CCL2, NDRG2	478	2	11368	23.7824	1	1	1
GOTERM_BP_DIRECT	GO:0021514~ventral spinal cord interneuron differentiation	2	0.00169349	0.0821627	LMO4, GATA2	478	2	11368	23.7824	1	1	1
GOTERM_BP_DIRECT	GO:0043372~positive regulation of CD4-positive, alpha-beta T cell differentiation	2	0.00169349	0.0821627	SASH3, CD83	478	2	11368	23.7824	1	1	1
GOTERM_BP_DIRECT	GO:0048285~organelle fission	2	0.00169349	0.0821627	MX2, MX1	478	2	11368	23.7824	1	1	1
GOTERM_BP_DIRECT	GO:0051902~negative regulation of mitochondrial depolarization	2	0.00169349	0.0821627	HSH2D, SRC	478	2	11368	23.7824	1	1	1
GOTERM_BP_DIRECT	GO:0030334~regulation of cell migration	5	0.00423374	0.0854213	LMO4, DDX58, ITGB3, CXCR4, THY1	478	40	11368	2.9728	1	1	1
GOTERM_BP_DIRECT	GO:0016477~cell migration	8	0.00677398	0.087349	ENPEP, TGFB1, SRC, ANG, LCP1, TNS3, TSPAN1, EPHB3	478	91	11368	2.09076	1	1	1
GOTERM_BP_DIRECT	GO:0008285~negative regulation of cell proliferation	12	0.010161	0.0899701	NOTCH2, BTG2, ADGRG1, TGFB1, BTG1, B4GALT1, LIF, RAPGEF2, GATA3, KLF4, NDRG1, SOX4	478	166	11368	1.71921	1	1	1
GOTERM_BP_DIRECT	GO:0071356~cellular response to tumor necrosis factor	5	0.00423374	0.0916816	CCL5, CCL2, GATA3, ADAMTS7, NFE2L2	478	41	11368	2.9003	1	1	1
GOTERM_BP_DIRECT	GO:0010951~negative regulation of endopeptidase activity	4	0.00338699	0.0935823	C3, SLPI, AHSG, RENBP	478	26	11368	3.65883	1	1	1
GOTERM_MF_DIRECT	GO:0004089~carbonate dehydratase activity	3	0.00254024	0.0978492	CA2, CA4, CA13	456	13	11048	5.59109	1	1	1
GOTERM_MF_DIRECT	GO:0036459~thiol-dependent ubiquitinyl hydrolase activity	4	0.00338699	0.0979033	CYLD, USP25, USP53, USP18	456	27	11048	3.58934	1	1	1
GOTERM_BP_DIRECT	GO:0001525~angiogenesis	8	0.00677398	0.0995841	ADGRG1, ENPEP, ANPEP, WNT7A, ACKR3, ANG, THY1, EPHB3	478	94	11368	2.02404	1	1	1

## Sheet: M_15_12DOWNDEGs
Category	Term	Count	%	PValue	Genes	List Total	Pop Hits	Pop Total	Fold Enrichment	Bonferroni	Benjamini	FDR
GOTERM_CC_DIRECT	GO:0005783~endoplasmic reticulum	31	0.0220664	0.00118802	GOLT1B, ATP8A1, HSD17B3, MGST2, PLOD2, PLOD1, LCLAT1, ZFYVE1, CLU, GJA1, SGPL1, GPER1, FDFT1, PRNP, CAV1, TMEM132A, P3H2, HPS6, P3H3, VASH1, ACSL3, CKAP4, SULF2, FA2H, ERP44, LSG1, RCN2, TMEM33, FIBIN, AQP11, CCDC3	587	362	12833	1.87216	0.31722	0.362506	0.362506
GOTERM_CC_DIRECT	GO:0070062~extracellular exosome	97	0.0690465	0.0022586	PGLYRP2, STEAP4, ATP8A1, PLOD2, PLOD1, ANTXR1, CLU, LGALS3, GJA1, PNP, ALCAM, PLAU, CAPN2, GSTK1, ACOT7, TOM1L1, SCNN1G, NAAA, PADI2, GPLD1, S100A8, PSMD12, TEX264, PEF1, RHOBTB3, DPT, SLC5A1, FAM171A1, INPP5A, HSPH1, KIF3B, PCK2, ATP6V1C2, PRNP, NEBL, TMEM132A, RAB27A, SNUPN, UEVLD, PM20D2, REEP5, RHEB, GPR180, MYO5B, ALPL, MELTF, CALM1, DDR1, HSP90AB1, THRB, MTMR11, COL14A1, ITGB4, TNFAIP3, PRS…	587	1590	12833	1.33372	0.516078	0.362506	0.362506
GOTERM_CC_DIRECT	GO:0005578~proteinaceous extracellular matrix	15	0.0106773	0.00543122	COL16A1, DPT, OLFML2A, ADAMTS20, ADAMTS2, NOV, SPOCK2, GFOD2, COL5A2, COL6A3, ALPL, GPC4, SLIT2, ANGPTL4, GPLD1	587	142	12833	2.30937	0.825908	0.510875	0.510875
GOTERM_CC_DIRECT	GO:0005637~nuclear inner membrane	5	0.0035591	0.00636604	ERN1, DPY19L1, SMAD3, DPY19L3, LMNB2	587	17	12833	6.43	0.871269	0.510875	0.510875
GOTERM_CC_DIRECT	GO:0033256~I-kappaB/NF-kappaB complex	3	0.00213546	0.0117455	REL, NFKB2, RELB	587	4	12833	16.3965	0.977463	0.64982	0.64982
GOTERM_CC_DIRECT	GO:0005829~cytosol	47	0.0334555	0.0126006	AHCYL2, PDXK, ANKRD33, HSPA4L, RHOBTB3, SAT1, HIF1A, CLU, ZFP36L2, RERG, HK2, RELB, PPP2CA, HK3, EIF4ENIF1, GJA1, RGS2, HSPH1, RIC8B, BAG3, TP53INP2, TP53INP1, CAPN2, G3BP2, ANXA7, RALGDS, ACOT7, GK, PGAM2, CAD, TRAF2, WIPI1, EMP2, NRBP1, NFKB2, NFKBIA, TOM1L1, IL1A, LSG1, FAM160A2, MAP1B, PDCD4, REL, S100A6, GNB5, CRYAB, BCL2L1	587	718	12833	1.43108	0.982931	0.64982	0.64982
GOTERM_CC_DIRECT	GO:0009986~cell surface	21	0.0149482	0.0141705	PRNP, FZD5, ITGB4, SDC2, ANXA4, FGL2, EMP2, FZD10, ANTXR1, CLU, PKD1, SULF2, ERP44, PLAU, CD109, ENPP1, AQP11, MELTF, RAMP1, MPZL1, EPHA2	587	257	12833	1.78639	0.989758	0.64982	0.64982
GOTERM_CC_DIRECT	GO:0005622~intracellular	39	0.027761	0.0182619	DGKE, NYAP1, RRAD, RHOBTB3, PIK3CD, PITPNC1, RAPGEFL1, RND1, RPS6KA3, INPP5A, FSD1L, KIF13A, CAPN2, TRIM25, TBC1D22A, ANKRD50, RALGPS1, SOCS4, MAPK4, SEC63, EGF, ZNF182, VPS13A, DCDC2, TRAF2, IGF1, RHOD, VAV1, TOM1L1, ARL4C, MRAS, RNF125, RHEB, B3GNT5, PLIN2, CAMK1, RAF1, RAMP1, EPHA2	587	586	12833	1.45498	0.997305	0.732757	0.732757
GOTERM_MF_DIRECT	GO:0017147~Wnt-protein binding	5	0.0035591	0.00315414	FZD5, EGF, FZD7, LRP5, FZD10	476	15	11048	7.73669	0.800343	0.913978	0.913978
GOTERM_MF_DIRECT	GO:0042813~Wnt-activated receptor activity	5	0.0035591	0.00406434	FZD5, EGF, FZD7, LRP5, FZD10	476	16	11048	7.25315	0.874699	0.913978	0.913978
GOTERM_MF_DIRECT	GO:0016019~peptidoglycan receptor activity	3	0.00213546	0.00537634	PGLYRP4, PGLYRP3, PGLYRP2	476	3	11048	23.2101	0.936029	0.913978	0.913978
GOTERM_BP_DIRECT	GO:0034097~response to cytokine	6	0.00427092	0.00197677	COL3A1, MAPKAPK3, REL, BCL2L1, NFKB2, RELB	510	21	11368	6.36863	0.97377	1	1
GOTERM_BP_DIRECT	GO:0006814~sodium ion transport	5	0.0035591	0.00205548	ATP1B3, SLC5A1, SCN3B, SLC4A4, SLC5A4	510	13	11368	8.57315	0.977313	1	1
GOTERM_BP_DIRECT	GO:0006950~response to stress	5	0.0035591	0.00277676	HSP90AB1, GADD45B, BDKRB2, AHSA1, GADD45G	510	14	11368	7.96078	0.994002	1	1
GOTERM_BP_DIRECT	GO:0001889~liver development	6	0.00427092	0.00531341	SMAD3, ACADM, JARID2, SOD2, PKD1, SEC63	510	26	11368	5.14389	0.999945	1	1
GOTERM_BP_DIRECT	GO:0007229~integrin-mediated signaling pathway	8	0.00569456	0.00650293	COL3A1, ADAM17, ITGB4, ITGB8, PTK2B, VAV1, FERMT2, ADAMTS20	510	50	11368	3.56643	0.999994	1	1
GOTERM_BP_DIRECT	GO:0038061~NIK/NF-kappaB signaling	3	0.00213546	0.011304	REL, NFKB2, RELB	510	4	11368	16.7176	1	1	1
GOTERM_BP_DIRECT	GO:0044332~Wnt signaling pathway involved in dorsal/ventral axis specification	3	0.00213546	0.011304	FZD5, EGF, LRP5	510	4	11368	16.7176	1	1	1
GOTERM_BP_DIRECT	GO:0014909~smooth muscle cell migration	3	0.00213546	0.011304	DDR1, NOV, PLAU	510	4	11368	16.7176	1	1	1
GOTERM_BP_DIRECT	GO:0002070~epithelial cell maturation	3	0.00213546	0.011304	GJA1, TMEM79, TFCP2L1	510	4	11368	16.7176	1	1	1
GOTERM_BP_DIRECT	GO:0016045~detection of bacterium	3	0.00213546	0.011304	PGLYRP4, PGLYRP3, PGLYRP2	510	4	11368	16.7176	1	1	1
GOTERM_BP_DIRECT	GO:0043588~skin development	5	0.0035591	0.012953	ADAMTS2, COL3A1, ITGB4, COL5A2, PKD1	510	21	11368	5.30719	1	1	1
GOTERM_BP_DIRECT	GO:0007264~small GTPase mediated signal transduction	16	0.0113891	0.0166663	RRAD, RHOBTB3, RAB27A, RHOD, RAPGEFL1, VAV1, RERG, RND1, ARL4C, ARHGAP32, MRAS, YWHAQ, RHEB, RAB23, RALGDS, RALGPS1	510	182	11368	1.95958	1	1	1
GOTERM_MF_DIRECT	GO:0008745~N-acetylmuramoyl-L-alanine amidase activity	3	0.00213546	0.0169179	PGLYRP4, PGLYRP3, PGLYRP2	476	5	11048	13.9261	0.999834	1	1
GOTERM_MF_DIRECT	GO:0042834~peptidoglycan binding	3	0.00213546	0.0169179	PGLYRP4, PGLYRP3, PGLYRP2	476	5	11048	13.9261	0.999834	1	1
GOTERM_BP_DIRECT	GO:0043507~positive regulation of JUN kinase activity	5	0.0035591	0.017862	VANGL2, FZD5, TRAF2, FZD10, SASH1	510	23	11368	4.84569	1	1	1
GOTERM_BP_DIRECT	GO:0060999~positive regulation of dendritic spine development	3	0.00213546	0.0182839	NEURL1, CAMK1, MAPK6	510	5	11368	13.3741	1	1	1
GOTERM_BP_DIRECT	GO:2000060~positive regulation of protein ubiquitination involved in ubiquitin-dependent protein catabolic process	3	0.00213546	0.0182839	PTK2B, CCDC22, CLU	510	5	11368	13.3741	1	1	1
GOTERM_MF_DIRECT	GO:0005509~calcium ion binding	31	0.0220664	0.020745	PEF1, ITPR3, THBS2, CAMKK2, CDH20, SPOCK2, CAPN2, CHP1, S100A12, ANXA7, ANXA8, SLIT2, CGREF1, S100G, S100A2, EGF, TESC, ANXA4, TBC1D9, MMP8, SULF2, RCN3, EHD1, MMP14, RCN2, S100A6, PADI2, CDH13, TLL2, CALM1, S100A8	476	472	11048	1.52439	0.999977	1	1
GOTERM_BP_DIRECT	GO:0045429~positive regulation of nitric oxide biosynthetic process	4	0.00284728	0.0224592	HSP90AA1, SOD2, TICAM1, CLU	510	14	11368	6.36863	1	1	1
GOTERM_BP_DIRECT	GO:0009611~response to wounding	4	0.00284728	0.0224592	GJA1, ITGB4, VASH1, SULF2	510	14	11368	6.36863	1	1	1
GOTERM_BP_DIRECT	GO:0001525~angiogenesis	10	0.0071182	0.0246344	NOV, SOX17, FZD5, CAV1, UBP1, PTK2B, VASH1, ANGPTL4, HIF1A, RAMP1	510	94	11368	2.3713	1	1	1
GOTERM_BP_DIRECT	GO:0032963~collagen metabolic process	3	0.00213546	0.0266196	P3H2, P3H3, HIF1A	510	6	11368	11.1451	1	1	1
GOTERM_BP_DIRECT	GO:0009253~peptidoglycan catabolic process	3	0.00213546	0.0266196	PGLYRP4, PGLYRP3, PGLYRP2	510	6	11368	11.1451	1	1	1
GOTERM_BP_DIRECT	GO:0010761~fibroblast migration	3	0.00213546	0.0266196	SGPL1, NOV, ARID5B	510	6	11368	11.1451	1	1	1
GOTERM_BP_DIRECT	GO:0051592~response to calcium ion	4	0.00284728	0.0271606	PEF1, TRPC1, CAV1, ITPR3	510	15	11368	5.94405	1	1	1
GOTERM_BP_DIRECT	GO:0008152~metabolic process	9	0.00640638	0.0281399	BCKDHB, ENPP4, ACSL3, ENPP5, LCLAT1, MCAT, AGPAT3, AGPAT4, SULF2	510	81	11368	2.47669	1	1	1
GOTERM_MF_DIRECT	GO:0031418~L-ascorbic acid binding	4	0.00284728	0.0291297	P3H2, PLOD2, PLOD1, P3H3	476	16	11048	5.80252	1	1	1
GOTERM_BP_DIRECT	GO:0031397~negative regulation of protein ubiquitination	5	0.0035591	0.0307767	CAV1, CRY1, TNFAIP3, TSPO, N4BP1	510	27	11368	4.12781	1	1	1
GOTERM_BP_DIRECT	GO:0043065~positive regulation of apoptotic process	10	0.0071182	0.0312173	BCL2L10, RASSF2, GADD45B, NEURL1, SLIT2, CLU, GPLD1, PPID, BCL2L1, GADD45G	510	98	11368	2.27451	1	1	1
GOTERM_BP_DIRECT	GO:0030855~epithelial cell differentiation	6	0.00427092	0.0319062	GSTK1, LGALS3, TST, ANXA4, ANXA7, CBFA2T2	510	40	11368	3.34353	1	1	1
GOTERM_MF_DIRECT	GO:0016504~peptidase activator activity	3	0.00213546	0.0335532	PCOLCE2, CAV1, FGL2	476	7	11048	9.94718	1	1	1
GOTERM_BP_DIRECT	GO:0032436~positive regulation of proteasomal ubiquitin-dependent protein catabolic process	6	0.00427092	0.03505	RNF144B, RNF125, RNF138, ZFAND2A, CLU, SOCS4	510	41	11368	3.26198	1	1	1
GOTERM_BP_DIRECT	GO:0001666~response to hypoxia	7	0.00498274	0.0354894	EDNRA, SMAD3, PLAU, CAV1, PLOD2, PLOD1, CRYAB	510	55	11368	2.83693	1	1	1
GOTERM_BP_DIRECT	GO:1900745~positive regulation of p38MAPK cascade	3	0.00213546	0.036176	GADD45B, SASH1, GADD45G	510	7	11368	9.55294	1	1	1
GOTERM_BP_DIRECT	GO:0048103~somatic stem cell division	3	0.00213546	0.036176	VANGL2, FZD7, ZFP36L2	510	7	11368	9.55294	1	1	1
GOTERM_BP_DIRECT	GO:0006488~dolichol-linked oligosaccharide biosynthetic process	3	0.00213546	0.036176	DPAGT1, PQLC3, ALG10	510	7	11368	9.55294	1	1	1
GOTERM_BP_DIRECT	GO:0006094~gluconeogenesis	4	0.00284728	0.0380026	PC, PGAM2, CRY1, PCK2	510	17	11368	5.24475	1	1	1
GOTERM_BP_DIRECT	GO:0048008~platelet-derived growth factor receptor signaling pathway	4	0.00284728	0.0380026	CSRNP1, SGPL1, RAPGEF1, ARID5B	510	17	11368	5.24475	1	1	1
GOTERM_BP_DIRECT	GO:0030308~negative regulation of cell growth	8	0.00569456	0.0390304	TSPYL2, GJA1, SMAD3, NOV, SOX17, ENPP1, SLIT2, RERG	510	71	11368	2.51157	1	1	1
GOTERM_BP_DIRECT	GO:0051726~regulation of cell cycle	7	0.00498274	0.041264	GRK5, CCNI, GADD45B, MECOM, CCNG2, CLIC1, GADD45G	510	57	11368	2.73739	1	1	1
GOTERM_BP_DIRECT	GO:0071230~cellular response to amino acid stimulus	5	0.0035591	0.0432982	COL3A1, NEURL1, COL5A2, CAPN2, BCL2L1	510	30	11368	3.71503	1	1	1
GOTERM_CC_DIRECT	GO:0043235~receptor complex	7	0.00498274	0.0447546	DDR1, SMAD3, EGF, TRPC1, LRP5, ITPR3, RAMP1	587	57	12833	2.68481	1	1	1
GOTERM_BP_DIRECT	GO:0046325~negative regulation of glucose import	3	0.00213546	0.0468276	LMBRD1, ENPP1, OSTN	510	8	11368	8.35882	1	1	1
GOTERM_BP_DIRECT	GO:0033628~regulation of cell adhesion mediated by integrin	3	0.00213546	0.0468276	PLAU, TESC, EPHA2	510	8	11368	8.35882	1	1	1
GOTERM_BP_DIRECT	GO:0072001~renal system development	3	0.00213546	0.0468276	SOX17, ITGB4, SEC63	510	8	11368	8.35882	1	1	1
GOTERM_BP_DIRECT	GO:0060070~canonical Wnt signaling pathway	7	0.00498274	0.047599	ZNRF3, SOX17, FZD5, EGF, FZD7, LRP5, FZD10	510	59	11368	2.6446	1	1	1
GOTERM_CC_DIRECT	GO:0005887~integral component of plasma membrane	42	0.0298964	0.0485063	PTGER4, DDR1, STEAP4, ATP2A2, SLCO5A1, ITPR3, SLC5A1, CLDN1, SLC4A4, SLC5A4, CLCN1, SLC2A8, RXFP3, MRC2, ZNRF3, SLC16A6, DRD1, CNGA4, MPZL1, SLC19A2, MFSD2A, ABCA1, NGFR, OPN4, CAV1, TRPC1, SLC6A15, SLC10A3, KCNJ15, SLC5A6, TLR1, SLC4A8, SCNN1G, SLC7A9, ATP13A5, ATP13A3, EPHA1, SLC28A2, PLPP2, CD200, EPHA2, IFNAR1	587	690	12833	1.33073	1	1	1
GOTERM_BP_DIRECT	GO:0097192~extrinsic apoptotic signaling pathway in absence of ligand	4	0.00284728	0.050717	IL1A, BCL2L10, BAG3, BCL2L1	510	19	11368	4.69267	1	1	1
GOTERM_CC_DIRECT	GO:0005777~peroxisome	6	0.00427092	0.053089	GSTK1, PHYH, ACBD5, AMACR, ACADM, DHRS4	587	45	12833	2.91493	1	1	1
GOTERM_MF_DIRECT	GO:0004871~signal transducer activity	9	0.00640638	0.0541872	GNA14, GJA1, MAPKAPK3, GOLT1B, MAPKAPK2, PTK2B, STAT6, TICAM1	476	96	11048	2.17595	1	1	1
GOTERM_CC_DIRECT	GO:0043234~protein complex	11	0.00783002	0.0547901	RAD52, ACTA2, RASSF2, YWHAQ, PEX11A, ORAI1, EPS8L1, MAPK6, CLU, SNTB1, SASH1	587	123	12833	1.95514	1	1	1
GOTERM_BP_DIRECT	GO:0009791~post-embryonic development	6	0.00427092	0.0578437	CSRNP1, SGPL1, ALDH5A1, ARID5B, ACADM, SOD2	510	47	11368	2.84556	1	1	1
GOTERM_BP_DIRECT	GO:0001947~heart looping	5	0.0035591	0.0582811	GJA1, SMAD3, VANGL2, SOX17, HIF1A	510	33	11368	3.3773	1	1	1
GOTERM_BP_DIRECT	GO:0050821~protein stabilization	8	0.00569456	0.0630652	CCT3, COG7, RASSF2, SOX17, BAG3, TESC, IGF1, CLU	510	79	11368	2.25724	1	1	1
GOTERM_BP_DIRECT	GO:0019827~stem cell population maintenance	5	0.0035591	0.0638158	EIF4ENIF1, FZD7, LEO1, EIF4E, BMPR1A	510	34	11368	3.27797	1	1	1
GOTERM_BP_DIRECT	GO:0046330~positive regulation of JNK cascade	5	0.0035591	0.0638158	IL1A, RASSF2, GADD45B, PTK2B, GADD45G	510	34	11368	3.27797	1	1	1
GOTERM_BP_DIRECT	GO:0010595~positive regulation of endothelial cell migration	4	0.00284728	0.0652164	BCAS3, PTK2B, GPLD1, SASH1	510	21	11368	4.24575	1	1	1
GOTERM_CC_DIRECT	GO:0005925~focal adhesion	17	0.0121009	0.0658533	CAV1, NEXN, ENAH, MRC2, ATAT1, GJA1, ALCAM, GRK5, YWHAQ, PLAU, ATP6V0A2, CAPN2, PTK2B, SNTB1, MPZL1, FERMT2, EPHA2	587	232	12833	1.60196	1	1	1
GOTERM_CC_DIRECT	GO:0005776~autophagosome	5	0.0035591	0.0676487	TP53INP2, RAB23, TP53INP1, PIP4K2A, ZFYVE1	587	34	12833	3.215	1	1	1
GOTERM_BP_DIRECT	GO:0008285~negative regulation of cell proliferation	13	0.00925366	0.0692844	DDR1, FZD5, TESC, P3H2, DPT, P3H3, RERG, IL1A, NEURL1, TP53INP1, PTK2B, JARID2, GPLD1	510	166	11368	1.74562	1	1	1
GOTERM_BP_DIRECT	GO:0050830~defense response to Gram-positive bacterium	5	0.0035591	0.0696156	PGLYRP4, PGLYRP3, PGLYRP2, LYZL6, EPHA2	510	35	11368	3.18431	1	1	1
GOTERM_BP_DIRECT	GO:0060444~branching involved in mammary gland duct morphogenesis	3	0.00213546	0.0709574	DDR1, LRP5, EPHA2	510	10	11368	6.68706	1	1	1
GOTERM_BP_DIRECT	GO:0030705~cytoskeleton-dependent intracellular transport	3	0.00213546	0.0709574	KIF3B, KIF13A, KIF1A	510	10	11368	6.68706	1	1	1
GOTERM_BP_DIRECT	GO:0045638~negative regulation of myeloid cell differentiation	3	0.00213546	0.0709574	NFKBIA, LEO1, PTK2B	510	10	11368	6.68706	1	1	1
GOTERM_BP_DIRECT	GO:0001954~positive regulation of cell-matrix adhesion	3	0.00213546	0.0709574	PTK2B, EMP2, EPHA1	510	10	11368	6.68706	1	1	1
GOTERM_BP_DIRECT	GO:0045840~positive regulation of mitotic nuclear division	3	0.00213546	0.0709574	IL1A, LRP5, IGF1	510	10	11368	6.68706	1	1	1
GOTERM_BP_DIRECT	GO:0006749~glutathione metabolic process	4	0.00284728	0.0731005	GSTK1, ALDH5A1, CTNS, SOD2	510	22	11368	4.05276	1	1	1
GOTERM_BP_DIRECT	GO:0061077~chaperone-mediated protein folding	4	0.00284728	0.0731005	FKBP11, CHORDC1, CLU, PPID	510	22	11368	4.05276	1	1	1
GOTERM_BP_DIRECT	GO:0030199~collagen fibril organization	4	0.00284728	0.0813863	ADAMTS2, COL3A1, COL5A2, DPT	510	23	11368	3.87656	1	1	1
GOTERM_BP_DIRECT	GO:0048565~digestive tract development	4	0.00284728	0.0813863	COL3A1, CCKBR, ITGB4, PKD1	510	23	11368	3.87656	1	1	1
GOTERM_BP_DIRECT	GO:0006486~protein glycosylation	6	0.00427092	0.0820272	B3GALNT1, COG7, B3GALT2, B3GNT5, ST6GALNAC4, FUT1	510	52	11368	2.57195	1	1	1
GOTERM_BP_DIRECT	GO:0006469~negative regulation of protein kinase activity	6	0.00427092	0.0820272	UBASH3B, GADD45B, LRRTM4, EPHA1, LRRC66, SOCS4	510	52	11368	2.57195	1	1	1
GOTERM_MF_DIRECT	GO:0005412~glucose:sodium symporter activity	2	0.00142364	0.0841436	SLC5A1, SLC5A4	476	2	11048	23.2101	1	1	1
GOTERM_MF_DIRECT	GO:0004396~hexokinase activity	2	0.00142364	0.0841436	HK3, HK2	476	2	11048	23.2101	1	1	1
GOTERM_MF_DIRECT	GO:0005130~granulocyte colony-stimulating factor receptor binding	2	0.00142364	0.0841436	CSF3	476	2	11048	23.2101	1	1	1
GOTERM_BP_DIRECT	GO:0050790~regulation of catalytic activity	3	0.00213546	0.084226	HSP90AA1, SOD2, HIF1A	510	11	11368	6.07914	1	1	1
GOTERM_BP_DIRECT	GO:0072661~protein targeting to plasma membrane	3	0.00213546	0.084226	TESC, PTCH1, ANK3	510	11	11368	6.07914	1	1	1
GOTERM_BP_DIRECT	GO:0046849~bone remodeling	3	0.00213546	0.084226	RASSF2, LRP5, EPHA2	510	11	11368	6.07914	1	1	1
GOTERM_BP_DIRECT	GO:0045216~cell-cell junction organization	3	0.00213546	0.084226	GJA1, SMAD3, MARVELD2	510	11	11368	6.07914	1	1	1
GOTERM_BP_DIRECT	GO:0090027~negative regulation of monocyte chemotaxis	2	0.00142364	0.0875486	NOV, NBL1	510	2	11368	22.2902	1	1	1
GOTERM_BP_DIRECT	GO:1901491~negative regulation of lymphangiogenesis	2	0.00142364	0.0875486	VASH1, EPHA2	510	2	11368	22.2902	1	1	1
GOTERM_BP_DIRECT	GO:0044117~growth of symbiont in host	2	0.00142364	0.0875486	PGLYRP3, PGLYRP2	510	2	11368	22.2902	1	1	1
GOTERM_BP_DIRECT	GO:0032827~negative regulation of natural killer cell differentiation involved in immune response	2	0.00142364	0.0875486	PGLYRP3, PGLYRP2	510	2	11368	22.2902	1	1	1
GOTERM_BP_DIRECT	GO:0019408~dolichol biosynthetic process	2	0.00142364	0.0875486	DPAGT1, NUS1	510	2	11368	22.2902	1	1	1
GOTERM_BP_DIRECT	GO:0015811~L-cystine transport	2	0.00142364	0.0875486	SLC7A9, CTNS	510	2	11368	22.2902	1	1	1
GOTERM_BP_DIRECT	GO:0000045~autophagosome assembly	5	0.0035591	0.0885619	ATG16L2, TP53INP2, RAB23, TP53INP1, WIPI1	510	38	11368	2.93292	1	1	1
GOTERM_CC_DIRECT	GO:1990597~AIP1-IRE1 complex	2	0.00142364	0.0892453	ERN1, TRAF2	587	2	12833	21.862	1	1	1
GOTERM_CC_DIRECT	GO:1990604~IRE1-TRAF2-ASK1 complex	2	0.00142364	0.0892453	ERN1, TRAF2	587	2	12833	21.862	1	1	1
GOTERM_BP_DIRECT	GO:0045668~negative regulation of osteoblast differentiation	4	0.00284728	0.0900564	SMAD3, PTCH1, LRP5, OSTN	510	24	11368	3.71503	1	1	1
GOTERM_MF_DIRECT	GO:0008270~zinc ion binding	43	0.0306082	0.0933672	PGLYRP4, PGLYRP3, PDXK, PGLYRP2, THRB, ZFAND2A, PRICKLE2, TNFAIP3, PRICKLE3, ZCCHC14, PDLIM1, ABLIM1, ADAMTS2, ZNRF3, RNF138, CHORDC1, S100A12, TRIM25, RNF152, LMCD1, RNF20, PTPN1, TRIM62, SMAD3, CDADC1, KDM2B, LIMCH1, CAD, TRAF2, GTF2H2, MEX3D, MMP8, FBXO11, MARCH3, ADAMTS20, RNF144B, MMP14, RNF125, NEURL3, NEURL1, TLL2, RNF122, S100A8	476	793	11048	1.25855	1	1	1
GOTERM_CC_DIRECT	GO:0000139~Golgi membrane	10	0.0071182	0.0941846	B3GALNT1, FAAH, RNF125, SLC35A3, SLC35D1, ATP8A1, GALNT1, B3GALT2, CAV1, B3GNT5	587	119	12833	1.83714	1	1	1
GOTERM_CC_DIRECT	GO:0045111~intermediate filament cytoskeleton	4	0.00284728	0.094255	BCAS3, ZNF175, MTRR, CTNS	587	24	12833	3.64367	1	1	1
GOTERM_MF_DIRECT	GO:0016887~ATPase activity	7	0.00498274	0.0980808	ABCA1, HSP90AA1, KIF3B, KIF13A, RHOBTB3, KIF1A, CLU	476	74	11048	2.19555	1	1	1
GOTERM_BP_DIRECT	GO:0060612~adipose tissue development	3	0.00213546	0.09817	AMER1, ZNF516, LRP5	510	12	11368	5.57255	1	1	1
GOTERM_BP_DIRECT	GO:0035567~non-canonical Wnt signaling pathway	3	0.00213546	0.09817	FZD5, FZD7, FZD10	510	12	11368	5.57255	1	1	1
GOTERM_BP_DIRECT	GO:0008630~intrinsic apoptotic signaling pathway in response to DNA damage	4	0.00284728	0.0990929	BCL2L10, SOD2, EPHA2, BCL2L1	510	25	11368	3.56643	1	1	1

## Sheet: AM_15_12UPDEGs
Category	Term	Count	%	PValue	Genes	List Total	Pop Hits	Pop Total	Fold Enrichment	Bonferroni	Benjamini	FDR
GOTERM_CC_DIRECT	GO:0070062~extracellular exosome	104	0.109896	1.08124e-14	HDDC2, ACAA2, TFRC, LOXL4, ABAT, LIPA, EFEMP1, RUSC2, DPYSL2, ANPEP, CAPN5, FAM3C, SH3GL2, ENTPD5, APLP2, STX7, ECH1, SYTL1, P3H1, ACSL4, KMO, PGD, MID2, CARHSP1, SLPI, DAAM2, SMS, SERPING1, HPRT1, PLA1A, CFD, ENPEP, LRRC57, NDRG3, MAOB, ENDOD1, AK2, THY1, NDRG2, NDRG1, ACAT1, C2, DPP4, ADGRG2, MYO6, PDGFC, SLC37A2, FN1, DSTN, RAB27B, ACADSB, SDK1, ALDH6A1, TF, CPD, FXYD2, REEP2, SLC26A4, PAM, IT…	388	1590	12833	2.16338	2.70306e-12	2.71392e-12	2.67067e-12
GOTERM_MF_DIRECT	GO:0004089~carbonate dehydratase activity	7	0.00739684	1.28748e-06	CA12, CA3, CA2, CA4, CA9, CA8, CA13	347	13	11048	17.1439	0.000571479	0.000571642	0.000571642
GOTERM_CC_DIRECT	GO:0005905~clathrin-coated pit	6	0.00634015	0.000199245	TF, TFRC, MYO6, ACKR3, LDLR, REPS1	388	19	12833	10.4447	0.0487852	0.0250052	0.0246067
GOTERM_CC_DIRECT	GO:0005739~mitochondrion	38	0.0401543	0.000544734	HDDC2, ACAA2, GTPBP10, PHYHIPL, MTIF2, ABAT, NR3C1, ACAT1, DGUOK, NADK2, SLC25A29, ATIC, OXCT1, DHX34, DPYSL2, NARS2, ETFRF1, ACAD11, CRYM, AASS, METTL17, CTSB, MGME1, METAP1D, ECH1, GOT2, ACSL4, QRSL1, ACADSB, PTGR2, ALDH6A1, TMLHE, DDAH1, ACOX1, CRY2, MSRB2, ECHDC2, RAI14	388	695	12833	1.8084	0.127825	0.0455761	0.0448498
GOTERM_CC_DIRECT	GO:0048471~perinuclear region of cytoplasm	19	0.0200771	0.000771323	TFRC, STX7, HMGB2, INHBA, TPD52L1, NDRG1, TF, MT1A, RAB15, CA4, MYO6, TLK2, RAPGEF2, FBXL5, MT1D, VAMP2, SEC31A, ITM2C, CTSB	388	256	12833	2.45477	0.176076	0.0484005	0.0476292
GOTERM_CC_DIRECT	GO:0030139~endocytic vesicle	6	0.00634015	0.00158791	DPP4, TF, STX7, MYO6, LPAR1, RAPGEF2	388	29	12833	6.84305	0.32893	0.079713	0.0784427
GOTERM_BP_DIRECT	GO:0006730~one-carbon metabolic process	7	0.00739684	5.71875e-05	CA12, CA3, CA2, CA9, CA8, GNMT, CA13	356	23	11368	9.71861	0.0803157	0.0837225	0.0837225
GOTERM_CC_DIRECT	GO:0005737~cytoplasm	86	0.0908755	0.00391501	EIF4E3, TINAGL1, HMGB2, SRA1, ADM, BRCA1, IFIT1, NR3C1, AQP1, NUDT4, SYDE2, ANPEP, CAPN5, CA8, PRKACB, SH3GL2, PSPH, POLH, SULT2A1, HTATIP2, CSNK1G3, MME, PGD, DUSP6, SERPINB5, CDC25B, ARL4A, NEIL2, MT1A, ZNF438, HPRT1, GAS6, MT1D, ENPEP, NDRG4, NDRG3, HPGD, KCNE3, TARSL2, LEF1, STC1, NOD1, NPL, NDRG2, CXXC5, NDRG1, STK3, PBLD, GK5, SOCS3, HMBOX1, EPB41L1, MYO6, PDGFC, SH3BP5, RBBP9, APBB2, MAP2K…	388	2145	12833	1.32607	0.62641	0.163778	0.161168
GOTERM_CC_DIRECT	GO:0005829~cytosol	35	0.0369842	0.00607605	CDA, BEX3, GRB7, MVK, ABAT, CNDP1, CRYZ, DGUOK, MIEN1, CA3, CA2, BTBD3, DPYSL2, DUS4L, LCMT1, CA13, UNC13B, TIGAR, MID1IP1, CABLES1, WDYHV1, PGM2L1, CARHSP1, HKDC1, ID2, ECHDC1, RAPGEF2, BLVRB, HPRT1, ACOT6, CDO1, PFKP, NFE2L2, ATP6V1B1, RAB7A	388	718	12833	1.61228	0.783408	0.21787	0.214398
GOTERM_CC_DIRECT	GO:0005770~late endosome	7	0.00739684	0.00780879	TF, ABCA5, RNF128, STX7, RAPGEF2, LDLR, RAB7A	388	58	12833	3.99178	0.860222	0.245001	0.241096
GOTERM_CC_DIRECT	GO:0005764~lysosome	10	0.0105669	0.00887402	ABCA5, VMA21, CTSZ, RRAGD, ACP5, LDLR, CTSC, RAB7A, ITM2C, CTSB	388	117	12833	2.8269	0.893256	0.247487	0.243543
GOTERM_CC_DIRECT	GO:0016324~apical plasma membrane	10	0.0105669	0.0098651	DPP4, TF, ENPEP, CA4, FN1, RAPGEF2, THY1, SLC26A4, ATP6V1B1, AQP1	388	119	12833	2.77939	0.91696	0.247614	0.243668
GOTERM_CC_DIRECT	GO:0031362~anchored component of external side of plasma membrane	3	0.00317007	0.0125545	CA4, THY1, FOLR2	388	6	12833	16.5374	0.958043	0.28647	0.281905
GOTERM_MF_DIRECT	GO:0050660~flavin adenine dinucleotide binding	8	0.00845353	0.00191224	SQLE, ACOX1, CHDH, DUS4L, KMO, ACAD11, ACADSB, FMO5	347	57	11048	4.46858	0.572519	0.424516	0.424516
GOTERM_CC_DIRECT	GO:0016323~basolateral plasma membrane	7	0.00739684	0.0254409	NDRG4, TFRC, ANK2, NOD1, LDLR, ATP6V1B1, AQP1	388	75	12833	3.08698	0.998448	0.532139	0.523659
GOTERM_MF_DIRECT	GO:0016787~hydrolase activity	8	0.00845353	0.00482108	IDI1, ENTPD5, MPPED2, ENDOD1, RBBP9, EPHX3, CPPED1, CTSB	347	67	11048	3.80163	0.883018	0.71352	0.71352
GOTERM_BP_DIRECT	GO:0051289~protein homotetramerization	6	0.00634015	0.00132212	CDA, CTH, HPRT1, GNMT, GLS, CRYZ	356	27	11368	7.09613	0.855845	0.967794	0.967794
GOTERM_CC_DIRECT	GO:0005654~nucleoplasm	37	0.0390976	0.0638415	NOTCH2, PFKFB3, SRA1, MTIF2, NR3C1, NDRG2, CXXC5, CARF, MIEN1, MYO6, CREB3L2, MYBL2, POLH, PDK2, METTL17, HTATIP2, EGR1, GINS3, WDR19, ZBTB10, HNF1B, WDR12, IL17RD, SCAMP1, KLF4, CDC25B, ALDH6A1, ARL4A, ACOX1, ID2, SP4, KLF9, ZNF438, NABP1, BLVRB, RAD18, RAI14	388	919	12833	1.33163	1	1	0.988
GOTERM_BP_DIRECT	GO:0006508~proteolysis	9	0.00951022	0.0128637	DPP4, CFD, ENPEP, C1S, MME, ANPEP, CAPN5, PRCP, PGPEP1L	356	100	11368	2.87393	1	1	1
GOTERM_BP_DIRECT	GO:0048146~positive regulation of fibroblast proliferation	5	0.00528346	0.013491	PDGFC, WNT5A, FN1, GAS6, AQP1	356	30	11368	5.3221	1	1	1
GOTERM_MF_DIRECT	GO:0008270~zinc ion binding	37	0.0390976	0.0156228	CDA, ENPEP, JADE2, BRCA1, NR3C1, CXXC5, CNDP1, CNDP2, CRYZ, LIMD2, CA3, CA2, ADAMTS1, ANPEP, CA4, CA9, CA8, TRIM45, ZSWIM3, CA13, CA12, MME, LMO4, NR1D2, PTGR2, MID2, NEIL2, MT1A, MEP1B, RNF128, CPD, MSRB2, RTN4IP1, CBLL1, PAM, MT1D, RAD18	347	793	11048	1.48553	0.99908	1	1
GOTERM_BP_DIRECT	GO:0043171~peptide catabolic process	4	0.00422677	0.0173914	ENPEP, ANPEP, CNDP1, CNDP2	356	18	11368	7.09613	1	1	1
GOTERM_BP_DIRECT	GO:0003073~regulation of systemic arterial blood pressure	3	0.00317007	0.0184046	DDAH1, NCALD, SLC4A5	356	7	11368	13.6854	1	1	1
GOTERM_BP_DIRECT	GO:0006486~protein glycosylation	6	0.00634015	0.0225967	GALNT7, GALNT15, B3GNT3, GCNT7, GALNT10, ST3GAL3	356	52	11368	3.68453	1	1	1
GOTERM_BP_DIRECT	GO:0030182~neuron differentiation	5	0.00528346	0.0250716	WNT5A, WNT7A, ACSL4, SMARCA1, ITM2C	356	36	11368	4.43508	1	1	1
GOTERM_MF_DIRECT	GO:0005506~iron ion binding	9	0.00951022	0.0254158	CH25H, P4HA3, CYP20A1, P3H1, CYP7B1, FBXL5, PPEF1, CDO1, CYP7A1	347	113	11048	2.53582	0.999989	1	1
GOTERM_BP_DIRECT	GO:0006635~fatty acid beta-oxidation	4	0.00422677	0.0299512	ACAA2, ACOX1, ECHDC2, ACAT1	356	22	11368	5.80592	1	1	1
GOTERM_MF_DIRECT	GO:0003824~catalytic activity	7	0.00739684	0.0315439	HPGD, AUH, ECH1, ECHDC1, ACSL4, SPATA20, PBLD	347	76	11048	2.9325	0.999999	1	1
GOTERM_MF_DIRECT	GO:0003730~mRNA 3'-UTR binding	4	0.00422677	0.0339104	CARHSP1, SERBP1, CPEB4, CRYZ	347	23	11048	5.53715	1	1	1
GOTERM_BP_DIRECT	GO:0002009~morphogenesis of an epithelium	3	0.00317007	0.0370758	CA2, CA9, SERPINB5	356	10	11368	9.57978	1	1	1
GOTERM_BP_DIRECT	GO:0030335~positive regulation of cell migration	7	0.00739684	0.0387001	ACVR1, GRB7, MIEN1, LEF1, PDGFC, LAMB1, CBLL1	356	80	11368	2.7941	1	1	1
GOTERM_BP_DIRECT	GO:0006301~postreplication repair	3	0.00317007	0.0443963	BRCA1, POLH, RAD18	356	11	11368	8.70889	1	1	1
GOTERM_BP_DIRECT	GO:0055088~lipid homeostasis	4	0.00422677	0.0507834	ACOX1, NR1D2, ACAD11, ACADSB	356	27	11368	4.73075	1	1	1
GOTERM_MF_DIRECT	GO:0005507~copper ion binding	5	0.00528346	0.0515202	ATP7B, S100A13, LOXL4, PAM, METTL17	347	45	11048	3.53762	1	1	1
GOTERM_BP_DIRECT	GO:0043153~entrainment of circadian clock by photoperiod	3	0.00317007	0.0604455	ID2, BHLHE40, CRY2	356	13	11368	7.36906	1	1	1
GOTERM_MF_DIRECT	GO:0003995~acyl-CoA dehydrogenase activity	3	0.00317007	0.0607519	ACOX1, ACAD11, ACADSB	347	13	11048	7.34737	1	1	1
GOTERM_BP_DIRECT	GO:0019674~NAD metabolic process	2	0.00211338	0.0614835	NADK2, KMO	356	2	11368	31.9326	1	1	1
GOTERM_BP_DIRECT	GO:0050728~negative regulation of inflammatory response	5	0.00528346	0.0621115	SOCS3, MVK, ADORA1, ACP5, AOAH	356	48	11368	3.32631	1	1	1
GOTERM_MF_DIRECT	GO:0019905~syntaxin binding	4	0.00422677	0.0663271	NAPB, SYTL1, VAMP2, SYTL2	347	30	11048	4.24515	1	1	1
GOTERM_BP_DIRECT	GO:0043123~positive regulation of I-kappaB kinase/NF-kappaB signaling	7	0.00739684	0.0677501	MAP3K3, TRAF3IP2, CTH, LPAR1, NOD1, CXXC5, MID2	356	92	11368	2.42965	1	1	1
GOTERM_BP_DIRECT	GO:0006351~transcription, DNA-templated	15	0.0158504	0.0700089	ZNF770, EGR1, MEF2B, SATB1, HMGB2, NR1D2, HNF1B, NR3C1, PAX2, FOXP1, ID2, BHLHE40, KLF9, ID4, PPARGC1A	356	290	11368	1.65169	1	1	1
GOTERM_MF_DIRECT	GO:0016757~transferase activity, transferring glycosyl groups	4	0.00422677	0.0717986	GALNT7, GALNT15, HPRT1, GALNT10	347	31	11048	4.10821	1	1	1
GOTERM_BP_DIRECT	GO:0045892~negative regulation of transcription, DNA-templated	11	0.0116236	0.0724525	HMBOX1, ID2, CRY2, WNT5A, ZNF438, ID4, CD38, NR1D2, BRCA1, GAS6, PAX2	356	189	11368	1.85851	1	1	1
GOTERM_MF_DIRECT	GO:0001077~transcriptional activator activity, RNA polymerase II core promoter proximal region sequence-specific binding	9	0.00951022	0.072897	EGR1, MEF2B, LEF1, CREB3L2, ETV1, MYBL2, NR3C1, KLF4, CARF	347	140	11048	2.04677	1	1	1
GOTERM_BP_DIRECT	GO:0015701~bicarbonate transport	3	0.00317007	0.0781345	CA4, SLC26A4, SLC4A5	356	15	11368	6.38652	1	1	1
GOTERM_MF_DIRECT	GO:0052890~oxidoreductase activity, acting on the CH-CH group of donors, with a flavin as acceptor	3	0.00317007	0.0785219	ACOX1, ACAD11, ACADSB	347	15	11048	6.36772	1	1	1
GOTERM_MF_DIRECT	GO:0003705~transcription factor activity, RNA polymerase II distal enhancer sequence-specific binding	4	0.00422677	0.0833218	BHLHE40, LEF1, HNF1B, FOXP1	347	33	11048	3.85923	1	1	1
GOTERM_BP_DIRECT	GO:2000378~negative regulation of reactive oxygen species metabolic process	3	0.00317007	0.0875112	TIGAR, BRCA1, PAX2	356	16	11368	5.98736	1	1	1
GOTERM_BP_DIRECT	GO:0070301~cellular response to hydrogen peroxide	3	0.00317007	0.0875112	NET1, NFE2L2, AQP1	356	16	11368	5.98736	1	1	1
GOTERM_MF_DIRECT	GO:0070006~metalloaminopeptidase activity	3	0.00317007	0.0879404	METAP1D, ENPEP, ANPEP	347	16	11048	5.96974	1	1	1
GOTERM_BP_DIRECT	GO:0046330~positive regulation of JNK cascade	4	0.00422677	0.0887807	RB1CC1, NOD1, TPD52L1, STK3	356	34	11368	3.75677	1	1	1
GOTERM_BP_DIRECT	GO:0060576~intestinal epithelial cell development	2	0.00211338	0.0907966	TIGAR, SPDEF	356	3	11368	21.2884	1	1	1
GOTERM_BP_DIRECT	GO:0045637~regulation of myeloid cell differentiation	2	0.00211338	0.0907966	CSF3R, FAS	356	3	11368	21.2884	1	1	1
GOTERM_BP_DIRECT	GO:0035754~B cell chemotaxis	2	0.00211338	0.0907966	CH25H, GAS6	356	3	11368	21.2884	1	1	1
GOTERM_BP_DIRECT	GO:0042663~regulation of endodermal cell fate specification	2	0.00211338	0.0907966	HNF1B, DUSP6	356	3	11368	21.2884	1	1	1
GOTERM_BP_DIRECT	GO:0006564~L-serine biosynthetic process	2	0.00211338	0.0907966	PSAT1, PSPH	356	3	11368	21.2884	1	1	1
GOTERM_BP_DIRECT	GO:0071499~cellular response to laminar fluid shear stress	2	0.00211338	0.0907966	KLF4, NFE2L2	356	3	11368	21.2884	1	1	1
GOTERM_BP_DIRECT	GO:0048341~paraxial mesoderm formation	2	0.00211338	0.0907966	LEF1, WNT5A	356	3	11368	21.2884	1	1	1
GOTERM_BP_DIRECT	GO:0050830~defense response to Gram-positive bacterium	4	0.00422677	0.0949635	HMGB2, ACP5, NOD1, ADM	356	35	11368	3.64944	1	1	1
GOTERM_BP_DIRECT	GO:0032922~circadian regulation of gene expression	4	0.00422677	0.0949635	ID2, BHLHE40, CRY2, PPARGC1A	356	35	11368	3.64944	1	1	1
GOTERM_BP_DIRECT	GO:0051297~centrosome organization	3	0.00317007	0.0972021	CEP120, HAUS4, HAUS5	356	17	11368	5.63516	1	1	1
GOTERM_BP_DIRECT	GO:0046718~viral entry into host cell	3	0.00317007	0.0972021	DPP4, ANPEP, CTSB	356	17	11368	5.63516	1	1	1
GOTERM_BP_DIRECT	GO:0033539~fatty acid beta-oxidation using acyl-CoA dehydrogenase	3	0.00317007	0.0972021	ACOX1, ACAD11, ACADSB	356	17	11368	5.63516	1	1	1
GOTERM_MF_DIRECT	GO:0008146~sulfotransferase activity	3	0.00317007	0.0976736	CHST9, CHST7, SULT2A1	347	17	11048	5.61858	1	1	1

## Sheet: AM_15_12DOWNDEGs
Category	Term	Count	%	PValue	Genes	List Total	Pop Hits	Pop Total	Fold Enrichment	Bonferroni	Benjamini	FDR
GOTERM_CC_DIRECT	GO:0070062~extracellular exosome	112	0.0731376	0.000150452	PGLYRP2, STEAP4, TPMT, ATP8A1, PLOD2, PLOD1, ANTXR1, CLU, ICAM1, PNP, ALCAM, PLAU, CAPN2, TOR3A, GSTK1, ACOT7, IGFBP2, SCNN1G, COL4A2, PPA1, PADI2, S100A9, GPLD1, S100A8, PSMD12, TEX264, TACSTD2, RHOBTB3, DPT, SLC5A1, PCDH12, KNG1, FAM171A1, LDHA, INPP5A, HSPH1, PRDX1, APOE, S100A14, S100A10, PCK2, ATP6V1C2, MPST, PRNP, NEBL, IDH1, TMEM132A, RAB27A, UEVLD, PM20D2, COL5A1, GPR180, MYO5B, SDC1, CYS…	645	1590	12833	1.40149	0.0478674	0.0370694	0.0369557
GOTERM_CC_DIRECT	GO:0009986~cell surface	28	0.0182844	0.00022742	SLC46A2, IGSF3, ITGB4, SDC3, LPAR2, ANTXR1, CLU, PKD1, GPA33, PLAU, LIPG, ENPP1, MPZL1, PRNP, FZD5, ANXA2, ANXA4, EMP2, SULF1, SULF2, ERP44, CD109, AQP11, SDC1, MELTF, EPHA2, TLR2, HBEGF	645	257	12833	2.16767	0.0714651	0.0370694	0.0369557
GOTERM_CC_DIRECT	GO:0005783~endoplasmic reticulum	33	0.0215495	0.00133797	ATP8A1, LPCAT1, HSD17B3, MGST2, PLOD2, PLOD1, LCLAT1, CLU, CLGN, SGPL1, APH1B, GPAT4, GPER1, APOE, BAK1, EDEM3, PRNP, TMEM132A, P3H2, HPS6, P3H3, SULF1, SGPP2, CKAP4, SULF2, FA2H, ERP44, RCN2, TMEM98, LPCAT2, CHI3L1, AQP11, CCDC3	645	362	12833	1.81374	0.353686	0.145393	0.144947
GOTERM_MF_DIRECT	GO:0017017~MAP kinase tyrosine/serine/threonine phosphatase activity	5	0.00326507	0.000547883	DUSP4, DUSP5, DUSP2, DUSP10, DUSP18	532	9	11048	11.5372	0.270698	0.147836	0.147579
GOTERM_MF_DIRECT	GO:0005509~calcium ion binding	40	0.0261206	0.000647438	FKBP14, LPCAT1, PCDH12, THBS2, CLGN, CAMKK2, SPOCK2, CAPN2, CHP1, S100A12, ANXA8, SLIT2, S100A14, PAMR1, S100A11, S100A10, EDEM3, CGREF1, S100G, ANXA1, S100A2, ANXA2, TESC, ANXA4, TBC1D9, SULF1, MMP8, SULF2, RCN3, EHD1, MMP14, RCN2, LPCAT2, S100A6, PADI2, TLL2, CALM1, S100A9, S100A8, FBN1	532	472	11048	1.75991	0.311366	0.147836	0.147579
GOTERM_MF_DIRECT	GO:0016746~transferase activity, transferring acyl groups	6	0.00391809	0.000961753	CPT1A, GPAT4, ABHD5, LCLAT1, AGPAT3, AGPAT4	532	17	11048	7.3295	0.425489	0.147836	0.147579
GOTERM_MF_DIRECT	GO:0042834~peptidoglycan binding	4	0.00261206	0.00102664	PGLYRP4, PGLYRP3, PGLYRP2, TLR2	532	5	11048	16.6135	0.446586	0.147836	0.147579
GOTERM_CC_DIRECT	GO:0005604~basement membrane	7	0.0045711	0.0027524	ANXA2, COL5A1, COL7A1, P3H2, TIMP1, THBS2, FBN1	645	29	12833	4.80251	0.592828	0.224321	0.223632
GOTERM_MF_DIRECT	GO:0005536~glucose binding	4	0.00261206	0.00198002	HK3, SLC2A3, GCK, HK2	532	6	11048	13.8446	0.680699	0.228098	0.227702
GOTERM_CC_DIRECT	GO:0045121~membrane raft	11	0.00718316	0.00711596	TLR1, PRNP, ANXA2, GPC1, CAPN2, ARID3A, TRAF2, SULF1, ICAM1, TLR2, S100A10	645	81	12833	2.70194	0.902519	0.463961	0.462538
GOTERM_MF_DIRECT	GO:0005524~ATP binding	66	0.0430989	0.00581552	TOP2A, HSP90AB1, ATP8A1, LRRK1, TESK2, HK2, OASL, HK3, KIF5C, CDK20, PIP4K2A, ENPP1, KIF1A, ABCC3, MAP4K1, TOR3A, ABCC1, CAMK1D, RIPK3, SPHK1, CAD, TAP2, IRAK3, NAV2, KIF22, MAPKAPK3, MAPKAPK2, MCM3, MCM4, TRIB3, TRIB1, RAF1, EPHA1, RBKS, ABCG1, EPHA2, PDXK, HSPA4L, RHOBTB3, ABCB9, ATP1A1, CAMKK2, HSPH1, GRK5, ABL2, PTK2B, CSK, CKB, MAPK6, ACSS1, TRPM6, MAPK4, ABCA1, MYO10, ABCA3, ATP2B4, GCK, SR…	532	992	11048	1.38167	0.965248	0.551057	0.5501
GOTERM_MF_DIRECT	GO:0016019~peptidoglycan receptor activity	3	0.00195904	0.00669687	PGLYRP4, PGLYRP3, PGLYRP2	532	3	11048	20.7669	0.979149	0.551057	0.5501
GOTERM_CC_DIRECT	GO:0005578~proteinaceous extracellular matrix	15	0.00979521	0.0119632	DPT, OLFML2A, ADAMTS20, ADAMTS4, ADAMTS2, NOV, COL5A1, GPC1, SPOCK2, GFOD2, COL6A3, TIMP1, SLIT2, GPLD1, FBN1	645	142	12833	2.1017	0.980229	0.650003	0.648009
GOTERM_CC_DIRECT	GO:0033256~I-kappaB/NF-kappaB complex	3	0.00195904	0.0141001	REL, NFKB2, RELB	645	4	12833	14.9221	0.990239	0.656661	0.654647
GOTERM_BP_DIRECT	GO:0032436~positive regulation of proteasomal ubiquitin-dependent protein catabolic process	9	0.00587713	0.000669761	RNF144B, RNF114, RNF125, RNF138, ZFAND2A, TRIB3, TRIB1, CLU, SOCS4	552	41	11368	4.52068	0.750979	0.775736	0.775736
GOTERM_BP_DIRECT	GO:0060999~positive regulation of dendritic spine development	4	0.00261206	0.00105243	NEURL1, CAMK1, APOE, MAPK6	552	5	11368	16.4754	0.887517	0.775736	0.775736
GOTERM_BP_DIRECT	GO:0007155~cell adhesion	16	0.0104482	0.00112155	TNFAIP6, ZAN, DPT, THBS2, SULF1, ICAM1, FERMT1, NOV, COL5A1, SELL, SPECC1L, CD9, PTK2B, HES1, CNTN3, MPDZ	552	126	11368	2.61514	0.90256	0.775736	0.775736
GOTERM_CC_DIRECT	GO:0005623~cell	8	0.00522411	0.0212679	HK3, ERP44, GNA15, XK, CCKBR, TTC7A, HK2, KNG1	645	56	12833	2.8423	0.999095	0.848657	0.846053
GOTERM_CC_DIRECT	GO:0005765~lysosomal membrane	12	0.00783617	0.0234292	ZFYVE26, ANXA2, TMEM79, ATP6V0A2, LAPTM5, ENPP1, CTNS, ABCB9, AP5B1, RNF152, GPLD1, ATP6V1C2	645	111	12833	2.15093	0.99956	0.848657	0.846053
GOTERM_CC_DIRECT	GO:0005794~Golgi apparatus	28	0.0182844	0.0282967	LPCAT1, PTHLH, ZDHHC18, DUSP10, GPER1, LIPG, CAPN2, ST3GAL5, APOE, PRNP, FZD5, OPALIN, SLC30A5, PTCH1, TMEM132A, P3H2, RAB27A, ARID3A, EMP2, SULF1, SULF2, TLR1, BACE2, MPHOSPH9, RP2, OPTN, ABCG1, TLR2	645	365	12833	1.52628	0.999914	0.922471	0.919642
GOTERM_BP_DIRECT	GO:0032496~response to lipopolysaccharide	11	0.00718316	0.00260898	NFKBIA, PTGER4, NGFR, CD40, DUSP10, MAPKAPK3, BDKRB2, IRAK3, S100A14, TRIB1, IFNAR1	552	73	11368	3.10324	0.995576	1	1
GOTERM_BP_DIRECT	GO:0034097~response to cytokine	6	0.00391809	0.00279852	MAPKAPK3, REL, TIMP1, BCL2L1, NFKB2, RELB	552	21	11368	5.88406	0.997018	1	1
GOTERM_BP_DIRECT	GO:0050727~regulation of inflammatory response	7	0.0045711	0.00329322	ANXA1, PGLYRP2, TNIP1, TNFAIP3, PIK3AP1, SLC7A2, S100A8	552	31	11368	4.6503	0.998935	1	1
GOTERM_BP_DIRECT	GO:0001889~liver development	6	0.00391809	0.00740813	HES1, ACADM, JARID2, SOD2, PKD1, SEC63	552	26	11368	4.75251	1	1	1
GOTERM_BP_DIRECT	GO:0006954~inflammatory response	18	0.0117543	0.00936514	PTGER4, NGFR, CD40, AFAP1L2, ANXA1, SPHK1, RELB, NFKB2, TLR1, MAPKAPK2, REL, BDKRB2, CHI3L1, S100A12, CD14, IL17D, EPHA2, TLR2	552	187	11368	1.98233	1	1	1
GOTERM_BP_DIRECT	GO:0001765~membrane raft assembly	3	0.00195904	0.0131815	ANXA2, EMP2, S100A10	552	4	11368	15.4457	1	1	1
GOTERM_BP_DIRECT	GO:0038061~NIK/NF-kappaB signaling	3	0.00195904	0.0131815	REL, NFKB2, RELB	552	4	11368	15.4457	1	1	1
GOTERM_BP_DIRECT	GO:0016045~detection of bacterium	3	0.00195904	0.0131815	PGLYRP4, PGLYRP3, PGLYRP2	552	4	11368	15.4457	1	1	1
GOTERM_BP_DIRECT	GO:0030324~lung development	7	0.0045711	0.0133727	HSD11B1, ADAMTS2, MMP14, CHI3L1, HES1, FGFR2, BMPR1A	552	41	11368	3.51608	1	1	1
GOTERM_BP_DIRECT	GO:0010875~positive regulation of cholesterol efflux	4	0.00261206	0.0139569	NFKBIA, PTCH1, APOE, ABCG1	552	11	11368	7.4888	1	1	1
GOTERM_BP_DIRECT	GO:0008152~metabolic process	10	0.00653014	0.0161758	EDEM3, GPAT4, BCKDHB, ACSL5, ENPP4, ENPP5, LCLAT1, AGPAT3, AGPAT4, SULF2	552	81	11368	2.54249	1	1	1
GOTERM_BP_DIRECT	GO:0043588~skin development	5	0.00326507	0.0169222	ADAMTS2, COL5A1, ITGB4, DACT2, PKD1	552	21	11368	4.90338	1	1	1
GOTERM_BP_DIRECT	GO:0042060~wound healing	6	0.00391809	0.0178772	CNN2, EPB41L4B, VANGL2, ARHGEF19, SDC1, GRHL3	552	32	11368	3.86141	1	1	1
GOTERM_BP_DIRECT	GO:0043691~reverse cholesterol transport	4	0.00261206	0.0179497	ABCA1, LIPG, APOE, ABCG1	552	12	11368	6.86473	1	1	1
GOTERM_MF_DIRECT	GO:0004725~protein tyrosine phosphatase activity	9	0.00587713	0.018593	DUSP4, DUSP5, MTMR1, PTPN1, DUSP2, PTPRR, DUSP10, UBASH3B, DUSP18	532	70	11048	2.67003	0.99998	1	1
GOTERM_MF_DIRECT	GO:0042803~protein homodimerization activity	9	0.00587713	0.018593	TOP2A, BCL2L10, SMAGP, BIRC5, BAK1, OLFML2A, CRYAB, CD200, BCL2L1	532	70	11048	2.67003	0.99998	1	1
GOTERM_BP_DIRECT	GO:0006749~glutathione metabolic process	5	0.00326507	0.0199094	GSTK1, ALDH5A1, IDH1, CTNS, SOD2	552	22	11368	4.6805	1	1	1
GOTERM_MF_DIRECT	GO:0004340~glucokinase activity	3	0.00195904	0.0209286	HK3, GCK, HK2	532	5	11048	12.4602	0.999995	1	1
GOTERM_MF_DIRECT	GO:0008745~N-acetylmuramoyl-L-alanine amidase activity	3	0.00195904	0.0209286	PGLYRP4, PGLYRP3, PGLYRP2	532	5	11048	12.4602	0.999995	1	1
GOTERM_MF_DIRECT	GO:0008092~cytoskeletal protein binding	3	0.00195904	0.0209286	PDLIM3, ANXA2, NEBL	532	5	11048	12.4602	0.999995	1	1
GOTERM_BP_DIRECT	GO:2000060~positive regulation of protein ubiquitination involved in ubiquitin-dependent protein catabolic process	3	0.00195904	0.0212675	PTK2B, CCDC22, CLU	552	5	11368	12.3565	1	1	1
GOTERM_BP_DIRECT	GO:0034374~low-density lipoprotein particle remodeling	3	0.00195904	0.0212675	APOE, PLA2G7, ABCG1	552	5	11368	12.3565	1	1	1
GOTERM_BP_DIRECT	GO:0007398~ectoderm development	3	0.00195904	0.0212675	ZBTB17, GRHL3, BMPR1A	552	5	11368	12.3565	1	1	1
GOTERM_BP_DIRECT	GO:1904659~glucose transmembrane transport	3	0.00195904	0.0212675	SLC2A3, SLC5A1, SLC5A4	552	5	11368	12.3565	1	1	1
GOTERM_BP_DIRECT	GO:0006814~sodium ion transport	4	0.00261206	0.0225098	ATP1B3, SLC5A1, SCN3B, SLC5A4	552	13	11368	6.33668	1	1	1
GOTERM_BP_DIRECT	GO:0060348~bone development	5	0.00326507	0.0232016	AMER1, SH3PXD2B, SULF1, FGFR2, SULF2	552	23	11368	4.477	1	1	1
GOTERM_BP_DIRECT	GO:0050830~defense response to Gram-positive bacterium	6	0.00391809	0.0256071	PGLYRP4, PGLYRP3, PGLYRP2, LYZL6, EPHA2, TLR2	552	35	11368	3.53043	1	1	1
GOTERM_BP_DIRECT	GO:0007249~I-kappaB kinase/NF-kappaB signaling	5	0.00326507	0.0268051	RIPK3, REL, TANK, NFKB2, RELB	552	24	11368	4.29046	1	1	1
GOTERM_BP_DIRECT	GO:0030155~regulation of cell adhesion	5	0.00326507	0.0268051	STAT5A, ABL2, PTK2B, PKD1, ICAM1	552	24	11368	4.29046	1	1	1
GOTERM_BP_DIRECT	GO:0061028~establishment of endothelial barrier	4	0.00261206	0.027639	MARVELD2, RAPGEF1, F2RL1, ICAM1	552	14	11368	5.88406	1	1	1
GOTERM_BP_DIRECT	GO:0006631~fatty acid metabolic process	4	0.00261206	0.027639	FA2H, SGPL1, GPAT4, ABHD5	552	14	11368	5.88406	1	1	1
GOTERM_BP_DIRECT	GO:0006950~response to stress	4	0.00261206	0.027639	MAP4K1, HSP90AB1, GADD45B, BDKRB2	552	14	11368	5.88406	1	1	1
GOTERM_BP_DIRECT	GO:0008630~intrinsic apoptotic signaling pathway in response to DNA damage	5	0.00326507	0.0307248	BCL2L10, BAK1, SOD2, EPHA2, BCL2L1	552	25	11368	4.11884	1	1	1
GOTERM_BP_DIRECT	GO:0032963~collagen metabolic process	3	0.00195904	0.0308868	P3H2, P3H3, HIF1A	552	6	11368	10.2971	1	1	1
GOTERM_BP_DIRECT	GO:0009253~peptidoglycan catabolic process	3	0.00195904	0.0308868	PGLYRP4, PGLYRP3, PGLYRP2	552	6	11368	10.2971	1	1	1
GOTERM_BP_DIRECT	GO:0002224~toll-like receptor signaling pathway	4	0.00261206	0.0333343	TLR1, MAPKAPK3, IRAK3, TLR2	552	15	11368	5.49179	1	1	1
GOTERM_BP_DIRECT	GO:0002755~MyD88-dependent toll-like receptor signaling pathway	4	0.00261206	0.0333343	TLR1, TNIP1, IRAK3, TLR2	552	15	11368	5.49179	1	1	1
GOTERM_CC_DIRECT	GO:0005737~cytoplasm	126	0.0822798	0.0357999	ZNF175, UBP1, MSI1, MKI67, PNP, RASSF2, RNF114, TRIM29, KIF5C, CAPN2, PIP4K2A, SPA17, MFSD2A, TSPYL2, IL1R2, MAPKAPK3, DMTF1, PPA1, MAPKAPK2, S100A6, FSCN1, PADI2, TRIB1, MTMR1, PSMD12, ABHD5, PIK3R5, LDHA, RIC8B, GRK5, S100A12, S100A11, SOCS4, IVNS1ABP, STAT5A, FDPS, FZD3, AFAP1L2, GADD45B, SRD5A1, DCDC2, NFATC1, KLHDC8B, RFXANK, ARHGAP27, LRRC66, HOPX, NFKB2, SRPK1, NFKBIA, COQ3, CDK7, SDC1, CC…	645	2145	12833	1.16872	0.999993	1	1
GOTERM_MF_DIRECT	GO:0031418~L-ascorbic acid binding	4	0.00261206	0.0387498	P3H2, PLOD2, PLOD1, P3H3	532	16	11048	5.19173	1	1	1
GOTERM_BP_DIRECT	GO:0006469~negative regulation of protein kinase activity	7	0.0045711	0.0388625	UBASH3B, GADD45B, LRRTM4, TRIB3, EPHA1, LRRC66, SOCS4	552	52	11368	2.7723	1	1	1
GOTERM_BP_DIRECT	GO:0007204~positive regulation of cytosolic calcium ion concentration	7	0.0045711	0.0388625	PTGER4, GNA15, CCKBR, GPER1, ABL2, F2RL1, KNG1	552	52	11368	2.7723	1	1	1
GOTERM_BP_DIRECT	GO:0030177~positive regulation of Wnt signaling pathway	4	0.00261206	0.0395885	SULF1, FGFR2, ATP6V1C2, TLR2	552	16	11368	5.14855	1	1	1
GOTERM_CC_DIRECT	GO:0005811~lipid particle	6	0.00391809	0.0400141	EHD1, ANXA2, LPCAT2, LPCAT1, ABHD5, CKAP4	645	38	12833	3.14149	0.999998	1	1
GOTERM_MF_DIRECT	GO:0070530~K63-linked polyubiquitin binding	3	0.00195904	0.0412275	UIMC1, TNFAIP3, OPTN	532	7	11048	8.90011	1	1	1
GOTERM_BP_DIRECT	GO:0048103~somatic stem cell division	3	0.00195904	0.0418721	VANGL2, FZD7, ZFP36L2	552	7	11368	8.82609	1	1	1
GOTERM_MF_DIRECT	GO:0008201~heparin binding	9	0.00587713	0.0428387	NOV, PCOLCE2, COL5A1, PTCH1, SLIT2, APOE, THBS2, FBN1, HBEGF	532	82	11048	2.2793	1	1	1
GOTERM_CC_DIRECT	GO:0016328~lateral plasma membrane	5	0.00326507	0.044052	FZD3, ANXA1, VANGL2, TACSTD2, CLDN1	645	27	12833	3.68447	1	1	1
GOTERM_MF_DIRECT	GO:0031624~ubiquitin conjugating enzyme binding	4	0.00261206	0.0454219	RNF144B, RNF114, RNF125, RNF138	532	17	11048	4.88633	1	1	1
GOTERM_BP_DIRECT	GO:0043065~positive regulation of apoptotic process	10	0.00653014	0.0477847	TOP2A, BCL2L10, CAMK1D, RASSF2, GADD45B, NEURL1, SLIT2, CLU, GPLD1, BCL2L1	552	98	11368	2.10145	1	1	1
GOTERM_CC_DIRECT	GO:0016021~integral component of membrane	209	0.13648	0.0489496	FAAH, SLC46A2, ZAN, HS6ST1, CLDN1, ANTXR1, ICAM1, ALCAM, PTGFRN, ICOSLG, SEC63, CPT1A, UNC5A, ENTPD3, ACSL1, IL1R2, ACSL5, CLDN3, CD109, TMEM79, ORAI1, RNF122, PTGES, TMEM185A, TMEM87B, IGSF3, TMEM63B, SDC3, LPAR2, MGST2, LPAR3, ABCB9, SLC5A1, PCDH12, SLC5A4, KIAA0040, HSD11B1, FAM171A1, PCNX1, ATP6V0A2, NAALAD2, ST3GAL5, KCNN4, TRPM6, GPM6B, S100A10, NTNG1, B3GALNT1, FZD3, TMEM86A, TMEM184B, FZD…	645	3767	12833	1.10387	1	1	1
GOTERM_BP_DIRECT	GO:0007595~lactation	4	0.00261206	0.0537286	STAT5A, GPAT4, NEURL1, HIF1A	552	18	11368	4.57649	1	1	1
GOTERM_BP_DIRECT	GO:0072657~protein localization to membrane	3	0.00195904	0.0540689	SH3PXD2B, RAB29, HPS6	552	8	11368	7.72283	1	1	1
GOTERM_BP_DIRECT	GO:0072001~renal system development	3	0.00195904	0.0540689	SOX17, ITGB4, SEC63	552	8	11368	7.72283	1	1	1
GOTERM_BP_DIRECT	GO:0048568~embryonic organ development	3	0.00195904	0.0540689	PTCH1, FGFR2, BMPR1A	552	8	11368	7.72283	1	1	1
GOTERM_BP_DIRECT	GO:0001706~endoderm formation	3	0.00195904	0.0540689	DUSP4, DUSP5, DUSP2	552	8	11368	7.72283	1	1	1
GOTERM_BP_DIRECT	GO:0033628~regulation of cell adhesion mediated by integrin	3	0.00195904	0.0540689	PLAU, TESC, EPHA2	552	8	11368	7.72283	1	1	1
GOTERM_BP_DIRECT	GO:0061088~regulation of sequestering of zinc ion	3	0.00195904	0.0540689	SLC30A3, SLC30A5, SLC30A4	552	8	11368	7.72283	1	1	1
GOTERM_CC_DIRECT	GO:0043220~Schmidt-Lanterman incisure	3	0.00195904	0.0575698	ANXA2, MARVELD2, MPDZ	645	8	12833	7.46105	1	1	1
GOTERM_CC_DIRECT	GO:0005887~integral component of plasma membrane	45	0.0293856	0.0590733	KCNK5, PTGER4, CD40, STEAP4, PLXND1, TACSTD2, SLC2A3, SGMS2, SLC5A1, CLDN1, SLC7A2, SLC5A4, ICAM1, SLC2A8, RXFP3, MRC2, APH1B, CNGA4, ICOSLG, MPZL1, SLC19A2, MFSD2A, ABCA1, ABCC3, NGFR, OPN4, ABCC1, SMAGP, TRPC1, SLC6A15, SLC10A3, LAPTM5, KCNJ15, SLC5A6, TLR1, SCNN1G, SLC7A9, CD9, ATP13A5, F2RL1, EPHA1, CD200, EPHA2, IFNAR1, HBEGF	645	690	12833	1.29757	1	1	1
GOTERM_BP_DIRECT	GO:0007417~central nervous system development	5	0.00326507	0.0609867	ALDH5A1, VNN3, B3GNT5, CSK, GRHL3	552	31	11368	3.32165	1	1	1
GOTERM_BP_DIRECT	GO:0033077~T cell differentiation in thymus	4	0.00261206	0.0615847	RIPK3, FZD5, FZD7, ZFP36L2	552	19	11368	4.33562	1	1	1
GOTERM_BP_DIRECT	GO:2001244~positive regulation of intrinsic apoptotic signaling pathway	4	0.00261206	0.0615847	RIPK3, S100A9, CLU, S100A8	552	19	11368	4.33562	1	1	1
GOTERM_BP_DIRECT	GO:0042127~regulation of cell proliferation	11	0.00718316	0.062991	NFKBIA, CNN2, FA2H, NGFR, CD40, PLAU, ABL2, PTK2B, CSK, S100A11, FGFR2	552	119	11368	1.90367	1	1	1
GOTERM_BP_DIRECT	GO:0042632~cholesterol homeostasis	5	0.00326507	0.0671452	EHD1, NUS1, LIPG, APOE, ABCG1	552	32	11368	3.21784	1	1	1
GOTERM_BP_DIRECT	GO:0034142~toll-like receptor 4 signaling pathway	3	0.00195904	0.0673346	NFKBIA, S100A14, PIK3AP1	552	9	11368	6.86473	1	1	1
GOTERM_BP_DIRECT	GO:0019752~carboxylic acid metabolic process	3	0.00195904	0.0673346	UEVLD, LDHA, SGPL1	552	9	11368	6.86473	1	1	1
GOTERM_BP_DIRECT	GO:0035987~endodermal cell differentiation	4	0.00261206	0.069941	COL4A2, LAMB3, COL7A1, MMP8	552	20	11368	4.11884	1	1	1
GOTERM_CC_DIRECT	GO:0005777~peroxisome	6	0.00391809	0.0734834	GSTK1, PECR, ACBD5, IDH1, ACADM, DHRS4	645	45	12833	2.65282	1	1	1
GOTERM_CC_DIRECT	GO:0043231~intracellular membrane-bounded organelle	10	0.00653014	0.0736282	CD40, AHCYL2, GPRC5A, NOV, COL4A2, ABCA3, PITPNM2, ATP13A5, ATP1A1, MISP	645	103	12833	1.93166	1	1	1
GOTERM_BP_DIRECT	GO:0009791~post-embryonic development	6	0.00391809	0.0758409	SGPL1, ALDH5A1, AGO2, ACADM, SOD2, FGFR2	552	47	11368	2.62905	1	1	1
GOTERM_CC_DIRECT	GO:0005925~focal adhesion	18	0.0117543	0.0759194	ANXA1, HMGA1, KIF22, ICAM1, ENAH, MRC2, ATAT1, FERMT1, ALCAM, GRK5, PLAU, ATP6V0A2, CAPN2, SDC1, PTK2B, MISP, MPZL1, EPHA2	645	232	12833	1.54366	1	1	1
GOTERM_MF_DIRECT	GO:0032266~phosphatidylinositol-3-phosphate binding	4	0.00261206	0.0772221	ZFYVE26, SESTD1, SH3PXD2B, WIPI1	532	21	11048	3.9556	1	1	1
GOTERM_BP_DIRECT	GO:0032956~regulation of actin cytoskeleton organization	4	0.00261206	0.0787775	VANGL2, ARHGEF19, GRHL3, GPM6B	552	21	11368	3.92271	1	1	1
GOTERM_BP_DIRECT	GO:0033209~tumor necrosis factor-mediated signaling pathway	4	0.00261206	0.0787775	CD40, ADAM17, PTK2B, TRAF2	552	21	11368	3.92271	1	1	1
GOTERM_CC_DIRECT	GO:0009897~external side of plasma membrane	11	0.00718316	0.0791468	SCNN1G, CD40, ALCAM, SELL, SDC1, VTCN1, SPA17, ICOSLG, ABCG1, ICAM1, BMPR1A	645	120	12833	1.82381	1	1	1
GOTERM_MF_DIRECT	GO:0008324~cation transmembrane transporter activity	3	0.00195904	0.0803465	SLC30A3, SLC30A5, SLC30A4	532	10	11048	6.23008	1	1	1
GOTERM_BP_DIRECT	GO:0070373~negative regulation of ERK1 and ERK2 cascade	5	0.00326507	0.080384	PTPN1, PTPRR, TNIP1, GPER1, RAPGEF1	552	34	11368	3.02856	1	1	1
GOTERM_BP_DIRECT	GO:0001954~positive regulation of cell-matrix adhesion	3	0.00195904	0.0815371	PTK2B, EMP2, EPHA1	552	10	11368	6.17826	1	1	1
GOTERM_BP_DIRECT	GO:0045638~negative regulation of myeloid cell differentiation	3	0.00195904	0.0815371	NFKBIA, LEO1, PTK2B	552	10	11368	6.17826	1	1	1
GOTERM_BP_DIRECT	GO:0061436~establishment of skin barrier	3	0.00195904	0.0815371	TMEM79, GRHL3, CLDN1	552	10	11368	6.17826	1	1	1
GOTERM_BP_DIRECT	GO:0040037~negative regulation of fibroblast growth factor receptor signaling pathway	3	0.00195904	0.0815371	GPC1, SULF1, SULF2	552	10	11368	6.17826	1	1	1
GOTERM_BP_DIRECT	GO:0007162~negative regulation of cell adhesion	3	0.00195904	0.0815371	DACT2, KNG1, RND1	552	10	11368	6.17826	1	1	1
GOTERM_BP_DIRECT	GO:0001678~cellular glucose homeostasis	3	0.00195904	0.0815371	HK3, GCK, HK2	552	10	11368	6.17826	1	1	1
GOTERM_BP_DIRECT	GO:0010043~response to zinc ion	3	0.00195904	0.0815371	SLC30A3, SLC30A5, SLC30A4	552	10	11368	6.17826	1	1	1
GOTERM_BP_DIRECT	GO:0034375~high-density lipoprotein particle remodeling	3	0.00195904	0.0815371	LIPG, APOE, ABCG1	552	10	11368	6.17826	1	1	1
GOTERM_CC_DIRECT	GO:0016323~basolateral plasma membrane	8	0.00522411	0.0816437	S100G, ABCC1, ANXA1, VANGL2, ANXA2, MARVELD2, ORAI1, PKD1	645	75	12833	2.12225	1	1	1
GOTERM_MF_DIRECT	GO:0000287~magnesium ion binding	11	0.00718316	0.0848936	TOP2A, PDXK, ATP8A1, INPP1, PPA1, SPHK1, IDH1, TESC, ABL2, IRAK3, SRPK1	532	127	11048	1.79871	1	1	1
GOTERM_BP_DIRECT	GO:0001525~angiogenesis	9	0.00587713	0.0852494	NOV, ANXA2, SOX17, FZD5, UBP1, PTK2B, HS6ST1, HIF1A, FGFR2	552	94	11368	1.97179	1	1	1
GOTERM_CC_DIRECT	GO:0031143~pseudopodium	3	0.00195904	0.0866216	RAB25, CAPN2, F2RL1	645	10	12833	5.96884	1	1	1
GOTERM_BP_DIRECT	GO:0050729~positive regulation of inflammatory response	5	0.00326507	0.087452	STAT5A, PTGER4, S100A9, S100A8, TLR2	552	35	11368	2.94203	1	1	1
GOTERM_BP_DIRECT	GO:0000910~cytokinesis	4	0.00261206	0.0880724	ZFYVE26, BIRC5, RAB11FIP4, BCL2L1	552	22	11368	3.7444	1	1	1
GOTERM_CC_DIRECT	GO:0005776~autophagosome	5	0.00326507	0.08878	TP53INP2, RAB23, TP53INP1, PIP4K2A, OPTN	645	34	12833	2.9259	1	1	1
GOTERM_MF_DIRECT	GO:0055106~ubiquitin-protein transferase regulator activity	2	0.00130603	0.0938201	TRIB3, TRIB1	532	2	11048	20.7669	1	1	1
GOTERM_MF_DIRECT	GO:0005412~glucose:sodium symporter activity	2	0.00130603	0.0938201	SLC5A1, SLC5A4	532	2	11048	20.7669	1	1	1
GOTERM_MF_DIRECT	GO:0030546~receptor activator activity	2	0.00130603	0.0938201	ANXA2, PPARGC1B	532	2	11048	20.7669	1	1	1
GOTERM_MF_DIRECT	GO:0004396~hexokinase activity	2	0.00130603	0.0938201	HK3, HK2	532	2	11048	20.7669	1	1	1
GOTERM_MF_DIRECT	GO:0019834~phospholipase A2 inhibitor activity	2	0.00130603	0.0938201	ANXA1, ANXA2	532	2	11048	20.7669	1	1	1
GOTERM_MF_DIRECT	GO:0031434~mitogen-activated protein kinase kinase binding	2	0.00130603	0.0938201	TRIB3, TRIB1	532	2	11048	20.7669	1	1	1
GOTERM_BP_DIRECT	GO:0030201~heparan sulfate proteoglycan metabolic process	2	0.00130603	0.0945936	SULF1, SULF2	552	2	11368	20.5942	1	1	1
GOTERM_BP_DIRECT	GO:0071727~cellular response to triacyl bacterial lipopeptide	2	0.00130603	0.0945936	TLR1, TLR2	552	2	11368	20.5942	1	1	1
GOTERM_BP_DIRECT	GO:0060675~ureteric bud morphogenesis	2	0.00130603	0.0945936	TACSTD2, HES1	552	2	11368	20.5942	1	1	1
GOTERM_BP_DIRECT	GO:0002793~positive regulation of peptide secretion	2	0.00130603	0.0945936	S100A9, S100A8	552	2	11368	20.5942	1	1	1
GOTERM_BP_DIRECT	GO:0014846~esophagus smooth muscle contraction	2	0.00130603	0.0945936	SULF1, SULF2	552	2	11368	20.5942	1	1	1
GOTERM_BP_DIRECT	GO:0044117~growth of symbiont in host	2	0.00130603	0.0945936	PGLYRP3, PGLYRP2	552	2	11368	20.5942	1	1	1
GOTERM_BP_DIRECT	GO:0044794~positive regulation by host of viral process	2	0.00130603	0.0945936	ANXA2, APOE	552	2	11368	20.5942	1	1	1
GOTERM_BP_DIRECT	GO:0015811~L-cystine transport	2	0.00130603	0.0945936	SLC7A9, CTNS	552	2	11368	20.5942	1	1	1
GOTERM_BP_DIRECT	GO:0035860~glial cell-derived neurotrophic factor receptor signaling pathway	2	0.00130603	0.0945936	SULF1, SULF2	552	2	11368	20.5942	1	1	1
GOTERM_BP_DIRECT	GO:0032827~negative regulation of natural killer cell differentiation involved in immune response	2	0.00130603	0.0945936	PGLYRP3, PGLYRP2	552	2	11368	20.5942	1	1	1
GOTERM_BP_DIRECT	GO:0070488~neutrophil aggregation	2	0.00130603	0.0945936	S100A9, S100A8	552	2	11368	20.5942	1	1	1
GOTERM_BP_DIRECT	GO:0090027~negative regulation of monocyte chemotaxis	2	0.00130603	0.0945936	NOV, NBL1	552	2	11368	20.5942	1	1	1
GOTERM_BP_DIRECT	GO:2000483~negative regulation of interleukin-8 secretion	2	0.00130603	0.0945936	ANXA1, ANXA4	552	2	11368	20.5942	1	1	1
GOTERM_BP_DIRECT	GO:1900221~regulation of beta-amyloid clearance	2	0.00130603	0.0945936	APOE, CLU	552	2	11368	20.5942	1	1	1
GOTERM_BP_DIRECT	GO:0042495~detection of triacyl bacterial lipopeptide	2	0.00130603	0.0945936	TLR1, TLR2	552	2	11368	20.5942	1	1	1
GOTERM_BP_DIRECT	GO:0017038~protein import	2	0.00130603	0.0945936	APOE, CLU	552	2	11368	20.5942	1	1	1
GOTERM_BP_DIRECT	GO:0030111~regulation of Wnt signaling pathway	3	0.00195904	0.0965549	VANGL2, DACT2, DCDC2	552	11	11368	5.6166	1	1	1
GOTERM_BP_DIRECT	GO:0001836~release of cytochrome c from mitochondria	3	0.00195904	0.0965549	BAK1, SOD2, BCL2L1	552	11	11368	5.6166	1	1	1
GOTERM_BP_DIRECT	GO:0006810~transport	8	0.00522411	0.0971571	ACBD5, TMEM184B, MARVELD2, PITPNM3, PITPNM2, G3BP2, LAPTM5, PITPNC1	552	81	11368	2.034	1	1	1
GOTERM_BP_DIRECT	GO:0030199~collagen fibril organization	4	0.00261206	0.0978031	ADAMTS2, ANXA2, COL5A1, DPT	552	23	11368	3.5816	1	1	1
GOTERM_BP_DIRECT	GO:0048565~digestive tract development	4	0.00261206	0.0978031	CCKBR, ITGB4, PKD1, FGFR2	552	23	11368	3.5816	1	1	1
GOTERM_BP_DIRECT	GO:0001568~blood vessel development	4	0.00261206	0.0978031	COL5A1, SPHK1, RAPGEF1, ANTXR1	552	23	11368	3.5816	1	1	1
GOTERM_CC_DIRECT	GO:0035354~Toll-like receptor 1-Toll-like receptor 2 protein complex	2	0.00130603	0.0978516	TLR1, TLR2	645	2	12833	19.8961	1	1	1
GOTERM_CC_DIRECT	GO:0005829~cytosol	45	0.0293856	0.09796	AHCYL2, PDXK, ANKRD33, HSPA4L, RHOBTB3, ADK, ABHD5, SAT1, HIF1A, CLU, ZFP36L2, HK2, RELB, HK3, HSPH1, RIC8B, TP53INP2, KYNU, CASP3, TP53INP1, RAB29, CAPN2, G3BP2, BAK1, ACOT7, GK, ANXA2, IDH1, CAD, TRAF2, WIPI1, EMP2, GCK, NFKB2, NFKBIA, FERMT1, MAP1B, AGO2, REL, S100A6, BIRC5, GNB5, PIK3AP1, CRYAB, BCL2L1	645	718	12833	1.24697	1	1	1

## Sheet: C_15_12UPDEGs
Category	Term	Count	%	PValue	Genes	List Total	Pop Hits	Pop Total	Fold Enrichment	Bonferroni	Benjamini	FDR
GOTERM_CC_DIRECT	GO:0070062~extracellular exosome	80	20.3562	1.55683e-12	SLC46A3, RAB3B, RNF11, BTG2, B4GALT1, TFRC, PEBP1, ABAT, LIPA, GOLGA4, SPR, CA2, DPYSL2, ANPEP, NAMPT, TNFSF10, ACP5, ITGAV, FAM3C, LGALS8, CTSC, CTSB, SLC15A2, WARS, MME, APLP2, ENTPD5, STX7, PLAUR, P3H1, ACSL4, PGD, F3, SERPINB5, SPINT1, SLPI, SMS, SERPING1, CD47, GAS6, ATP6V1B1, ATP6V1A, NDRG3, MAOB, SRC, MVP, SLC1A1, GNAI3, ENDOD1, NEDD4L, IQGAP1, NDRG2, NDRG1, SLC9A1, ACAT1, C2, DPP4, SDCBP,…	286	1590	12833	2.25764	3.50295e-10	3.50286e-10	3.42502e-10
GOTERM_CC_DIRECT	GO:0048471~perinuclear region of cytoplasm	18	4.58015	5.84285e-05	RAB3B, NDFIP2, TFRC, SRC, MVP, FMR1, MX1, STX7, NDRG1, RAB11A, DLG1, RAB15, MYO6, TLK2, RAPGEF2, SEC31A, ITM2C, CTSB	286	256	12833	3.15497	0.0130607	0.0065732	0.00642713
GOTERM_CC_DIRECT	GO:0005737~cytoplasm	70	17.8117	0.000674704	BTG1, EIF4E3, CRTC3, FMR1, ADM, IFIT1, CDC14B, NUDT4, SPR, ANPEP, NAMPT, PSPH, SULT2A1, MAGI1, CSNK1G3, WARS, MME, DUSP1, DDX58, PGD, GPCPD1, DUSP6, SERPINB5, CDC25B, ETV6, PRKD3, MAPRE3, GAS6, FAM84B, NDRG3, WDR26, HPGD, MAGED1, MVP, LEF1, RNF38, NEDD4L, GMPR, STC1, NDRG2, NDRG1, SLC9A1, GK5, SDCBP, UGP2, EPB41L1, MYO6, SH3BP5, SOCS6, SMAD1, NQO1, CSNK1A1, SMOX, MX2, STAT2, MX1, PARVA, KLF4, PTP…	286	2145	12833	1.46431	0.140891	0.0506028	0.0494783
GOTERM_CC_DIRECT	GO:0008305~integrin complex	4	1.01781	0.00489798	ITGB5, ITGB3, ITGA6, ITGAV	286	16	12833	11.2177	0.668707	0.22633	0.2213
GOTERM_CC_DIRECT	GO:0009897~external side of plasma membrane	9	2.29008	0.00527927	CXCL10, B4GALT1, TFRC, ITGB3, ANPEP, HEG1, ITGA6, ITGAV, CLCN3	286	120	12833	3.3653	0.696078	0.22633	0.2213
GOTERM_CC_DIRECT	GO:0005743~mitochondrial inner membrane	10	2.54453	0.00603546	GLUD1, SLC25A37, MAOB, SRC, CHDH, GOT2, SFXN1, OCIAD2, ACAT1, SLC25A13	286	149	12833	3.01145	0.743876	0.22633	0.2213
GOTERM_CC_DIRECT	GO:0005794~Golgi apparatus	17	4.3257	0.00762735	NDFIP2, GNAI3, NDRG2, CLCN3, CXCL14, PTHLH, PAX2, BCL9, ARHGAP21, GOLGA4, DLG1, MYO6, FAM3C, ITM2B, GZF1, ITM2C, SH3D19	286	365	12833	2.08986	0.821422	0.226945	0.221902
GOTERM_CC_DIRECT	GO:0005905~clathrin-coated pit	4	1.01781	0.00806915	TFRC, MYO6, ACKR3, REPS1	286	19	12833	9.44645	0.838447	0.226945	0.221902
GOTERM_CC_DIRECT	GO:0005654~nucleoplasm	32	8.14249	0.012988	NOTCH2, WDR26, CRTC3, PFKFB3, FMR1, RNF38, NDRG2, PTHLH, TMEM70, IFI44L, SLC9A1, CDC14B, GOLGA4, SPR, MYO6, CREB3L2, NAMPT, PMEPA1, MYBL2, METTL17, SH3D19, MAGI1, CADPS2, MBNL1, ZBTB10, HNF1B, KLF4, CDC25B, PRKD3, ACOX1, ID2, KLF9	286	919	12833	1.56242	0.94721	0.3247	0.317484
GOTERM_CC_DIRECT	GO:0005764~lysosome	8	2.03562	0.0154526	SRC, PSAP, ACP5, PRSS16, GNS, CTSC, ITM2C, CTSB	286	117	12833	3.06808	0.969923	0.344048	0.336403
GOTERM_CC_DIRECT	GO:0016324~apical plasma membrane	8	2.03562	0.0168201	DPP4, ATP6V1A, ITGB3, SLC1A1, RAPGEF2, SLC29A1, SLC9A1, ATP6V1B1	286	119	12833	3.01651	0.978	0.344048	0.336403
GOTERM_CC_DIRECT	GO:0035371~microtubule plus-end	3	0.763359	0.0196615	CLIP2, CLIP1, MAPRE3	286	10	12833	13.4612	0.988529	0.364646	0.356543
GOTERM_CC_DIRECT	GO:0005813~centrosome	12	3.05344	0.0210684	DYNC1I2, CLIP1, MBNL1, CSNK1A1, ID2, GNAI3, NDRG2, NIT2, NDRG1, RAB11A, NFE2L2, CDC25B	286	245	12833	2.19775	0.991696	0.364646	0.356543
GOTERM_CC_DIRECT	GO:0016323~basolateral plasma membrane	6	1.52672	0.0255005	DLG1, B4GALT1, TFRC, ANK2, SLC29A1, ATP6V1B1	286	75	12833	3.58965	0.997009	0.387985	0.379364
GOTERM_CC_DIRECT	GO:0030139~endocytic vesicle	4	1.01781	0.0258657	DPP4, STX7, MYO6, RAPGEF2	286	29	12833	6.18905	0.997251	0.387985	0.379364
GOTERM_CC_DIRECT	GO:0016023~cytoplasmic, membrane-bounded vesicle	5	1.27226	0.0297939	CADPS2, TFRC, MYO6, ATM, SLC39A2	286	53	12833	4.23308	0.998892	0.418976	0.409666
GOTERM_CC_DIRECT	GO:0045121~membrane raft	6	1.52672	0.0340567	DPP4, SDCBP, DLG1, MAL2, ERLIN2, SLC9A1	286	81	12833	3.32375	0.999589	0.45075	0.440733
GOTERM_CC_DIRECT	GO:0000139~Golgi membrane	7	1.78117	0.049399	GALNT12, GOLGA5, B3GNT3, PMEPA1, GCNT7, FUT4, ITM2B	286	119	12833	2.63945	0.999989	0.605805	0.592342
GOTERM_CC_DIRECT	GO:0005923~bicellular tight junction	5	1.27226	0.0511568	MAGI1, DLG1, DDX58, RAPGEF2, MPP7	286	63	12833	3.56116	0.999993	0.605805	0.592342
GOTERM_CC_DIRECT	GO:0042470~melanosome	4	1.01781	0.0551005	TFRC, RAB27B, SYTL2, CTSB	286	39	12833	4.60212	0.999997	0.619881	0.606106
GOTERM_CC_DIRECT	GO:0097025~MPP7-DLG1-LIN7 complex	2	0.508906	0.0651614	DLG1, MPP7	286	3	12833	29.9138	1	0.698158	0.682643
GOTERM_CC_DIRECT	GO:0005778~peroxisomal membrane	3	0.763359	0.0848703	ACOX1, AGPS, FAR1	286	22	12833	6.11872	1	0.867992	0.848703
GOTERM_CC_DIRECT	GO:0001772~immunological synapse	3	0.763359	0.0985556	DLG1, STX7, SOCS6	286	24	12833	5.60883	1	0.947492	0.926437
GOTERM_BP_DIRECT	GO:0045071~negative regulation of viral genome replication	5	1.27226	0.00177727	FAM111A, SLPI, MX1, ISG15, IFIT1	265	23	11368	9.32568	0.880441	1	1
GOTERM_BP_DIRECT	GO:2001237~negative regulation of extrinsic apoptotic signaling pathway	5	1.27226	0.00327521	GCLC, SRC, RB1CC1, ITGA6, ITGAV	265	27	11368	7.9441	0.9801	1	1
GOTERM_BP_DIRECT	GO:0046718~viral entry into host cell	4	1.01781	0.00661562	DPP4, ANPEP, ITGAV, CTSB	265	17	11368	10.0937	0.999639	1	1
GOTERM_BP_DIRECT	GO:0072659~protein localization to plasma membrane	5	1.27226	0.00684993	DLG1, DENND4C, RAPGEF2, RAB11A, SYTL2	265	33	11368	6.49971	0.999727	1	1
GOTERM_MF_DIRECT	GO:0004867~serine-type endopeptidase inhibitor activity	6	1.52672	0.0135709	UABP-2, SLPI, SPINT1, APLP2, SERPING1, SERPINB5	246	64	11048	4.21037	0.993626	1	1
GOTERM_BP_DIRECT	GO:0036120~cellular response to platelet-derived growth factor stimulus	3	0.763359	0.0173669	SRC, ITGB3, IQGAP1	265	9	11368	14.2994	1	1	1
GOTERM_BP_DIRECT	GO:0043277~apoptotic cell clearance	3	0.763359	0.0173669	ALOX15, ITGAV, GAS6	265	9	11368	14.2994	1	1	1
GOTERM_BP_DIRECT	GO:0030148~sphingolipid biosynthetic process	3	0.763359	0.0213794	ELOVL7, HACD2, HACD4	265	10	11368	12.8694	1	1	1
GOTERM_BP_DIRECT	GO:0007160~cell-matrix adhesion	5	1.27226	0.0216246	ITGB3, PXN, ITGA6, ITGAV, MUC4	265	46	11368	4.66284	1	1	1
GOTERM_BP_DIRECT	GO:0051289~protein homotetramerization	4	1.01781	0.0240072	CDA, CTH, GNMT, GLS	265	27	11368	6.35528	1	1	1
GOTERM_BP_DIRECT	GO:0042761~very long-chain fatty acid biosynthetic process	3	0.763359	0.025735	ELOVL7, HACD2, HACD4	265	11	11368	11.6995	1	1	1
GOTERM_BP_DIRECT	GO:0007229~integrin-mediated signaling pathway	5	1.27226	0.0284162	ITGB5, SRC, ITGB3, ITGA6, ITGAV	265	50	11368	4.28981	1	1	1
GOTERM_BP_DIRECT	GO:0043154~negative regulation of cysteine-type endopeptidase activity involved in apoptotic process	4	1.01781	0.0289951	SRC, LEF1, KLF4, PAX2	265	29	11368	5.91698	1	1	1
GOTERM_BP_DIRECT	GO:0048285~organelle fission	2	0.508906	0.0459088	MX2, MX1	265	2	11368	42.8981	1	1	1
GOTERM_BP_DIRECT	GO:0071307~cellular response to vitamin K	2	0.508906	0.0459088	POSTN, GAS6	265	2	11368	42.8981	1	1	1
GOTERM_BP_DIRECT	GO:0019216~regulation of lipid metabolic process	3	0.763359	0.0462373	ID2, PSAP, NR1D2	265	15	11368	8.57962	1	1	1
GOTERM_BP_DIRECT	GO:0005977~glycogen metabolic process	3	0.763359	0.0462373	UGP2, PHKB, GNMT	265	15	11368	8.57962	1	1	1
GOTERM_BP_DIRECT	GO:0032922~circadian regulation of gene expression	4	1.01781	0.0469582	MAGED1, ID2, NAMPT, CRY2	265	35	11368	4.90264	1	1	1
GOTERM_BP_DIRECT	GO:0043161~proteasome-mediated ubiquitin-dependent protein catabolic process	6	1.52672	0.055974	RNF115, TBL1XR1, BTBD3, RNF38, NEDD4L, NFE2L2	265	89	11368	2.89201	1	1	1
GOTERM_BP_DIRECT	GO:0048008~platelet-derived growth factor receptor signaling pathway	3	0.763359	0.0581089	SRC, ITGB3, IQGAP1	265	17	11368	7.57026	1	1	1
GOTERM_MF_DIRECT	GO:0018812~3-hydroxyacyl-CoA dehydratase activity	2	0.508906	0.0650692	HACD2, HACD4	246	3	11048	29.9404	1	1	1
GOTERM_BP_DIRECT	GO:0006564~L-serine biosynthetic process	2	0.508906	0.0680697	PSAT1, PSPH	265	3	11368	28.5987	1	1	1
GOTERM_BP_DIRECT	GO:0071499~cellular response to laminar fluid shear stress	2	0.508906	0.0680697	KLF4, NFE2L2	265	3	11368	28.5987	1	1	1
GOTERM_BP_DIRECT	GO:0042663~regulation of endodermal cell fate specification	2	0.508906	0.0680697	HNF1B, DUSP6	265	3	11368	28.5987	1	1	1
GOTERM_BP_DIRECT	GO:0035754~B cell chemotaxis	2	0.508906	0.0680697	CH25H, GAS6	265	3	11368	28.5987	1	1	1
GOTERM_BP_DIRECT	GO:0007155~cell adhesion	7	1.78117	0.0732091	POSTN, B4GALT1, ITGB5, SRC, ITGA6, ITGAV, CD47	265	126	11368	2.38323	1	1	1
GOTERM_BP_DIRECT	GO:0006508~proteolysis	6	1.52672	0.0831445	DPP4, C1S, MME, ANPEP, PRSS16, PGPEP1L	265	100	11368	2.57389	1	1	1
GOTERM_BP_DIRECT	GO:0030497~fatty acid elongation	2	0.508906	0.0897177	HACD2, HACD4	265	4	11368	21.4491	1	1	1
GOTERM_BP_DIRECT	GO:0045830~positive regulation of isotype switching	2	0.508906	0.0897177	TFRC, UNG	265	4	11368	21.4491	1	1	1
GOTERM_BP_DIRECT	GO:0032410~negative regulation of transporter activity	2	0.508906	0.0897177	NDFIP2, CTTNBP2NL	265	4	11368	21.4491	1	1	1
GOTERM_BP_DIRECT	GO:0030953~astral microtubule organization	2	0.508906	0.0897177	DLG1, RAB11A	265	4	11368	21.4491	1	1	1
GOTERM_BP_DIRECT	GO:0006091~generation of precursor metabolites and energy	2	0.508906	0.0897177	ACOX1, CROT	265	4	11368	21.4491	1	1	1
GOTERM_BP_DIRECT	GO:0071357~cellular response to type I interferon	2	0.508906	0.0897177	MX1, IFIT1	265	4	11368	21.4491	1	1	1
GOTERM_BP_DIRECT	GO:0030198~extracellular matrix organization	4	1.01781	0.0907301	POSTN, B4GALT1, SPINT1, SERPINB5	265	46	11368	3.73027	1	1	1
GOTERM_BP_DIRECT	GO:0006635~fatty acid beta-oxidation	3	0.763359	0.0915804	ACOX1, CROT, ACAT1	265	22	11368	5.84974	1	1	1
GOTERM_BP_DIRECT	GO:0008285~negative regulation of cell proliferation	8	2.03562	0.0921563	NOTCH2, SMAD1, BTG2, BTG1, B4GALT1, RAPGEF2, KLF4, NDRG1	265	166	11368	2.06738	1	1	1
GOTERM_BP_DIRECT	GO:0051301~cell division	4	1.01781	0.0953332	CSNK1A1, CCNG1, GNAI3, CDC25B	265	47	11368	3.6509	1	1	1
GOTERM_BP_DIRECT	GO:0055114~oxidation-reduction process	7	1.78117	0.0996454	GLUD1, CH25H, MAOB, ALOX15, CYBRD1, PGD, CYP7A1	265	137	11368	2.19187	1	1	1

## Sheet: C_15_12DOWNDEGs
Category	Term	Count	%	PValue	Genes	List Total	Pop Hits	Pop Total	Fold Enrichment	Bonferroni	Benjamini	FDR
GOTERM_CC_DIRECT	GO:0070062~extracellular exosome	68	14.8148	0.000150409	DDR1, SCARB1, PGLYRP2, STEAP4, ITGB4, TNFAIP3, PLOD1, PRSS23, ANTXR1, CLU, KHK, LGALS3, TUBB6, PNP, ALCAM, CSRP1, NAGLU, PPP2R1A, TCTN3, CAPN2, TSPO, TMEM109, GUSB, YWHAH, TOR3A, GSTK1, SZT2, ACOT7, ANXA4, MUM1L1, CAD, SRP9, SCNN1G, PADI2, COL6A3, CRYAB, S100A9, S100A8, PSMD12, PDXK, TEX264, FGL2, RHOBTB3, SLC5A1, FAM171A1, SH3BGRL, HSPH1, RAB25, KIF3B, RAB23, CREG1, MGAT5, CSK, PCK2, SLC12A2, PR…	350	1590	12833	1.56809	0.0341504	0.0347445	0.0347445
GOTERM_CC_DIRECT	GO:0005783~endoplasmic reticulum	21	4.57516	0.00216763	PRNP, GOLT1B, CAV1, TMEM132A, P3H2, LPCAT1, ACSL3, PLOD1, CLU, SULF2, UBAC2, PLA2G16, LSG1, SGPL1, RCN2, DDRGK1, GPAT4, GPER1, FIBIN, CCDC3, FDFT1	350	362	12833	2.12702	0.394236	0.169381	0.169381
GOTERM_CC_DIRECT	GO:0005829~cytosol	34	7.40741	0.00219976	PDXK, HSPA4L, RHOBTB3, SAT1, CLU, ZFP36L2, HK2, RELB, HK3, EIF4ENIF1, RGS2, HSPH1, RIC8B, UROD, BAG3, PPP2R1A, CAPN2, G3BP2, ACOT7, GK, CAD, TRAF2, WIPI1, EMP2, NRBP1, NFKB2, MAPK8IP1, NFKBIA, LSG1, FAM160A2, S100A6, GNB5, CRYAB, BCL2L1	350	718	12833	1.73626	0.398725	0.169381	0.169381
GOTERM_CC_DIRECT	GO:0000139~Golgi membrane	9	1.96078	0.0159054	B3GALNT1, FAAH, RNF125, SLC35A3, GALNT1, CAV1, B3GNT5, GALNT18, SCAP	350	119	12833	2.77304	0.975367	0.918535	0.918535
GOTERM_BP_DIRECT	GO:0008152~metabolic process	9	1.96078	0.0014107	GPAT4, BCKDHB, ACSL5, ENPP4, ACSL3, ENPP5, MCAT, AGPAT3, SULF2	305	81	11368	4.14135	0.821087	1	1
GOTERM_BP_DIRECT	GO:0032436~positive regulation of proteasomal ubiquitin-dependent protein catabolic process	6	1.30719	0.00450534	RNF144B, RNF125, ZFAND2A, HSPBP1, CLU, SOCS4	305	41	11368	5.45446	0.995931	1	1
GOTERM_BP_DIRECT	GO:0097190~apoptotic signaling pathway	5	1.08932	0.00470903	NGFR, TFPT, SGPL1, CAV1, TICAM1	305	26	11368	7.16772	0.996829	1	1
GOTERM_MF_DIRECT	GO:0016491~oxidoreductase activity	8	1.74292	0.00668407	HSD11B2, DHRS7, CREG1, RFESD, GFOD2, AKR1B1, HSD17B12, FADS1	286	86	11048	3.59343	0.910574	1	1
GOTERM_BP_DIRECT	GO:0032495~response to muramyl dipeptide	3	0.653595	0.00675697	NFKBIA, JAG1, TNFAIP3	305	5	11368	22.3633	0.999743	1	1
GOTERM_MF_DIRECT	GO:0005509~calcium ion binding	22	4.79303	0.010793	S100G, JAG1, S100A2, ANXA4, LPCAT1, THBS2, MMP8, SULF2, CAMKK2, RCN3, MMP14, RCN2, CDH20, S100A6, CAPN2, CHP1, TLL2, S100A12, PADI2, ANXA8, S100A9, S100A8	286	472	11048	1.80052	0.979891	1	1
GOTERM_BP_DIRECT	GO:0006486~protein glycosylation	6	1.30719	0.0123215	B3GALNT1, COG7, B3GNT5, GALNT18, ST6GALNAC4, FUT1	305	52	11368	4.30063	1	1	1
GOTERM_BP_DIRECT	GO:2001244~positive regulation of intrinsic apoptotic signaling pathway	4	0.87146	0.0133561	CAV1, S100A9, CLU, S100A8	305	19	11368	7.84676	1	1	1
GOTERM_BP_DIRECT	GO:0034097~response to cytokine	4	0.87146	0.0176265	MAPKAPK3, BCL2L1, NFKB2, RELB	305	21	11368	7.09945	1	1	1
GOTERM_BP_DIRECT	GO:0072001~renal system development	3	0.653595	0.0179404	SOX17, ITGB4, SEC63	305	8	11368	13.977	1	1	1
GOTERM_CC_DIRECT	GO:0045111~intermediate filament cytoskeleton	4	0.87146	0.0264399	BCAS3, SAP30BP, MTRR, CTNS	350	24	12833	6.11095	0.99795	1	1
GOTERM_BP_DIRECT	GO:0016192~vesicle-mediated transport	6	1.30719	0.0314055	BCAS3, GOLT1B, MYO5B, SPIRE2, RHOBTB3, MAPK8IP1	305	66	11368	3.38838	1	1	1
GOTERM_BP_DIRECT	GO:0071480~cellular response to gamma radiation	3	0.653595	0.0334283	TMEM109, CRYAB, BCL2L1	305	11	11368	10.1651	1	1	1
GOTERM_CC_DIRECT	GO:0016021~integral component of membrane	119	25.9259	0.0376586	SCARB1, FAAH, STEAP4, GOLT1B, GALNT18, ANTXR1, ALCAM, SLC16A6, ENPP4, SLC26A11, PTGFRN, ENPP5, FADS1, ICOSLG, SEC63, PAQR8, SLC15A1, SCARA3, SLC30A3, ENTPD3, SLC30A5, DIO2, ACSL5, ACSL3, ACYP1, ALG10, SLC9A2, PLA2G16, TMEM139, CD109, SCNN1B, TMEM79, MYADM, ORAI1, PLPP2, PTGES, SLC27A4, IFNAR1, TMEM185A, TMEM63B, CHRNA7, LPAR3, SLC5A1, FUT1, SLC5A4, TMTC4, TMEM243, FAM171A1, PCNX1, DDRGK1, CDH20, …	350	3767	12833	1.15827	0.999859	1	1
GOTERM_BP_DIRECT	GO:0014002~astrocyte development	3	0.653595	0.0394176	LAMB2, S100A9, S100A8	305	12	11368	9.31803	1	1	1
GOTERM_CC_DIRECT	GO:0016324~apical plasma membrane	8	1.74292	0.0436911	SLC12A2, S100G, SCARB1, JAG1, MARVELD2, SLC7A9, EMP2, MPDZ	350	119	12833	2.46492	0.999967	1	1
GOTERM_BP_DIRECT	GO:0007229~integrin-mediated signaling pathway	5	1.08932	0.0441475	ITGB4, ITGB8, VAV1, FERMT2, ADAMTS20	305	50	11368	3.72721	1	1	1
GOTERM_CC_DIRECT	GO:0031965~nuclear membrane	7	1.52505	0.0447965	TFPT, GRK5, ANXA4, MRTO4, TSPO, CLIC1, BCL2L1	350	95	12833	2.70168	0.999975	1	1
GOTERM_BP_DIRECT	GO:0006814~sodium ion transport	3	0.653595	0.0457777	ATP1B3, SLC5A1, SLC5A4	305	13	11368	8.60126	1	1	1
GOTERM_BP_DIRECT	GO:0051091~positive regulation of sequence-specific DNA binding transcription factor activity	5	1.08932	0.0469363	CEBPB, MAVS, RGCC, LRP5	305	51	11368	3.65413	1	1	1
GOTERM_BP_DIRECT	GO:0000165~MAPK cascade	4	0.87146	0.049044	MEF2A, MAPKAPK3, CAV1, MAPKAPK2	305	31	11368	4.80931	1	1	1
GOTERM_BP_DIRECT	GO:0050727~regulation of inflammatory response	4	0.87146	0.049044	PGLYRP2, TNIP1, TNFAIP3, S100A8	305	31	11368	4.80931	1	1	1
GOTERM_MF_DIRECT	GO:0005412~glucose:sodium symporter activity	2	0.43573	0.0509299	SLC5A1, SLC5A4	286	2	11048	38.6294	1	1	1
GOTERM_MF_DIRECT	GO:0004396~hexokinase activity	2	0.43573	0.0509299	HK3, HK2	286	2	11048	38.6294	1	1	1
GOTERM_BP_DIRECT	GO:1903721~positive regulation of I-kappaB phosphorylation	2	0.43573	0.0527706	DDRGK1, TRAF2	305	2	11368	37.2721	1	1	1
GOTERM_BP_DIRECT	GO:0002793~positive regulation of peptide secretion	2	0.43573	0.0527706	S100A9, S100A8	305	2	11368	37.2721	1	1	1
GOTERM_BP_DIRECT	GO:0015811~L-cystine transport	2	0.43573	0.0527706	SLC7A9, CTNS	305	2	11368	37.2721	1	1	1
GOTERM_BP_DIRECT	GO:0070488~neutrophil aggregation	2	0.43573	0.0527706	S100A9, S100A8	305	2	11368	37.2721	1	1	1
GOTERM_CC_DIRECT	GO:0031966~mitochondrial membrane	4	0.87146	0.0553331	RNF144B, MAVS, TSPO, CLU	350	32	12833	4.58321	0.999998	1	1
GOTERM_CC_DIRECT	GO:0005901~caveola	4	0.87146	0.0553331	SCARB1, CAV1, EMP2, BMPR1A	350	32	12833	4.58321	0.999998	1	1
GOTERM_BP_DIRECT	GO:0001666~response to hypoxia	5	1.08932	0.0590456	CAV1, SCAP, PLOD1, CRYAB, PGF	305	55	11368	3.38838	1	1	1
GOTERM_BP_DIRECT	GO:0051726~regulation of cell cycle	5	1.08932	0.065666	GRK5, CCNI, GADD45B, CCNG2, CLIC1	305	57	11368	3.26949	1	1	1
GOTERM_BP_DIRECT	GO:2001243~negative regulation of intrinsic apoptotic signaling pathway	3	0.653595	0.0744606	IVNS1ABP, BCL2L1, MAPK8IP1	305	17	11368	6.57743	1	1	1
GOTERM_MF_DIRECT	GO:0015184~L-cystine transmembrane transporter activity	2	0.43573	0.075417	SLC7A9, CTNS	286	3	11048	25.7529	1	1	1
GOTERM_MF_DIRECT	GO:0016019~peptidoglycan receptor activity	2	0.43573	0.075417	PGLYRP4, PGLYRP2	286	3	11048	25.7529	1	1	1
GOTERM_MF_DIRECT	GO:0005524~ATP binding	34	7.40741	0.077075	DDR1, PDXK, HSPA4L, RHOBTB3, TESK2, HK2, CAMKK2, NUBP2, RPS6KA3, HK3, HSPH1, GRK5, KIF3B, PIP4K2A, CSK, KIF1A, MAPK6, MAPK4, PLK3, TOR3A, EIF2B2, INSR, CAD, ATP2B4, NRBP1, PC, MAPKAPK3, MYO5B, MAPKAPK2, CAMK1, EPHA1, GALK2, RBKS, BMPR1A	286	992	11048	1.32399	1	1	1
GOTERM_MF_DIRECT	GO:0005385~zinc ion transmembrane transporter activity	3	0.653595	0.077367	SLC30A3, SLC30A5, SLC39A13	286	18	11048	6.43823	1	1	1
GOTERM_BP_DIRECT	GO:0007253~cytoplasmic sequestering of NF-kappaB	2	0.43573	0.0781056	NFKBIA, CCDC22	305	3	11368	24.8481	1	1	1
GOTERM_BP_DIRECT	GO:0009447~putrescine catabolic process	2	0.43573	0.0781056	SAT1, PAOX	305	3	11368	24.8481	1	1	1
GOTERM_BP_DIRECT	GO:0051716~cellular response to stimulus	2	0.43573	0.0781056	EIF2B3, EIF2B2	305	3	11368	24.8481	1	1	1
GOTERM_BP_DIRECT	GO:0009101~glycoprotein biosynthetic process	2	0.43573	0.0781056	TNIP1, GCNT1	305	3	11368	24.8481	1	1	1
GOTERM_BP_DIRECT	GO:0030593~neutrophil chemotaxis	4	0.87146	0.0907183	LGALS3, S100A9, VAV1, S100A8	305	40	11368	3.72721	1	1	1
GOTERM_CC_DIRECT	GO:0009986~cell surface	12	2.61438	0.0923098	PRNP, SCARB1, ITGB4, ANXA4, CD109, FGL2, EMP2, MELTF, ANTXR1, CLU, MPZL1, SULF2	350	257	12833	1.71202	1	1	1
GOTERM_CC_DIRECT	GO:0005737~cytoplasm	69	15.0327	0.092985	BTG3, MTRR, UBP1, HSPB1, AKR1B1, TNFAIP3, PHTF1, KHK, NUBP2, RPS6KA3, TMEM189, RGS2, PNP, LBH, CAPN2, PIP4K2A, CLIC1, YWHAH, MFSD2A, TSPYL2, TSC22D4, BCAS3, CAD, ANK3, MAPKAPK3, PITPNM1, GRWD1, MAPKAPK2, S100A6, CDC42EP1, PADI2, AAGAB, CRYAB, RBKS, HDAC5, PSMD12, INPP1, MLLT1, COPS7A, CAMKK2, RIC8B, GRK5, HAUS7, HSF2, FAM120A, S100A12, MAPK6, SOCS4, MAPK4, IVNS1ABP, FDPS, GADD45B, NFATC1, KLHDC8B…	350	2145	12833	1.17946	1	1	1
GOTERM_MF_DIRECT	GO:0008865~fructokinase activity	2	0.43573	0.0992745	HK3, HK2	286	4	11048	19.3147	1	1	1
GOTERM_MF_DIRECT	GO:0019158~mannokinase activity	2	0.43573	0.0992745	HK3, HK2	286	4	11048	19.3147	1	1	1
GOTERM_MF_DIRECT	GO:0050544~arachidonic acid binding	2	0.43573	0.0992745	S100A9, S100A8	286	4	11048	19.3147	1	1	1
