# Supplementary material for: Integrating LCM-Based Spatio-Temporal Transcriptomics Uncovers Conceptus and Endometrial Luminal Epithelium Communication that Coordinates the Conceptus Attachment in Pigs
Source: Int J Mol Sci. 2021 Jan 27;22(3):1248. doi: 10.3390/ijms22031248 (PMC7866100; doi:10.3390/ijms22031248)
Supplement: Supplementary file 1 [file ijms-22-01248-s001.zip › Supplementary files/Table S4.xls]

## Sheet: DEGs_12_M_AM
ensembl_gene_id	baseMean	log2FoldChange	lfcSE	stat	pvalue	padj	gd12_1M	gd12_2M	gd12_3M	gd12_4M	gd12_5M	gd12_1AM	gd12_2AM	gd12_3AM	gd12_4AM	gd12_5AM
ENSSSCG00000003768	331.736	3.95784	0.296458	13.3504	1.17779e-40	1.61157e-36	337.682	1017.71	1440.21	11.8856	389.207	12.879	12.7275	89.0146	0	6.03907
ENSSSCG00000012050	1395.72	1.49795	0.152088	9.84923	6.90715e-23	1.89021e-19	1118	2989.7	3628.96	725.02	1795.93	289.778	1282.93	1309.47	241.451	575.976
ENSSSCG00000040638	716.186	1.99371	0.21148	9.42742	4.20298e-21	9.58489e-18	2070.21	341.996	475.489	794.353	2313.67	311.243	121.335	98.5319	265.902	369.138
ENSSSCG00000014255	4822.35	1.70559	0.193937	8.79456	1.43606e-18	1.51151e-15	5042.42	13114.4	8814.35	2693.07	7999.87	1368.39	2254.46	4073.96	880.228	1982.32
ENSSSCG00000036679	1699.13	1.80514	0.205139	8.79959	1.37321e-18	1.51151e-15	3445.27	1974.75	1943.82	992.446	5422.84	558.09	569.342	746.267	361.668	976.819
ENSSSCG00000031518	480.759	2.19853	0.25645	8.57295	1.00868e-17	7.66767e-15	517.171	1489.34	1166.54	174.322	782.909	115.911	186.67	85.0958	42.7888	246.847
ENSSSCG00000025881	2330.31	1.21571	0.144325	8.42342	3.65657e-17	2.6333e-14	3980.7	3248.96	3102.86	1878.91	4244.43	1489.67	1154.81	1686.24	815.026	1701.51
ENSSSCG00000017488	454.788	2.24497	0.278756	8.05355	8.0425e-16	4.78459e-13	254.022	1172.16	1375.23	626.964	344.264	17.172	382.673	228.415	127.348	19.627
ENSSSCG00000010532	159.976	2.6808	0.336435	7.96826	1.60922e-15	9.17455e-13	147.546	388.882	653.563	79.2372	168.986	2.1465	7.63648	131.003	10.1878	10.5684
ENSSSCG00000005191	1906.93	1.80742	0.23086	7.82907	4.9149e-15	2.58656e-12	2363.78	4575.57	3688.94	2022.53	2026.93	557.017	1176.02	2023.82	299.522	335.168
ENSSSCG00000006871	1592.24	1.48865	0.190549	7.81244	5.60914e-15	2.84259e-12	1656.47	4258.4	2969.15	960.751	1940.64	390.663	1102.2	1656.57	309.71	677.885
ENSSSCG00000012597	7283.91	1.65157	0.212367	7.77697	7.428e-15	3.38791e-12	15363	10852.8	10019.6	3674.63	17206	2280.66	3530.6	4517.91	1414.07	3979.75
ENSSSCG00000004789	471.247	2.04525	0.265139	7.71387	1.22062e-14	5.2193e-12	506.524	1001.16	1412.72	102.018	974.367	132.01	66.1829	265.364	40.7513	211.367
ENSSSCG00000013849	3637.2	1.12638	0.148784	7.57053	3.71716e-14	1.54127e-11	6434.22	4026.72	4703.65	2411.78	7791.34	2309.63	1759.79	2722.5	1180.77	3031.61
ENSSSCG00000031648	815.887	1.54264	0.214269	7.19953	6.04206e-13	1.75901e-10	325.514	1238.35	1946.94	2253.31	358.646	127.717	353.824	1045.22	421.776	87.5665
ENSSSCG00000039276	1249.62	1.23763	0.172447	7.17685	7.13369e-13	2.03355e-10	1546.95	2518.08	2088.15	1419.34	1217.06	473.303	907.045	1289.31	561.349	475.577
ENSSSCG00000028019	518.695	1.26291	0.177526	7.11396	1.12757e-12	3.08571e-10	346.809	998.406	1307.13	397.177	567.182	106.252	452.25	650.535	115.122	246.092
ENSSSCG00000014426	1327.91	1.51396	0.214992	7.04195	1.89563e-12	4.80332e-10	1496.75	2686.32	2454.92	1730.34	1372.56	266.166	1080.99	1361.53	430.945	398.579
ENSSSCG00000006940	667.27	1.73027	0.246255	7.02632	2.12046e-12	5.26449e-10	676.886	1265.94	2550.52	189.179	725.382	137.376	311.399	558.721	136.517	120.781
ENSSSCG00000010607	2502.47	1.18591	0.16924	7.00724	2.43073e-12	5.73443e-10	1705.14	4961.69	6454.4	3082.33	1393.24	671.855	1973.61	3030.98	909.772	841.695
ENSSSCG00000027130	1186.15	1.30934	0.192299	6.8089	9.83492e-12	1.97899e-09	797.052	1812.02	3515.87	1239.07	1125.38	223.236	460.735	1497.01	728.429	462.744
ENSSSCG00000005043	1192.53	1.26343	0.187735	6.72986	1.69826e-11	3.1832e-09	1203.18	2482.23	2283.1	549.708	1835.48	338.074	792.497	1381.69	184.4	874.91
ENSSSCG00000003792	772.144	1.61726	0.240927	6.71265	1.91126e-11	3.53402e-09	1855.73	1020.47	867.877	235.731	2230.08	277.972	300.368	307.352	151.799	474.067
ENSSSCG00000003669	803.132	1.49803	0.232142	6.45308	1.09602e-10	1.74381e-08	1341.6	1538.98	1566.43	623.993	1047.17	221.09	358.066	601.829	390.193	341.962
ENSSSCG00000031866	15321.1	1.73308	0.2685	6.45468	1.08451e-10	1.74381e-08	7930.97	53905.7	40725.2	5809.08	12691.9	1903.95	3848.79	20865.3	1601.53	3928.41
ENSSSCG00000031598	884.243	1.17617	0.184518	6.37424	1.83868e-10	2.76469e-08	1028.26	1894.77	1650.15	357.558	1187.4	268.313	783.164	985.319	150.78	536.722
ENSSSCG00000008374	2962.5	1.1863	0.186385	6.36476	1.9559e-10	2.90898e-08	2356.17	7410.82	5634.01	2544.5	2650.74	1014.22	2467.43	3562.27	688.697	1296.14
ENSSSCG00000010746	332.855	1.09974	0.174349	6.30767	2.83264e-10	3.99577e-08	535.424	264.771	475.489	326.853	700.214	222.163	128.972	281.6	127.348	265.719
ENSSSCG00000022099	919.275	1.29222	0.206726	6.25087	4.08165e-10	5.21956e-08	950.683	1977.51	1731.38	467.5	1432.79	185.672	828.134	901.903	233.301	483.88
ENSSSCG00000004839	1335.14	1.55855	0.249644	6.24306	4.29079e-10	5.43619e-08	1408.53	2722.17	2306.21	1315.34	2263.33	260.8	368.248	1332.42	368.799	1005.5
ENSSSCG00000030567	2324.56	1.01618	0.162811	6.24146	4.33515e-10	5.442e-08	2946.36	4583.84	3160.97	2156.24	2984.22	1290.05	1573.96	1863.71	1324.42	1361.81
ENSSSCG00000004651	17055.3	1.34679	0.215888	6.23839	4.42098e-10	5.4993e-08	23660.6	33556.9	20171.1	22159.7	24726.8	7089.89	7606.79	13473.7	5729.63	12377.8
ENSSSCG00000040942	1180.37	1.42778	0.230604	6.19151	5.95924e-10	6.85212e-08	1257.94	3635.08	2403.06	792.372	923.131	396.029	515.038	1130.88	384.081	366.119
ENSSSCG00000009216	4006.94	1.48434	0.240253	6.17824	6.48182e-10	7.32981e-08	8087.65	4434.91	6624.35	2440.51	9251.09	1717.2	1012.26	2403.96	2001.91	2095.56
ENSSSCG00000004241	2904.58	1.24641	0.202514	6.1547	7.52179e-10	8.30006e-08	3302.29	6486.88	5299.73	1720.44	3542.42	743.762	2264.64	3172.62	585.8	1927.22
ENSSSCG00000004859	4322.92	1.05676	0.171977	6.1448	8.00642e-10	8.76415e-08	5361.85	7824.53	7784.65	2700.01	5586.43	1576.6	4419.83	4147.3	1506.78	2321.27
ENSSSCG00000024809	291.152	1.08914	0.177773	6.12659	8.97837e-10	9.59773e-08	322.472	234.432	742.287	424.91	295.726	113.765	119.638	282.16	225.151	150.977
ENSSSCG00000006900	834.927	1.74325	0.284656	6.12404	9.12317e-10	9.67692e-08	1361.38	1715.49	1460.83	451.652	1525.37	148.109	175.639	1007.71	132.442	370.648
ENSSSCG00000016634	2335.54	1.04986	0.171947	6.1057	1.02351e-09	1.06265e-07	2427.66	4123.25	5695.24	1201.43	2601.31	1094.72	1824.27	1989.11	510.41	1887.96
ENSSSCG00000003755	532.909	1.74258	0.287142	6.0687	1.28949e-09	1.29736e-07	363.541	1359.71	980.344	1185.59	371.23	80.4938	224.852	539.126	84.5589	139.653
ENSSSCG00000008988	2426.47	1.20399	0.19948	6.03566	1.58318e-09	1.52553e-07	3052.83	4468.01	4706.15	1060.79	4320.83	1179.5	1488.27	1907.38	832.345	1248.58
ENSSSCG00000010568	144.961	1.36411	0.226772	6.01532	1.79527e-09	1.71781e-07	187.094	176.514	326.157	140.646	235.502	38.637	65.3344	137.721	70.296	71.7139
ENSSSCG00000011014	253.35	1.6718	0.277997	6.01375	1.81285e-09	1.72259e-07	489.792	289.593	322.408	296.149	623.81	57.9555	118.79	172.991	80.4838	81.5274
ENSSSCG00000012967	605.852	1.3482	0.224465	6.00629	1.8982e-09	1.79125e-07	278.36	1492.09	2044.41	355.577	391.904	68.688	426.795	579.435	274.052	147.202
ENSSSCG00000029855	351.693	1.19369	0.198926	6.00068	1.96497e-09	1.84155e-07	497.397	416.462	574.211	253.559	731.674	139.523	178.185	365.576	105.953	254.396
ENSSSCG00000003973	249.408	1.01565	0.16985	5.97966	2.236e-09	2.03968e-07	258.586	325.447	569.837	279.311	250.783	103.032	148.487	284.959	155.874	117.762
ENSSSCG00000028623	530.471	1.19569	0.202509	5.90442	3.53898e-09	3.0648e-07	1029.78	639.863	623.571	250.588	1215.26	383.15	285.095	436.116	77.4274	363.854
ENSSSCG00000016720	149.887	1.96018	0.338035	5.79876	6.68061e-09	5.16442e-07	383.315	184.788	414.881	24.7616	309.209	19.3185	22.9095	76.6982	27.5071	35.4795
ENSSSCG00000015616	440.766	1.18655	0.206837	5.73664	9.65743e-09	6.91846e-07	539.988	830.167	699.8	341.71	673.248	209.284	326.672	472.505	146.705	167.584
ENSSSCG00000039568	133.902	1.21363	0.21281	5.70288	1.17797e-08	8.22352e-07	188.615	159.966	235.558	97.0656	270.557	67.6148	62.7889	132.122	35.6574	89.0763
ENSSSCG00000005970	2041.3	1.34767	0.237484	5.67479	1.3886e-08	9.50012e-07	3147.14	3326.18	3960.12	1296.52	3460.62	1265.36	1058.08	577.755	836.42	1484.86
ENSSSCG00000038182	241.516	1.80015	0.317776	5.66484	1.47161e-08	9.96834e-07	533.903	557.122	504.231	78.2467	373.927	78.3473	47.5159	84.5359	88.634	68.6944
ENSSSCG00000011264	2187.43	1.08679	0.192517	5.64516	1.65026e-08	1.10149e-06	1203.18	4236.33	5442.19	1977.96	1506.49	462.571	3251.44	2624.53	610.25	559.369
ENSSSCG00000015311	4418.33	1.07742	0.191342	5.63085	1.79321e-08	1.19109e-06	4686.48	9322.14	9002.42	3232.88	4829.59	2500.67	3432.18	2405.08	1988.66	2783.26
ENSSSCG00000040636	103.988	1.97437	0.351115	5.62313	1.87529e-08	1.22773e-06	69.9702	292.351	421.754	16.8379	94.3805	0	14.4245	104.69	5.09391	20.3819
ENSSSCG00000004435	251.501	1.37688	0.244933	5.62145	1.8936e-08	1.23381e-06	453.285	441.285	256.801	235.731	486.284	184.599	124.729	171.871	74.3711	86.0567
ENSSSCG00000000579	1509.59	1.40014	0.252002	5.55607	2.75916e-08	1.69298e-06	3182.12	2112.65	1427.72	1058.81	3679.94	407.835	1067.41	826.885	431.964	900.576
ENSSSCG00000034293	1480.96	1.28018	0.231251	5.53589	3.09652e-08	1.87992e-06	1197.1	2840.77	3132.23	1327.22	1654.81	235.042	1376.26	2144.19	512.447	389.52
ENSSSCG00000033190	168.089	1.21694	0.222975	5.45773	4.82259e-08	2.73807e-06	85.1812	234.432	428.002	129.751	338.871	57.9555	78.0618	185.867	49.9203	92.8507
ENSSSCG00000009405	588.256	1.01932	0.186865	5.45484	4.90157e-08	2.76001e-06	1086.06	860.505	761.032	336.758	1006.73	327.341	380.976	417.641	226.17	479.351
ENSSSCG00000035069	147.278	1.66643	0.305913	5.44739	5.11138e-08	2.85465e-06	144.504	386.124	307.412	63.3898	252.58	15.0255	33.9399	165.713	14.2629	89.8311
ENSSSCG00000006243	295.8	1.41979	0.261977	5.41954	5.97538e-08	3.24449e-06	136.898	683.991	685.429	162.436	409.881	22.5383	271.519	450.112	26.4883	108.703
ENSSSCG00000010085	1001.6	1.0966	0.203206	5.39652	6.79467e-08	3.6317e-06	506.524	1933.38	2158.13	2029.46	524.037	361.685	521.826	760.263	924.035	296.669
ENSSSCG00000000528	336.665	1.03122	0.191654	5.38065	7.42177e-08	3.89088e-06	488.271	620.556	625.446	162.436	440.442	226.456	206.185	250.249	114.104	232.504
ENSSSCG00000005997	1187.16	1.18708	0.220889	5.37409	7.69705e-08	3.98935e-06	1362.9	1809.27	1920.7	751.763	2275.92	361.685	926.56	1480.78	200.7	781.304
ENSSSCG00000009592	1434.14	1.24218	0.23139	5.36834	7.94665e-08	4.09028e-06	824.432	3113.81	3115.98	1759.07	981.557	374.564	2391.92	1154.95	341.292	283.836
ENSSSCG00000012054	264.234	1.37656	0.25725	5.35103	8.7454e-08	4.41562e-06	400.047	446.801	435.5	254.55	397.297	105.179	67.0314	217.778	71.3147	246.847
ENSSSCG00000011825	7648.64	1.19771	0.226101	5.29721	1.17583e-07	5.8293e-06	7976.61	20086.7	10492	7823.68	7998.08	3145.7	4348.55	8305.79	2229.09	4080.15
ENSSSCG00000016174	695.655	1.09794	0.207963	5.27951	1.29532e-07	6.27102e-06	578.015	1166.65	1493.32	662.621	845.829	308.023	558.312	753.545	139.573	450.665
ENSSSCG00000012277	2305.14	1.12004	0.212749	5.26461	1.40485e-07	6.67452e-06	3264.26	3433.75	4101.95	1900.7	3413.88	1009.93	1083.53	1956.64	1675.9	1210.83
ENSSSCG00000009434	729.106	1.15784	0.224547	5.15633	2.5183e-07	1.13723e-05	1312.7	683.991	1177.79	585.365	1315.04	318.755	222.307	908.061	320.916	446.136
ENSSSCG00000010447	1488.57	1.12271	0.219773	5.10849	3.24738e-07	1.41962e-05	2826.19	1003.92	1312.75	1419.34	4133.87	984.17	509.099	1114.08	551.161	1031.17
ENSSSCG00000033919	431.604	1.0154	0.199168	5.09823	3.42847e-07	1.48926e-05	535.424	507.477	634.818	299.12	950.996	178.16	234.185	471.946	158.93	344.982
ENSSSCG00000017262	13000.9	1.04966	0.206544	5.08201	3.73461e-07	1.6019e-05	7944.66	37922.9	24086.9	5977.46	8698.29	2063.86	16739.2	20253.9	2366.63	3954.83
ENSSSCG00000037141	471.531	1.11528	0.22253	5.01185	5.39092e-07	2.20191e-05	293.571	791.554	816.641	1096.44	284.04	207.137	314.793	496.579	344.348	70.2042
ENSSSCG00000002135	2309.64	1.34349	0.269484	4.98542	6.18282e-07	2.49171e-05	2941.79	3395.13	3210.33	3827.16	3352.76	399.249	1662.21	1589.95	607.194	2110.65
ENSSSCG00000003789	575.63	1.53729	0.308378	4.98509	6.19337e-07	2.49171e-05	1124.09	1205.26	927.859	103.008	1298.86	151.328	128.972	337.584	125.31	354.04
ENSSSCG00000009535	335.85	1.3691	0.275656	4.9667	6.81023e-07	2.67771e-05	273.797	954.278	679.805	221.864	391.904	121.277	94.1833	408.124	74.3711	138.899
ENSSSCG00000010248	770.171	1.01407	0.204456	4.95984	7.05519e-07	2.75817e-05	1256.42	1012.2	1242.14	425.9	1335.71	364.905	703.405	629.821	269.977	461.234
ENSSSCG00000009751	403.883	1.60114	0.324595	4.93272	8.10913e-07	3.12556e-05	51.7171	1459	1209.65	501.175	94.3805	33.2708	113.699	480.343	39.7325	55.8614
ENSSSCG00000024596	1106.01	1.27264	0.259773	4.89904	9.63059e-07	3.65029e-05	734.687	2529.11	2453.05	746.811	816.167	196.405	1950.7	1338.58	157.911	136.634
ENSSSCG00000023133	132.035	1.18204	0.244119	4.84206	1.285e-06	4.57725e-05	193.179	212.368	210.565	51.5042	292.13	61.1753	62.7889	70.5399	43.8076	122.291
ENSSSCG00000008987	10076.6	1.02101	0.212723	4.79969	1.58908e-06	5.49075e-05	19282.9	14932	12860.7	5222.72	18188.5	5946.88	5621.3	6433.69	5115.3	7162.34
ENSSSCG00000021598	175.153	1.08085	0.226649	4.76885	1.85282e-06	6.24437e-05	121.687	377.85	353.024	136.684	205.839	60.102	117.093	255.847	50.9391	72.4688
ENSSSCG00000012306	286.328	1.79143	0.382226	4.68684	2.77452e-06	8.70728e-05	819.869	546.09	475.489	88.1514	657.967	22.5383	13.576	203.222	12.2254	24.1563
ENSSSCG00000004052	508.504	1.08247	0.232957	4.64665	3.37374e-06	0.000102813	477.623	750.184	894.744	340.72	915.94	137.376	489.583	663.411	85.5777	329.884
ENSSSCG00000031321	8175.7	1.29407	0.279894	4.62344	3.77428e-06	0.000112513	2398.76	14923.7	23112.1	10641.6	3161.3	303.73	13783.9	10759.6	1888.82	783.569
ENSSSCG00000003708	107.749	1.04861	0.226935	4.62074	3.82375e-06	0.00011374	149.067	190.304	142.459	78.2467	185.166	49.3695	75.5163	92.9335	36.6761	77.753
ENSSSCG00000007235	643.806	1.10922	0.240156	4.61877	3.86014e-06	0.000113937	1557.6	606.766	740.413	270.397	1419.3	329.488	172.245	455.15	205.794	680.905
ENSSSCG00000016872	3687.15	1.21163	0.262647	4.61315	3.96617e-06	0.000116708	3763.18	7838.32	8889.33	1943.29	4812.51	2102.5	2689.74	1029.55	1145.11	2657.94
ENSSSCG00000015617	177.341	1.16528	0.257031	4.5336	5.79864e-06	0.000159643	171.883	314.415	296.79	256.53	180.671	59.0288	80.6073	268.164	94.7467	50.5772
ENSSSCG00000002474	241.793	1.32749	0.294178	4.51252	6.40608e-06	0.000172209	225.122	683.991	711.671	79.2372	195.952	81.567	67.8799	214.419	68.2584	89.8311
ENSSSCG00000001959	200.726	1.13397	0.253049	4.48122	7.42188e-06	0.000194034	299.655	245.465	244.93	175.312	434.15	92.2995	156.124	162.914	32.601	163.81
ENSSSCG00000000991	2487.78	1.16292	0.260462	4.46483	8.01315e-06	0.000203972	1937.87	3778.5	5372.84	3046.67	2763.1	421.787	1499.3	2150.35	3334.47	572.957
ENSSSCG00000029066	2323.1	1.1488	0.257286	4.46506	8.00481e-06	0.000203972	3014.8	4330.1	4713.03	1729.35	2941.98	1579.82	1321.11	694.762	1400.83	1505.24
ENSSSCG00000006196	263.781	1.36785	0.310239	4.40901	1.03843e-05	0.000257405	126.251	706.055	841.009	11.8856	218.423	7.51275	110.305	511.134	4.07513	101.154
ENSSSCG00000009431	787.795	1.07001	0.242948	4.40427	1.06141e-05	0.000259809	1124.09	2349.84	1413.97	154.513	611.226	308.023	543.887	943.331	129.385	299.689
ENSSSCG00000016317	601.79	1.15675	0.262704	4.40327	1.06632e-05	0.000260543	492.834	1359.71	1680.14	268.416	652.574	176.013	251.155	532.408	291.372	313.277
ENSSSCG00000011813	1615.76	1.17781	0.267796	4.39814	1.09182e-05	0.000266298	1353.77	4434.91	3912.63	941.932	1321.33	499.061	527.766	1690.72	707.035	768.471
ENSSSCG00000008294	114.324	1.22994	0.280283	4.38822	1.1428e-05	0.000277251	104.955	245.465	145.583	202.055	132.133	93.3728	99.2743	49.266	35.6574	35.4795
ENSSSCG00000006542	668.787	1.64647	0.376727	4.37046	1.23987e-05	0.000296076	804.658	1996.81	1674.52	302.092	795.493	47.223	64.4859	909.181	45.8452	47.5577
ENSSSCG00000027991	104.796	1.20059	0.278686	4.30803	1.64715e-05	0.000375007	34.9851	159.966	345.526	103.999	53.9317	6.4395	40.7279	251.928	31.5822	18.8721
ENSSSCG00000006877	232.285	1.10963	0.263311	4.21413	2.50738e-05	0.000531092	562.804	146.176	195.569	100.037	731.674	138.449	66.1829	115.887	91.6904	174.378
ENSSSCG00000004507	548.946	1.06768	0.258866	4.12445	3.7162e-05	0.000742317	634.295	921.181	1194.03	350.625	700.214	238.262	274.913	666.77	365.743	143.428
ENSSSCG00000014168	162.177	1.10836	0.270489	4.09764	4.17388e-05	0.000806656	104.955	377.85	351.149	73.2944	177.975	57.9555	274.065	154.516	15.2817	34.7246
ENSSSCG00000002795	131.402	1.04866	0.256052	4.09549	4.21272e-05	0.000811868	190.137	88.2569	196.194	119.846	319.995	108.398	77.2133	72.2194	28.5259	113.233
ENSSSCG00000029331	1552.15	1.5202	0.37191	4.08755	4.35952e-05	0.000835453	1227.52	4421.12	4909.22	280.302	1919.97	198.551	184.973	2077.57	129.385	172.868
ENSSSCG00000022162	111.272	1.05246	0.258536	4.07084	4.68437e-05	0.000882869	129.293	129.627	207.441	85.18	227.412	39.7103	44.9704	97.4123	78.4462	73.2237
ENSSSCG00000012679	950.994	1.05989	0.260759	4.06462	4.81101e-05	0.000904246	1828.35	1048.05	1319	477.404	1930.76	387.443	717.829	1144.31	233.301	423.49
ENSSSCG00000016331	272.646	1.36104	0.335772	4.05345	5.04677e-05	0.000939523	562.804	460.591	455.495	103.999	557.295	54.7358	50.0614	187.547	170.137	123.801
ENSSSCG00000032911	151.561	1.27033	0.321139	3.9557	7.63103e-05	0.00128749	101.913	275.803	445.497	92.1133	130.335	4.293	147.639	268.723	18.3381	30.9502
ENSSSCG00000011538	262.156	1.0738	0.272788	3.93639	8.27177e-05	0.00137358	103.434	661.927	853.506	99.0465	219.322	86.9333	100.971	328.067	64.1833	104.174
ENSSSCG00000012026	2948.14	1.04712	0.266412	3.93044	8.47898e-05	0.00139949	1403.97	5957.34	5582.78	4049.02	2934.78	1058.22	3438.96	3603.13	548.105	905.105
ENSSSCG00000005297	114.394	1.00163	0.259224	3.86395	0.000111567	0.00173671	86.7022	253.739	228.06	111.923	84.493	26.8313	128.972	146.678	24.4508	52.087
ENSSSCG00000012576	135.396	1.16876	0.303833	3.84674	0.000119701	0.00183824	135.377	96.531	64.3566	373.405	364.938	41.8568	69.5769	63.262	60.1081	84.547
ENSSSCG00000004012	1512.26	1.15883	0.301721	3.84073	0.000122668	0.00187538	3258.18	3061.41	2234.36	369.443	2346.93	473.303	812.013	1488.06	539.954	538.987
ENSSSCG00000012746	2059.32	1.00425	0.262104	3.8315	0.000127366	0.0019407	4508.52	2482.23	2249.36	800.296	4648.02	1325.46	907.045	889.587	1244.95	1537.7
ENSSSCG00000006729	132.954	1.10918	0.291041	3.81108	0.000138363	0.0020759	217.516	231.674	223.686	33.6758	277.748	82.6403	64.4859	79.4974	49.9203	68.6944
ENSSSCG00000023010	424.734	1.11176	0.298398	3.72575	0.000194732	0.00276472	441.117	981.858	706.048	182.246	456.622	47.223	478.553	778.178	50.9391	124.556
ENSSSCG00000009084	217.793	1.08023	0.292732	3.69016	0.000224109	0.00308499	258.586	482.655	360.522	171.35	228.311	101.959	169.7	229.535	15.2817	160.035
ENSSSCG00000003451	103.039	1.38282	0.379006	3.64854	0.000263738	0.00349345	39.5484	16.5482	254.302	649.745	26.9659	5.36625	5.93949	9.51729	5.09391	17.3623
ENSSSCG00000000859	149.49	1.22417	0.336807	3.63463	0.000278383	0.00363294	462.412	115.837	75.6034	9.90465	535.722	44.0033	33.9399	40.3085	22.4132	154.751
ENSSSCG00000015655	1789.69	1.38962	0.382506	3.63293	0.000280218	0.00364124	390.921	7739.03	5744.61	302.092	570.777	5.36625	841.71	2269.03	12.2254	21.1367
ENSSSCG00000006233	220.726	1.22631	0.337994	3.6282	0.000285409	0.00368768	25.8586	783.28	633.569	298.13	35.9545	39.7103	156.972	163.473	29.5447	40.7637
ENSSSCG00000032734	679.443	1.31549	0.371558	3.54048	0.000399396	0.00478123	1583.46	893.601	1393.98	175.312	1576.6	204.991	129.82	330.866	274.052	231.749
ENSSSCG00000012075	138.298	1.22054	0.346176	3.52578	0.000422233	0.00496341	272.275	250.981	255.552	32.6853	262.468	54.7358	26.3034	108.049	75.3899	44.5381
ENSSSCG00000039573	726.756	1.02516	0.301367	3.4017	0.000669688	0.00702172	1172.76	242.707	426.753	799.305	2879.06	390.663	386.067	293.356	273.034	403.863
ENSSSCG00000005211	100.464	1.12282	0.332445	3.37746	0.000731598	0.00755506	317.908	60.6766	120.59	34.6663	235.502	74.0543	51.7584	19.5944	46.864	43.0284
ENSSSCG00000040431	199.509	1.07024	0.32354	3.3079	0.000939998	0.00918058	152.109	391.64	260.55	431.843	107.863	30.051	151.881	384.051	45.8452	39.2539
ENSSSCG00000031023	6042.89	1.23392	0.377363	3.26986	0.00107602	0.0102065	8061.79	21978.7	10924.4	530.889	8539.19	1382.35	2653.25	4212.24	975.993	1170.07
ENSSSCG00000035077	370.426	1.1968	0.380604	3.14448	0.00166382	0.0141844	1060.2	275.803	634.818	40.6091	1348.29	105.179	68.7284	48.7061	94.7467	27.1758
ENSSSCG00000028282	157.37	1.00191	0.329798	3.03795	0.00238193	0.0186435	177.968	344.754	270.548	75.2753	167.188	23.6115	41.5764	353.819	36.6761	82.2823
ENSSSCG00000006696	117.271	1.01755	0.335575	3.03227	0.00242721	0.0188618	171.883	30.3383	124.339	110.932	444.038	80.4938	43.2734	97.9721	20.3756	49.0674
ENSSSCG00000040752	304.513	1.0541	0.37336	2.82328	0.00475353	0.0310763	317.908	1414.87	745.412	27.733	256.176	15.0255	10.182	152.836	46.864	58.126
ENSSSCG00000038610	1055.55	1.05358	0.384225	2.7421	0.00610473	0.0372985	1802.49	1729.28	1895.08	362.51	2631.87	76.2008	75.5163	1569.79	211.907	200.799
ENSSSCG00000026383	2507.81	1.03234	0.381373	2.7069	0.00679151	0.0402461	978.062	8155.49	5957.04	1639.22	1113.69	138.449	315.641	6311.08	177.268	292.14
ENSSSCG00000004890	2133.87	1.01394	0.376184	2.69532	0.00703202	0.0414024	263.149	6781.99	7825.26	3028.84	334.377	2.1465	1431.42	1598.9	15.2817	57.3711
ENSSSCG00000021588	625.351	1.01941	0.381197	2.67422	0.00749025	0.0432444	401.568	2118.17	1777.62	33.6758	551.002	93.3728	121.335	924.857	56.033	175.888
ENSSSCG00000006296	1226.95	1.01482	0.382402	2.6538	0.00795905	0.0453011	120.166	4581.09	4664.29	448.681	131.234	125.57	308.005	1620.74	85.5777	184.192
ENSSSCG00000025787	215.797	-2.46471	0.207704	-11.8665	1.76791e-32	1.20951e-28	66.9281	55.1606	22.4936	103.999	51.2351	541.991	291.035	190.346	512.447	322.335
ENSSSCG00000010026	806.457	-2.11088	0.192403	-10.9711	5.26217e-28	2.40008e-24	305.74	82.7409	48.1112	439.767	421.566	2012.34	435.28	162.354	2655.96	1500.71
ENSSSCG00000034746	2914.26	-1.67748	0.164256	-10.2125	1.74245e-24	5.96048e-21	2412.45	493.687	285.543	2352.35	954.592	6125.04	1777.6	1070.97	10943.8	2726.64
ENSSSCG00000011862	132.309	-2.17372	0.231452	-9.39167	5.90554e-21	1.15436e-17	62.3648	66.1927	32.4907	31.6949	11.6852	225.383	468.371	194.265	158.93	71.7139
ENSSSCG00000021997	1646.89	-1.33444	0.142765	-9.34711	9.00731e-21	1.54059e-17	965.893	457.833	388.014	1978.95	557.295	2913.87	1005.47	875.591	5839.66	1486.37
ENSSSCG00000017537	571.865	-1.5749	0.174821	-9.00864	2.08623e-19	3.17177e-16	264.67	168.24	175.575	673.516	159.099	1039.98	509.947	536.327	1555.68	635.612
ENSSSCG00000001819	4845.22	-1.04163	0.117005	-8.90245	5.46254e-19	7.47439e-16	3361.61	2680.8	2157.51	5215.79	2188.73	7178.97	5726.51	4108.67	11021.2	4812.38
ENSSSCG00000026996	2176.71	-1.40737	0.158596	-8.87392	7.06129e-19	8.78361e-16	1791.85	747.426	555.466	1603.56	992.344	5085.06	2693.13	1127.52	4019.09	3151.64
ENSSSCG00000009322	525.812	-1.5783	0.179692	-8.78332	1.58715e-18	1.55122e-15	448.722	74.4668	68.1055	436.795	225.614	1649.59	365.703	188.666	1133.9	666.562
ENSSSCG00000017792	1083.51	-1.48021	0.169957	-8.70936	3.05596e-18	2.78765e-15	590.184	416.462	406.759	1251.95	186.963	1881.41	1155.65	965.725	3154.15	825.843
ENSSSCG00000029304	1667.29	-2.41051	0.27731	-8.69248	3.54613e-18	3.03261e-15	509.566	113.079	70.6048	1572.86	317.298	4156.7	2591.31	545.845	4025.21	2770.42
ENSSSCG00000013106	143.547	-2.5947	0.301878	-8.59519	8.31237e-18	6.69048e-15	47.1539	2.75803	11.2468	55.466	18.8761	411.055	103.517	63.8218	305.635	415.941
ENSSSCG00000038126	590.121	-1.78304	0.216781	-8.22508	1.95057e-16	1.33448e-13	378.752	60.6766	99.9714	223.845	426.061	1187.01	300.368	277.121	1615.79	1331.61
ENSSSCG00000014875	1672.31	-1.0998	0.133924	-8.21209	2.17367e-16	1.4163e-13	1020.65	471.623	476.739	2375.14	986.951	2398.71	1170.08	955.088	4573.31	2294.85
ENSSSCG00000035284	1214.07	-1.56552	0.191479	-8.17592	2.93616e-16	1.82616e-13	908.092	170.998	217.438	971.646	683.135	2817.28	1030.93	512.254	2858.7	1970.25
ENSSSCG00000030626	502.992	-1.42977	0.183132	-7.80735	5.84032e-15	2.85404e-12	215.995	195.82	219.312	496.223	151.908	872.552	507.402	439.475	1440.56	490.674
ENSSSCG00000017793	908.162	-1.50082	0.192734	-7.787	6.86166e-15	3.23752e-12	380.273	388.882	333.654	825.057	180.671	1466.06	857.832	678.527	3298.82	671.846
ENSSSCG00000033636	3510.29	-1.07056	0.137746	-7.77197	7.72772e-15	3.41091e-12	3072.61	1169.4	746.661	4578.92	1489.41	5525.09	2515.8	1879.94	11215.8	2909.32
ENSSSCG00000023105	1009.6	-1.30244	0.173369	-7.51252	5.80021e-14	2.33424e-11	649.506	278.561	333.03	693.326	908.75	1980.15	1072.5	812.888	1400.83	1966.47
ENSSSCG00000021573	1084.96	-2.11124	0.281984	-7.48711	7.0409e-14	2.75259e-11	244.896	124.111	141.21	1050.88	221.12	2807.62	1770.82	411.483	2641.7	1435.79
ENSSSCG00000025410	1163.09	-1.61563	0.215944	-7.48172	7.33586e-14	2.78824e-11	885.276	102.047	101.846	1097.44	823.358	2376.18	649.101	557.041	3029.86	2008.75
ENSSSCG00000017306	636.206	-1.85889	0.249448	-7.45204	9.19054e-14	3.39876e-11	552.156	115.837	88.7246	162.436	346.961	1634.56	1050.44	321.348	1238.84	850.754
ENSSSCG00000017539	2637.13	-1.36303	0.183511	-7.42749	1.10679e-13	3.98532e-11	845.727	689.507	828.513	5013.73	658.866	2818.35	1613	2473.94	8835.9	2593.78
ENSSSCG00000040779	1034.63	-1.15985	0.157127	-7.38157	1.56428e-13	5.35102e-11	634.295	424.736	564.213	747.801	666.956	1541.19	877.347	1062.58	2330.97	1496.18
ENSSSCG00000000864	695.39	-1.35547	0.184649	-7.34082	2.12294e-13	7.08494e-11	530.861	231.674	211.19	515.042	363.14	1592.7	1030.93	460.749	1112.51	905.105
ENSSSCG00000002012	150.982	-1.59361	0.217487	-7.32739	2.34681e-13	7.64557e-11	101.913	30.3383	16.8702	124.799	49.4374	355.246	97.5773	39.1888	518.56	175.888
ENSSSCG00000036157	990.213	-1.10023	0.150727	-7.29949	2.88869e-13	9.19208e-11	530.861	512.993	461.118	1029.09	514.149	1034.61	936.742	1026.75	2412.48	1443.34
ENSSSCG00000002392	411.793	-1.28024	0.176439	-7.25596	3.98817e-13	1.21267e-10	273.797	170.998	241.806	195.122	274.153	599.947	397.946	622.543	726.392	615.23
ENSSSCG00000039780	217.836	-1.65473	0.228916	-7.22852	4.88275e-13	1.45241e-10	130.814	24.8223	14.9957	114.894	153.705	623.558	55.1524	48.1463	582.743	429.529
ENSSSCG00000008449	306.273	-1.50149	0.211511	-7.09887	1.2578e-12	3.30971e-10	167.32	110.321	71.2296	196.112	151.908	863.966	305.459	150.597	505.316	540.497
ENSSSCG00000007675	3165.93	-1.0641	0.150038	-7.09221	1.31991e-12	3.40762e-10	2222.32	1362.47	1267.76	2948.61	1925.36	5136.57	2146.7	2548.95	7185.47	4915.05
ENSSSCG00000001726	822.15	-1.7157	0.244259	-7.02409	2.15458e-12	5.26449e-10	632.774	162.724	165.578	336.758	468.307	1679.64	1422.93	643.257	1755.36	954.173
ENSSSCG00000000111	2857.05	-1.40062	0.20079	-6.97553	3.04715e-12	7.06681e-10	2048.91	518.509	659.186	2368.2	897.963	4072.98	1437.36	1430.39	12560.6	2576.42
ENSSSCG00000000455	192.211	-2.29001	0.329292	-6.95435	3.54187e-12	8.07723e-10	34.9851	0	6.87303	103.008	39.5499	767.374	42.4249	17.9149	487.997	421.98
ENSSSCG00000017561	348.359	-1.26554	0.182519	-6.93374	4.09864e-12	9.19371e-10	211.432	154.45	223.061	183.236	203.143	509.794	375.885	426.039	653.039	543.516
ENSSSCG00000015283	839.96	-1.00671	0.146181	-6.88676	5.70777e-12	1.23967e-09	578.015	361.302	348.65	969.665	473.7	1399.52	682.193	639.898	1825.66	1121
ENSSSCG00000027928	494.671	-1.30845	0.190297	-6.87585	6.16203e-12	1.31742e-09	167.32	223.4	200.568	657.669	158.2	701.906	553.221	409.803	1399.81	474.822
ENSSSCG00000011802	109.41	-2.3468	0.344636	-6.80949	9.79471e-12	1.97899e-09	12.1687	22.0642	11.8716	46.5519	2.69659	455.058	115.396	62.7021	228.207	137.389
ENSSSCG00000006287	6423.87	-1.74871	0.257859	-6.78164	1.18819e-11	2.35623e-09	6374.9	626.072	274.296	1566.92	6617.42	18994.4	2962.96	2015.43	13400	11406.3
ENSSSCG00000026547	365.902	-1.22853	0.181822	-6.7568	1.41074e-11	2.75759e-09	215.995	99.289	178.074	366.472	203.143	568.823	303.762	348.781	734.542	640.141
ENSSSCG00000017237	116.677	-2.17725	0.322766	-6.7456	1.52393e-11	2.93689e-09	45.6328	5.51606	15.6205	85.18	11.6852	240.408	238.428	168.512	228.207	127.575
ENSSSCG00000009951	767.302	-1.2049	0.178946	-6.73334	1.65813e-11	3.15113e-09	549.114	314.415	285.543	781.477	233.704	1644.22	738.193	443.954	1988.66	693.738
ENSSSCG00000014880	685.449	-1.16077	0.174067	-6.66849	2.58444e-11	4.71506e-09	503.481	295.109	162.453	806.239	348.758	1370.54	589.706	455.15	1338.68	984.368
ENSSSCG00000040215	138.342	-1.63977	0.246586	-6.64989	2.9331e-11	5.21215e-09	48.6749	19.3062	30.6162	119.846	58.426	280.118	50.9099	68.3005	451.32	255.906
ENSSSCG00000001725	817.863	-1.3793	0.208978	-6.6002	4.10594e-11	7.20277e-09	944.598	99.289	120.59	473.442	584.26	1886.77	533.705	240.731	1664.69	1630.55
ENSSSCG00000010027	456.515	-1.42086	0.219674	-6.46804	9.92803e-11	1.6172e-08	190.137	187.546	132.462	503.156	193.255	973.438	576.13	407.564	805.856	595.603
ENSSSCG00000013292	217.536	-1.36679	0.211309	-6.46821	9.91714e-11	1.6172e-08	120.166	88.2569	69.98	221.864	85.3919	365.978	203.64	320.229	486.978	212.877
ENSSSCG00000033750	180.95	-1.67184	0.259973	-6.43083	1.26912e-10	1.98886e-08	56.2804	71.7087	63.1069	107.961	56.6283	408.908	431.037	133.242	273.034	207.593
ENSSSCG00000017200	1157.59	-1.11537	0.174194	-6.40302	1.52331e-10	2.34196e-08	383.315	540.574	483.612	1993.81	251.681	1068.96	1262.57	747.387	4091.43	752.619
ENSSSCG00000025463	510.362	-1.20849	0.191431	-6.31289	2.73868e-10	3.94457e-08	316.387	99.289	110.593	394.205	488.082	1225.65	245.216	197.624	832.345	1194.23
ENSSSCG00000007484	698.389	-1.11665	0.177608	-6.28717	3.233e-10	4.43237e-08	564.325	270.287	273.047	509.099	499.767	1257.85	877.347	509.455	863.927	1358.79
ENSSSCG00000017885	113.552	-1.84407	0.293322	-6.28687	3.23932e-10	4.43237e-08	60.8437	13.7901	4.99857	41.5995	45.842	367.052	22.061	17.3551	362.686	199.289
ENSSSCG00000005164	978.287	-1.04886	0.167154	-6.27482	3.50041e-10	4.66732e-08	906.571	430.252	240.556	1069.7	548.306	2038.1	1228.63	601.269	1683.03	1036.46
ENSSSCG00000040629	348.92	-1.37321	0.218987	-6.27074	3.59343e-10	4.72778e-08	211.432	77.2248	128.088	448.681	107.863	535.552	461.583	356.059	851.702	311.012
ENSSSCG00000017540	1807.72	-1.31168	0.209393	-6.26421	3.74723e-10	4.88318e-08	768.151	926.698	876.624	2151.29	417.072	2887.04	1710.57	1910.18	4427.63	2001.95
ENSSSCG00000011950	191.757	-1.67725	0.269019	-6.23469	4.52683e-10	5.58023e-08	156.672	11.0321	40.6134	62.3993	106.965	657.902	124.729	72.2194	321.935	363.099
ENSSSCG00000000478	150.607	-1.40141	0.224845	-6.23277	4.58249e-10	5.59841e-08	109.519	27.5803	27.4921	114.894	89.8862	391.736	130.669	54.3045	322.954	237.033
ENSSSCG00000015545	2491.38	-1.12228	0.180279	-6.22524	4.80823e-10	5.82222e-08	2400.28	554.364	611.7	1477.77	2528.5	5344.79	1640.15	1001.55	4841.25	4513.45
ENSSSCG00000000061	903.887	-1.14584	0.184177	-6.22142	4.92672e-10	5.86195e-08	720.998	217.884	211.19	956.789	456.622	1605.58	662.677	431.077	3060.42	715.63
ENSSSCG00000004109	2970.55	-1.27574	0.205015	-6.22268	4.88747e-10	5.86195e-08	1508.92	918.423	603.577	5030.57	1301.55	3779.99	3623.94	2382.68	7633.73	2922.15
ENSSSCG00000003684	382.397	-1.74812	0.281588	-6.20808	5.36343e-10	6.24953e-08	264.67	49.6445	71.8544	154.513	144.717	1022.81	644.859	117.567	905.697	447.646
ENSSSCG00000032113	202.784	-1.16042	0.187538	-6.18765	6.1066e-10	6.96305e-08	177.968	129.627	51.2353	153.522	77.3021	450.765	298.671	126.524	424.832	137.389
ENSSSCG00000005480	579.687	-1.55385	0.251716	-6.17301	6.70008e-10	7.51452e-08	371.146	22.0642	98.7217	430.852	405.387	1194.53	267.277	198.743	1774.72	1033.44
ENSSSCG00000004420	2535.18	-1.12038	0.181676	-6.16692	6.96323e-10	7.74617e-08	2153.87	929.456	861.628	2494.98	1072.34	4973.44	2425.01	1171.75	5925.24	3344.13
ENSSSCG00000028552	598.64	-1.86991	0.304691	-6.13708	8.40541e-10	9.12493e-08	328.556	33.0963	35.6148	744.83	163.593	1258.92	753.466	380.692	1385.54	902.086
ENSSSCG00000013351	581.675	-1.33898	0.218746	-6.12116	9.2899e-10	9.77798e-08	330.077	220.642	233.058	500.185	223.817	1175.21	1059.77	373.973	1046.29	653.729
ENSSSCG00000008535	706.019	-1.56004	0.255516	-6.10545	1.02514e-09	1.06265e-07	681.449	52.4025	78.1026	447.69	444.038	2132.55	663.526	224.496	1029.99	1305.95
ENSSSCG00000015598	347.708	-1.59006	0.260609	-6.10133	1.05192e-09	1.08221e-07	240.333	46.8865	62.4821	203.045	177.076	730.883	444.613	133.802	1057.5	380.461
ENSSSCG00000001488	2444.35	-1.25363	0.206028	-6.08477	1.1666e-09	1.19123e-07	1540.87	830.167	716.67	2327.59	1265.6	6157.24	2326.58	1322.34	3587.13	4369.27
ENSSSCG00000037562	508.954	-1.36479	0.225446	-6.05374	1.41518e-09	1.40318e-07	106.476	79.9828	106.844	729.973	179.772	477.596	277.459	247.45	2618.27	265.719
ENSSSCG00000009978	7826.27	-1.02759	0.170073	-6.04207	1.52145e-09	1.47645e-07	5948.99	3111.06	3396.53	7078.85	4606.67	13366.3	7715.39	4470.89	18570.4	9997.68
ENSSSCG00000025393	343.218	-1.38112	0.230693	-5.98684	2.13959e-09	1.96484e-07	150.588	168.24	119.966	486.318	65.6169	487.256	464.129	492.1	711.11	286.856
ENSSSCG00000017635	232.956	-1.43693	0.241063	-5.96081	2.50995e-09	2.24468e-07	249.459	30.3383	23.7432	171.35	109.661	540.918	204.488	72.2194	700.922	226.465
ENSSSCG00000007927	1312.24	-1.0997	0.184996	-5.94446	2.77362e-09	2.46438e-07	676.886	537.816	579.209	1564.93	486.284	1903.95	1411.9	762.503	4120.97	1077.97
ENSSSCG00000014091	171.059	-1.68001	0.28341	-5.92784	3.06952e-09	2.70969e-07	135.377	11.0321	26.8673	82.2086	99.7737	464.717	240.973	93.4934	296.466	259.68
ENSSSCG00000004572	1174.94	-1.07223	0.181324	-5.91335	3.35219e-09	2.92395e-07	457.849	375.092	624.821	1695.68	381.118	1036.76	1219.29	928.216	4307.41	723.178
ENSSSCG00000016210	498.007	-1.20851	0.204986	-5.8956	3.73332e-09	3.21277e-07	238.811	273.045	260.55	537.823	166.289	731.957	585.464	506.096	974.974	705.061
ENSSSCG00000022797	638.468	-1.38956	0.235877	-5.89103	3.83789e-09	3.27405e-07	521.735	71.7087	32.4907	272.378	480.891	1832.04	96.7288	58.2234	1208.28	1810.21
ENSSSCG00000021852	516.806	-1.33618	0.227619	-5.87026	4.35108e-09	3.63023e-07	495.876	13.7901	34.99	282.283	567.182	1397.37	117.093	65.5013	921.998	1271.98
ENSSSCG00000014321	148.409	-1.82183	0.310479	-5.8678	4.41606e-09	3.66212e-07	107.998	8.27409	6.87303	23.7712	98.8748	524.819	56.0009	27.4322	415.663	214.387
ENSSSCG00000014369	652.553	-1.41255	0.24126	-5.8549	4.77303e-09	3.90772e-07	418.3	66.1927	108.719	462.547	364.039	1360.88	286.792	185.867	2613.18	659.013
ENSSSCG00000008646	537.354	-1.3882	0.238879	-5.81131	6.19847e-09	4.87435e-07	474.581	170.998	197.443	172.341	311.006	1171.99	490.432	323.028	1160.39	901.331
ENSSSCG00000025500	373.847	-1.31679	0.227118	-5.79782	6.71832e-09	5.16442e-07	374.189	88.2569	117.466	191.16	209.435	847.868	394.552	179.149	793.631	542.761
ENSSSCG00000022337	372.576	-1.41892	0.24559	-5.7776	7.57741e-09	5.7601e-07	241.854	113.079	52.485	327.844	133.032	815.67	212.125	120.926	768.162	940.585
ENSSSCG00000006495	509.933	-1.53035	0.265968	-5.75389	8.72145e-09	6.48563e-07	73.0124	333.721	324.282	475.423	84.493	561.31	837.468	638.218	1144.09	627.308
ENSSSCG00000006289	627.612	-1.34065	0.233165	-5.74976	8.93697e-09	6.60997e-07	781.841	143.417	76.853	156.493	675.045	1656.02	557.463	209.94	896.528	1122.51
ENSSSCG00000033546	245.703	-1.13807	0.198059	-5.74614	9.13014e-09	6.68062e-07	106.476	104.805	90.5991	312.987	62.0215	304.803	229.943	172.431	962.749	110.213
ENSSSCG00000007371	134.976	-1.66624	0.290179	-5.74209	9.35124e-09	6.75767e-07	88.2233	5.51606	1.87446	141.637	35.9545	359.539	16.97	13.4362	348.423	338.188
ENSSSCG00000012583	1101.8	-1.14428	0.199533	-5.7348	9.7627e-09	6.9314e-07	935.472	457.833	384.89	511.08	1045.38	2211.97	1827.67	824.085	1329.51	1490.14
ENSSSCG00000016725	318.847	-1.45594	0.253889	-5.73456	9.7768e-09	6.9314e-07	149.067	63.4347	77.4778	253.559	141.121	912.263	260.489	109.169	876.152	345.737
ENSSSCG00000015673	128.457	-1.49484	0.262559	-5.69333	1.24584e-08	8.65322e-07	50.196	68.9507	49.3609	96.0751	34.1568	280.118	243.519	134.922	158.93	168.339
ENSSSCG00000035669	485.395	-1.15949	0.204554	-5.66838	1.44151e-08	9.81305e-07	182.531	165.482	135.586	1017.21	152.807	484.036	490.432	344.862	1386.56	494.449
ENSSSCG00000015276	129.027	-1.73455	0.307008	-5.64986	1.60577e-08	1.08235e-06	33.464	41.3704	46.8616	84.1895	17.9772	330.561	168.851	67.1809	341.292	158.526
ENSSSCG00000004017	411.961	-1.26074	0.223205	-5.64835	1.61993e-08	1.08655e-06	234.248	44.1285	23.1184	861.705	124.942	543.065	96.7288	132.682	1706.46	352.531
ENSSSCG00000038500	596.911	-1.71179	0.304055	-5.62987	1.80341e-08	1.19208e-06	144.504	126.869	184.322	693.326	76.4033	1336.2	1389.84	361.657	1109.45	546.536
ENSSSCG00000029460	403.383	-1.61233	0.286511	-5.62745	1.82892e-08	1.20313e-06	219.037	13.7901	66.8559	353.596	208.536	861.82	331.763	155.636	1316.27	506.527
ENSSSCG00000023933	183.874	-1.42852	0.254759	-5.60734	2.05465e-08	1.32057e-06	89.7444	16.5482	48.736	151.541	106.965	290.851	111.153	85.0958	692.772	245.337
ENSSSCG00000026516	361.562	-1.25792	0.224335	-5.6073	2.05505e-08	1.32057e-06	138.419	104.805	213.064	335.768	178.874	617.119	254.549	299.515	958.674	514.831
ENSSSCG00000021920	172.537	-1.26775	0.226278	-5.6026	2.11155e-08	1.33144e-06	74.5335	27.5803	34.99	265.445	102.47	196.405	110.305	137.721	576.631	199.289
ENSSSCG00000037358	7127.78	-1.27551	0.227636	-5.60331	2.10293e-08	1.33144e-06	5360.33	4059.82	3937.62	2658.41	3262.87	8574.19	7519.39	10073.8	15676	10155.4
ENSSSCG00000004573	955.541	-1.58687	0.2841	-5.58561	2.32879e-08	1.45502e-06	393.963	35.8544	79.9771	1429.24	434.15	1819.16	692.375	199.303	3130.72	1340.67
ENSSSCG00000014436	1062.06	-1.00415	0.179762	-5.58599	2.3237e-08	1.45502e-06	1031.3	270.287	329.281	1003.34	721.786	1940.44	719.526	646.616	2917.79	1040.23
ENSSSCG00000010861	254.626	-1.24874	0.223708	-5.58202	2.37742e-08	1.47195e-06	179.489	63.4347	25.6177	226.817	181.57	590.288	140.002	82.2966	786.5	270.248
ENSSSCG00000038902	116.201	-1.43148	0.258604	-5.53541	3.10504e-08	1.87992e-06	59.3226	27.5803	27.4921	60.4184	88.9873	290.851	122.184	43.6676	200.7	240.808
ENSSSCG00000029275	135.335	-1.85893	0.335981	-5.53286	3.15049e-08	1.89904e-06	18.2531	24.8223	13.1212	102.018	31.4602	484.036	302.914	48.7061	179.306	148.712
ENSSSCG00000009975	121.017	-1.67016	0.302865	-5.51455	3.49677e-08	2.08727e-06	47.1539	24.8223	39.9886	29.714	66.5158	199.625	90.7893	87.895	428.907	194.76
ENSSSCG00000021487	1233.96	-1.04663	0.189949	-5.51004	3.58747e-08	2.10675e-06	1130.17	375.092	443.623	1127.15	924.03	2215.19	1519.66	889.587	2032.47	1682.64
ENSSSCG00000021208	9122.98	-1.08941	0.197785	-5.50803	3.62873e-08	2.12187e-06	5912.48	4484.55	2203.12	10458.3	6146.42	18093.9	11367.3	6357.55	12328.3	13877.8
ENSSSCG00000010184	1082.64	-1.18882	0.215977	-5.50437	3.70481e-08	2.15714e-06	1133.21	107.563	251.178	649.745	977.063	2244.17	391.158	454.591	2888.25	1729.44
ENSSSCG00000033669	540.373	-1.63798	0.297694	-5.50224	3.74988e-08	2.17414e-06	182.531	82.7409	96.8473	259.502	213.03	1793.4	170.548	110.289	1521.04	973.8
ENSSSCG00000033189	1689.34	-1.06839	0.195835	-5.45556	4.88188e-08	2.76001e-06	775.757	1042.53	1284.63	1317.32	749.651	1719.35	3938.73	2145.87	2005.98	1913.63
ENSSSCG00000035400	255.291	-1.29321	0.237468	-5.44583	5.15652e-08	2.86816e-06	196.221	30.3383	38.7389	230.778	213.03	692.246	165.457	117.567	348.423	520.115
ENSSSCG00000026890	480.045	-1.35086	0.248961	-5.426	5.76296e-08	3.17962e-06	222.079	140.659	156.83	669.554	153.705	591.361	933.348	596.23	943.392	393.294
ENSSSCG00000009921	418.147	-1.33986	0.247126	-5.42176	5.9016e-08	3.2206e-06	177.968	198.578	368.02	240.683	87.1896	654.683	1103.05	656.133	369.818	325.355
ENSSSCG00000015784	896.818	-1.47673	0.273444	-5.40051	6.64525e-08	3.5798e-06	978.062	132.385	89.9742	271.387	684.034	2442.72	1075.9	158.995	1855.2	1279.53
ENSSSCG00000017534	1095	-1.05281	0.195709	-5.37946	7.47108e-08	3.90178e-06	352.893	430.252	492.984	2211.71	212.131	1044.27	644.01	1003.23	3828.58	729.972
ENSSSCG00000005375	133.825	-1.40438	0.26161	-5.36822	7.95157e-08	4.09028e-06	63.8859	35.8544	41.863	86.1705	79.9987	355.246	171.397	68.3005	227.188	208.348
ENSSSCG00000022256	384.745	-1.28641	0.239769	-5.36521	8.08565e-08	4.14367e-06	298.134	71.7087	101.846	305.063	227.412	444.326	133.214	511.134	1128.81	625.798
ENSSSCG00000008227	546.832	-1.28441	0.239822	-5.35568	8.52347e-08	4.3195e-06	355.936	281.319	295.54	211.96	279.546	775.96	757.709	395.247	1142.05	973.045
ENSSSCG00000033043	116.225	-1.43481	0.270407	-5.30614	1.11972e-07	5.57131e-06	24.3375	71.7087	27.4921	119.846	53.0329	188.892	193.458	115.887	227.188	140.408
ENSSSCG00000005627	163.303	-1.43024	0.270642	-5.28463	1.25958e-07	6.13338e-06	44.1117	68.9507	29.3666	164.417	44.0442	314.462	103.517	67.7407	670.359	126.066
ENSSSCG00000025560	6918.57	-1.05531	0.199896	-5.27927	1.29701e-07	6.27102e-06	4263.62	4837.58	6848.66	3386.4	2435.02	5811.65	12020.7	11017.1	11937.1	6627.88
ENSSSCG00000004822	1422.7	-1.02781	0.1949	-5.27354	1.33817e-07	6.40214e-06	1087.58	672.959	591.081	1112.29	1007.62	2023.08	2573.49	1093.37	1668.76	2396.76
ENSSSCG00000007304	114.018	-1.42347	0.271072	-5.25128	1.51048e-07	7.07805e-06	36.5062	104.805	41.863	100.037	8.08976	151.328	166.306	117.567	355.555	58.126
ENSSSCG00000009012	616.14	-1.17033	0.223512	-5.23607	1.64029e-07	7.66009e-06	745.335	115.837	113.717	551.689	434.15	1239.6	621.101	339.263	983.125	1017.58
ENSSSCG00000007849	604.514	-1.57186	0.300364	-5.23318	1.66618e-07	7.72825e-06	98.871	193.062	51.2353	858.733	218.423	1571.24	851.044	283.839	1465.01	453.685
ENSSSCG00000038221	419.827	-1.53517	0.295481	-5.19548	2.04187e-07	9.34411e-06	71.4913	237.19	209.315	498.204	38.6511	740.543	758.557	600.149	702.96	341.207
ENSSSCG00000034754	466.727	-1.20893	0.232954	-5.18955	2.10801e-07	9.61465e-06	316.387	140.659	128.713	463.538	261.569	1061.44	761.951	282.719	810.95	439.342
ENSSSCG00000010987	2336.62	-1.00847	0.196632	-5.1287	2.91748e-07	1.30885e-05	1265.55	1097.7	1288.38	2940.69	1106.5	3465.52	3397.39	1897.86	4112.82	2793.82
ENSSSCG00000001818	808.192	-1.09696	0.215403	-5.09257	3.53233e-07	1.52674e-05	623.648	281.319	353.649	649.745	433.252	1337.27	1126.81	529.049	2061	686.189
ENSSSCG00000024743	284.483	-1.32393	0.260578	-5.08074	3.75962e-07	1.60759e-05	112.561	91.0149	78.1026	348.644	126.74	485.109	123.032	422.68	615.344	441.607
ENSSSCG00000033214	671.725	-1.42127	0.28164	-5.04642	4.5017e-07	1.87224e-05	415.258	33.0963	24.9928	1242.04	247.187	1822.38	389.461	128.763	1896.97	517.095
ENSSSCG00000004192	7514.86	-1.30383	0.258659	-5.04072	4.63793e-07	1.92305e-05	2943.31	1453.48	1590.17	9720.42	4334.31	16851.1	7321.69	2023.26	15921.5	12989.3
ENSSSCG00000011075	1047.94	-1.12079	0.223656	-5.01122	5.40873e-07	2.20261e-05	885.276	344.754	231.809	884.485	657.967	2566.14	1691.91	371.174	1812.41	1033.44
ENSSSCG00000023912	1404.88	-1.07755	0.215802	-4.99326	5.93696e-07	2.4084e-05	535.424	656.411	858.504	1718.46	685.832	1729.01	2584.53	1414.72	2355.42	1510.52
ENSSSCG00000035940	527.068	-1.17922	0.236182	-4.99286	5.94926e-07	2.4084e-05	348.33	143.417	371.769	277.33	381.118	785.619	725.466	482.023	940.336	815.274
ENSSSCG00000023166	182.797	-1.05116	0.210954	-4.98291	6.26345e-07	2.50593e-05	155.151	60.6766	60.6076	145.598	123.144	306.95	142.548	109.169	496.147	227.975
ENSSSCG00000013020	145.95	-1.08783	0.219245	-4.96174	6.98662e-07	2.7392e-05	77.5757	71.7087	91.8487	122.818	60.2238	210.357	162.063	155.636	396.306	110.968
ENSSSCG00000029077	313.613	-1.25299	0.252951	-4.95349	7.28939e-07	2.84162e-05	398.526	63.4347	43.1127	207.998	246.288	631.071	340.248	221.697	513.466	470.292
ENSSSCG00000038844	431.416	-1.10864	0.225022	-4.92679	8.35905e-07	3.21283e-05	397.005	104.805	59.358	385.291	263.367	639.657	178.185	191.465	1606.62	488.41
ENSSSCG00000016431	233.2	-1.04153	0.212669	-4.89741	9.7109e-07	3.66045e-05	205.347	137.901	81.8516	162.436	106.965	427.154	235.034	137.161	604.138	234.014
ENSSSCG00000034633	246.717	-1.12572	0.23074	-4.87875	1.06759e-06	3.93741e-05	164.278	13.7901	3.12411	384.3	98.8748	329.488	31.3944	15.1157	1238.84	187.966
ENSSSCG00000021968	1748.36	-1.2298	0.252815	-4.86443	1.14788e-06	4.15514e-05	825.953	918.423	520.476	2789.15	457.521	2664.88	2878.95	1797.09	2546.95	2084.23
ENSSSCG00000016368	183.284	-1.05039	0.217499	-4.82938	1.3696e-06	4.81755e-05	83.6601	66.1927	91.8487	232.759	74.6056	250.067	188.367	129.883	570.518	144.938
ENSSSCG00000001657	333.27	-1.15614	0.240783	-4.80159	1.57408e-06	5.45268e-05	212.953	85.4989	111.218	335.768	195.053	515.16	458.189	247.45	926.073	245.337
ENSSSCG00000039392	583.247	-1.03302	0.216491	-4.77163	1.82737e-06	6.1891e-05	232.727	242.707	372.393	831	272.355	729.81	811.164	675.728	1008.59	655.994
ENSSSCG00000003821	189.576	-1.07258	0.225439	-4.75772	1.95796e-06	6.55032e-05	191.658	24.8223	33.1155	154.513	217.525	363.832	99.2743	114.207	297.484	399.333
ENSSSCG00000010556	905.476	-1.08348	0.229756	-4.7158	2.40762e-06	7.7332e-05	451.764	410.946	491.734	1284.63	209.435	1702.17	1136.99	596.23	2062.01	708.836
ENSSSCG00000023639	102.631	-1.1922	0.253256	-4.70751	2.50757e-06	8.03537e-05	51.7171	35.8544	49.3609	73.2944	65.6169	172.793	123.032	95.7327	257.752	101.154
ENSSSCG00000035987	355.508	-1.05425	0.224051	-4.7054	2.53373e-06	8.10024e-05	212.953	135.143	251.803	345.672	161.795	557.017	368.248	338.704	571.537	612.211
ENSSSCG00000001081	285.116	-1.17496	0.24976	-4.70437	2.54653e-06	8.12218e-05	196.221	85.4989	88.0998	202.055	126.74	514.087	220.61	171.871	1079.91	166.074
ENSSSCG00000038597	139.422	-1.01855	0.217039	-4.69293	2.69317e-06	8.53025e-05	60.8437	99.289	106.844	134.703	47.6397	172.793	168.851	186.987	278.127	138.144
ENSSSCG00000008307	439.367	-1.18208	0.252209	-4.68689	2.77394e-06	8.70728e-05	202.305	300.625	190.57	347.653	151.009	771.667	414.916	263.685	1037.12	714.12
ENSSSCG00000005020	114.906	-1.10172	0.237314	-4.64245	3.44307e-06	0.00010446	104.955	52.4025	31.2411	38.6281	101.571	295.144	90.7893	49.266	131.423	253.641
ENSSSCG00000023229	443.643	-1.01621	0.221035	-4.59749	4.27609e-06	0.000124754	323.993	85.4989	109.344	352.606	388.308	1212.77	165.457	133.802	679.528	985.123
ENSSSCG00000009209	335.118	-1.13653	0.248028	-4.58227	4.59953e-06	0.000132495	413.737	46.8865	35.6148	99.0465	486.284	961.632	181.579	84.5359	449.283	592.584
ENSSSCG00000012774	141.963	-1.47233	0.322343	-4.56757	4.93418e-06	0.000139492	117.124	0	1.24964	45.5614	103.369	286.558	12.7275	5.03857	607.194	240.808
ENSSSCG00000011915	253.994	-1.08038	0.236887	-4.56077	5.09669e-06	0.000143199	185.573	71.7087	106.22	220.874	159.099	577.409	289.338	132.682	387.137	409.902
ENSSSCG00000002712	659.311	-1.04534	0.229402	-4.5568	5.19398e-06	0.000145514	302.697	237.19	403.634	1039.99	236.401	902.603	766.194	625.342	1262.27	816.784
ENSSSCG00000040719	371.179	-1.09182	0.239885	-4.55144	5.32794e-06	0.000148477	524.777	66.1927	63.1069	170.36	431.454	750.202	298.671	185.307	569.499	652.219
ENSSSCG00000032561	101.652	-1.48045	0.328873	-4.5016	6.74431e-06	0.000180265	88.2233	5.51606	24.9928	31.6949	44.0442	361.685	179.033	34.7101	127.348	119.272
ENSSSCG00000008124	818.707	-1.12169	0.249416	-4.49725	6.8837e-06	0.000182888	1184.93	170.998	181.823	429.862	737.067	1215.99	668.617	686.365	1532.25	1379.17
ENSSSCG00000020906	422.04	-1.02691	0.229554	-4.47349	7.69521e-06	0.000199043	430.469	170.998	128.088	332.796	296.624	858.6	577.827	498.818	454.377	471.802
ENSSSCG00000010445	115.595	-1.03627	0.235143	-4.40699	1.04816e-05	0.000258342	133.856	35.8544	53.7346	35.6567	109.661	222.163	93.3348	100.211	131.423	240.053
ENSSSCG00000009336	170.368	-1.34621	0.306566	-4.39127	1.12692e-05	0.000273883	71.4913	110.321	54.3594	83.1991	39.5499	199.625	308.853	616.944	97.8031	121.536
ENSSSCG00000034120	718.239	-1.11959	0.255687	-4.37874	1.19365e-05	0.000286997	985.668	33.0963	33.7403	532.87	840.436	1621.68	309.702	101.891	1144.09	1579.22
ENSSSCG00000000553	212.893	-1.03816	0.237374	-4.37353	1.22251e-05	0.00029244	127.772	71.7087	131.837	149.56	163.593	445.399	268.974	173.551	286.278	310.257
ENSSSCG00000009300	190.913	-1.04579	0.239484	-4.36683	1.26065e-05	0.000299471	117.124	33.0963	118.091	286.244	51.2351	215.723	129.82	167.952	604.138	185.701
ENSSSCG00000014015	109.254	-1.01177	0.232135	-4.35854	1.30932e-05	0.000308355	106.476	41.3704	35.6148	74.2849	76.4033	201.771	75.5163	68.8604	256.733	155.506
ENSSSCG00000039807	441.923	-1.18518	0.272834	-4.34396	1.39937e-05	0.000325639	187.094	107.563	151.207	251.578	276.85	541.991	154.427	271.523	1982.55	494.449
ENSSSCG00000026260	522.083	-1.02132	0.235456	-4.33763	1.44027e-05	0.000332331	330.077	435.768	246.18	388.262	225.614	594.581	719.526	702.6	523.654	1054.57
ENSSSCG00000016270	439.21	-1.35029	0.311952	-4.32851	1.50119e-05	0.000344766	200.784	2.75803	3.74893	458.585	434.15	1109.74	55.1524	34.1503	1607.64	485.39
ENSSSCG00000012693	506.462	-1.05278	0.243423	-4.32488	1.52612e-05	0.000348613	275.318	193.062	199.943	876.562	180.671	718.004	717.829	432.757	853.739	616.74
ENSSSCG00000004180	240.198	-1.44741	0.337655	-4.28665	1.81388e-05	0.000404223	57.8015	41.3704	34.3652	504.147	33.2579	288.704	629.586	264.805	346.386	201.554
ENSSSCG00000030843	271.645	-1.24799	0.291269	-4.28466	1.83018e-05	0.000406531	149.067	5.51606	72.4793	283.273	168.087	429.3	102.668	81.7367	969.88	454.44
ENSSSCG00000013150	196.452	-1.09209	0.255236	-4.27874	1.87951e-05	0.000414795	188.615	30.3383	6.24821	166.398	185.166	670.781	127.275	19.0346	332.123	238.543
ENSSSCG00000007000	455.03	-1.01746	0.238977	-4.25756	2.06667e-05	0.000451729	322.472	182.03	198.068	347.653	344.264	904.75	850.195	437.235	429.926	533.703
ENSSSCG00000013742	307.216	-1.00535	0.237024	-4.24154	2.2199e-05	0.000480615	156.672	126.869	241.181	205.026	226.513	500.135	428.492	289.997	561.349	335.923
ENSSSCG00000026473	123.852	-1.06645	0.256541	-4.15703	3.22409e-05	0.000663387	118.645	79.9828	39.3637	111.923	30.5613	314.462	101.82	104.69	199.681	137.389
ENSSSCG00000032080	181.067	-1.03472	0.249152	-4.15296	3.28198e-05	0.000672266	193.179	46.8865	70.6048	96.0751	106.965	560.237	159.518	87.3351	142.629	347.246
ENSSSCG00000015801	180.991	-1.09047	0.264526	-4.12237	3.74996e-05	0.000744713	208.39	27.5803	52.485	71.3135	188.761	362.759	223.155	85.6556	167.08	422.735
ENSSSCG00000035195	207.399	-1.10141	0.267227	-4.12161	3.7623e-05	0.000745001	82.139	126.869	88.0998	207.007	92.5828	418.568	280.853	129.323	280.165	368.383
ENSSSCG00000025208	184.036	-1.25956	0.307093	-4.10157	4.10364e-05	0.000795328	109.519	5.51606	64.3566	80.2277	121.346	236.115	29.6974	85.0958	799.744	308.747
ENSSSCG00000014286	573.429	-1.00258	0.248225	-4.03899	5.36816e-05	0.00098594	240.333	424.736	365.52	700.259	171.683	731.957	957.106	822.406	626.551	693.738
ENSSSCG00000008118	2075.3	-1.04256	0.259906	-4.0113	6.03855e-05	0.00108076	1343.12	990.132	1077.82	1117.24	1096.61	3581.44	1416.99	1028.99	5833.55	3267.14
ENSSSCG00000004576	104.306	-1.04536	0.26147	-3.998	6.38802e-05	0.00112948	82.139	41.3704	28.7418	71.3135	68.3135	338.074	132.366	57.1037	99.8406	123.801
ENSSSCG00000013655	342.559	-1.10029	0.277222	-3.96899	7.21771e-05	0.0012407	232.727	148.934	170.576	150.551	224.716	476.523	763.648	296.156	734.542	227.22
ENSSSCG00000038838	1522.73	-1.0007	0.252629	-3.96113	7.4597e-05	0.00126954	556.72	1208.02	1279.63	1793.73	287.636	2233.43	2223.91	1456.71	2815.91	1371.62
ENSSSCG00000025836	929.307	-1.08647	0.277938	-3.90905	9.26594e-05	0.00149688	1589.54	121.353	89.3494	276.34	1339.3	2083.18	635.525	400.286	1240.88	1517.32
ENSSSCG00000006820	217.263	-1.03461	0.267235	-3.87156	0.000108142	0.00169692	200.784	35.8544	41.2382	146.589	171.683	332.708	121.335	46.4668	732.504	343.472
ENSSSCG00000003379	210.558	-1.04418	0.270552	-3.85945	0.000113642	0.00176499	127.772	46.8865	153.081	136.684	139.324	388.517	139.154	122.605	443.17	408.392
ENSSSCG00000004829	630.784	-1.01557	0.265658	-3.82286	0.000131912	0.00200105	355.936	206.852	207.441	891.419	304.714	1323.32	1178.56	379.572	988.218	471.802
ENSSSCG00000009709	370.787	-1.4562	0.381892	-3.81312	0.000137226	0.00206563	393.963	0	0	68.3421	119.549	1352.3	97.5773	10.0771	859.852	806.216
ENSSSCG00000032861	272.837	-1.10847	0.295495	-3.75122	0.000175975	0.00253827	156.672	79.9828	213.064	85.18	186.064	608.533	140.002	164.593	497.166	597.113
ENSSSCG00000010055	145.408	-1.03256	0.277029	-3.72727	0.000193562	0.00275886	107.998	11.0321	39.9886	194.131	44.0442	325.195	73.8193	45.9069	544.03	67.9395
ENSSSCG00000029553	145.658	-1.0324	0.279187	-3.69789	0.000217402	0.0030139	62.3648	33.0963	75.6034	157.484	58.426	157.768	141.699	70.5399	590.894	108.703
ENSSSCG00000017552	962.499	-1.0621	0.287624	-3.69266	0.00022192	0.00306721	1216.87	35.8544	83.1012	525.937	1212.56	1478.94	231.64	253.608	3137.85	1448.62
ENSSSCG00000005638	551.145	-1.00415	0.276717	-3.62879	0.000284751	0.00368614	301.176	306.141	311.161	443.728	175.278	867.186	311.399	325.827	1636.16	833.391
ENSSSCG00000035595	104.027	-1.34139	0.370578	-3.61972	0.000294925	0.00378206	39.5484	11.0321	3.12411	113.903	39.5499	285.485	83.1528	215.539	89.6528	159.28
ENSSSCG00000024914	213.529	-1.10837	0.307803	-3.60092	0.00031709	0.00403979	362.02	35.8544	49.3609	31.6949	199.547	419.641	125.578	114.207	373.893	423.49
ENSSSCG00000023426	192.856	-1.03574	0.288025	-3.59601	0.000323134	0.00409393	89.7444	30.3383	64.9814	409.062	70.1112	364.905	187.518	112.528	396.306	203.064
ENSSSCG00000025072	135.376	-1.059	0.295875	-3.5792	0.000344641	0.00429568	39.5484	159.966	94.9728	70.323	41.3477	167.427	140.851	160.114	343.33	135.879
ENSSSCG00000005472	539.755	-1.03979	0.294797	-3.52715	0.000420053	0.00494628	495.876	170.998	199.943	301.101	277.748	728.737	952.863	149.477	1490.48	630.328
ENSSSCG00000011440	1726.71	-1.03057	0.302074	-3.41164	0.000645739	0.00684933	666.238	394.398	401.135	4090.62	760.437	2068.15	3201.38	1447.19	2519.45	1718.11
ENSSSCG00000016742	126.922	-1.0205	0.307078	-3.32324	0.000889777	0.0087778	57.8015	16.5482	84.9757	104.989	84.493	134.156	145.093	115.327	432.982	92.8507
ENSSSCG00000017154	105.613	-1.1303	0.342969	-3.29562	0.000982046	0.00949635	114.082	19.3062	4.37375	40.6091	68.3135	178.16	33.0914	45.3471	461.508	91.3409

## Sheet: DEGs_15_M_AM
ensembl_gene_id	baseMean	log2FoldChange	lfcSE	stat	pvalue	padj	gd15_1M	gd15_2M	gd15_3M	gd15_4M	gd15_1AM	gd15_2AM	gd15_3AM	gd15_4AM
ENSSSCG00000030903	6881.93	7.18478	0.259541	27.6827	1.12922e-168	1.56238e-164	23156.3	5000.76	9888.43	16763.7	74.3053	45.1559	29.2834	97.5142
ENSSSCG00000009469	803.22	8.28518	0.334633	24.759	2.481e-135	1.71636e-131	1015.79	644.356	1583.43	3176.94	1.17016	0	0	4.08009
ENSSSCG00000027365	603.334	7.20228	0.374171	19.2486	1.44936e-82	6.68445e-79	1078.23	1174.65	958.915	1604.22	1.75524	5.64449	2.44028	0.816019
ENSSSCG00000014310	1520.78	5.65962	0.324966	17.416	6.23614e-68	2.15708e-64	8147.1	202.112	1314.69	2407.62	36.8601	2.82224	27.6565	27.3366
ENSSSCG00000034259	1304.23	4.16426	0.288183	14.45	2.50562e-47	6.93354e-44	4770.86	790.437	1789.57	2690.37	100.049	25.4002	146.417	120.771
ENSSSCG00000029185	315.228	3.01683	0.229549	13.1424	1.88136e-39	4.33842e-36	711.883	384.212	448.919	722.991	77.2307	64.9116	35.7908	75.8897
ENSSSCG00000009921	261.125	3.7623	0.29234	12.8696	6.67232e-38	1.15398e-34	145.707	472.261	798.587	567.35	14.0419	14.1112	53.6862	23.2565
ENSSSCG00000034000	837.622	2.42952	0.19497	12.461	1.21843e-35	1.87313e-32	1028.27	768.425	1459.75	2389.09	155.631	141.112	194.409	564.277
ENSSSCG00000010451	899.711	2.35189	0.195246	12.0457	2.0424e-33	2.82586e-30	603.643	634.351	3102.73	1696.49	135.739	76.2005	667.011	281.526
ENSSSCG00000014362	383.765	3.01013	0.266762	11.284	1.57494e-29	1.81591e-26	990.807	304.168	954.334	544.374	70.2097	64.9116	82.9696	58.3453
ENSSSCG00000038610	1105.87	3.28405	0.291727	11.2573	2.13277e-29	2.26992e-26	1871.99	802.443	1972.8	3396.32	141.004	67.7338	69.9548	524.7
ENSSSCG00000033207	7477.76	3.54188	0.31524	11.2355	2.72943e-29	2.69746e-26	19592.7	6229.44	16842.1	12599.2	2787.32	158.046	645.048	968.206
ENSSSCG00000004859	797.397	1.77556	0.159223	11.1513	7.05282e-29	6.50552e-26	953.34	912.504	1453.64	1649.06	247.489	290.691	472.601	399.849
ENSSSCG00000001849	907.36	2.76667	0.252659	10.9502	6.62818e-28	5.73172e-25	1878.93	718.397	1374.24	2494.34	221.161	189.09	122.828	259.902
ENSSSCG00000032330	10223.6	3.29708	0.30916	10.6646	1.49003e-26	1.21271e-23	29455	10093.6	16669.5	19714.6	1737.69	2184.42	1162.39	771.546
ENSSSCG00000010607	482.452	3.86082	0.36984	10.4392	1.64274e-25	1.26272e-22	1171.21	204.113	627.57	1728.36	53.2423	19.7557	36.6042	18.7684
ENSSSCG00000038182	232.544	4.52905	0.437301	10.3568	3.89717e-25	2.83796e-22	531.483	280.155	529.846	492.123	2.34032	0	22.776	1.63204
ENSSSCG00000001573	126.253	2.74564	0.267346	10.27	9.62169e-25	6.65628e-22	216.479	132.073	192.394	352.787	25.1585	16.9335	19.5223	54.6733
ENSSSCG00000006374	126.463	4.12694	0.402929	10.2424	1.28081e-24	8.43872e-22	113.79	98.0542	328.291	445.801	2.9254	0	3.25371	19.5845
ENSSSCG00000016718	694.167	3.00488	0.29388	10.2249	1.53428e-24	9.6492e-22	9.7138	3143.74	1642.98	296.089	0	242.713	184.648	33.4568
ENSSSCG00000031703	192.898	4.10654	0.404482	10.1526	3.22693e-24	1.94121e-21	775.716	20.0111	259.579	442.096	38.0302	0	0.813428	6.93616
ENSSSCG00000001723	2010.8	1.31577	0.13735	9.57969	9.73349e-22	5.17971e-19	2980.75	3053.69	2698.09	2775.97	1404.19	1159.94	962.285	1051.44
ENSSSCG00000003694	424.157	2.7114	0.283328	9.56982	1.07088e-21	5.48765e-19	482.914	270.149	242.783	2068.92	41.5407	42.3336	60.1936	184.42
ENSSSCG00000037572	366.994	1.82193	0.190887	9.54453	1.36722e-21	6.75602e-19	292.802	578.32	841.341	589.584	77.2307	118.534	275.752	162.388
ENSSSCG00000014833	248.825	3.00792	0.318929	9.43134	4.04895e-21	1.86738e-18	199.827	146.081	190.867	1313.69	27.4988	28.2224	13.8283	70.5856
ENSSSCG00000016614	209.874	2.86276	0.309812	9.24031	2.45775e-20	1.09695e-17	478.751	66.0365	459.607	506.946	77.2307	0	48.8057	41.617
ENSSSCG00000011125	361.31	3.39146	0.368913	9.1931	3.8169e-20	1.60032e-17	1523.68	70.0387	227.513	946.448	52.0722	16.9335	20.3357	33.4568
ENSSSCG00000021527	648.402	1.84812	0.207476	8.90763	5.21344e-19	1.89824e-16	1129.58	494.273	1067.33	1446.72	269.137	177.801	335.132	267.246
ENSSSCG00000012074	577.668	2.95601	0.332667	8.88578	6.34721e-19	2.2371e-16	796.531	196.108	543.589	2552.15	24.5734	16.9335	58.5668	432.898
ENSSSCG00000025133	263.274	2.18907	0.247112	8.85861	8.10147e-19	2.73395e-16	348.309	202.112	210.717	983.134	47.3915	62.0893	36.6042	215.837
ENSSSCG00000013849	2223.82	1.5041	0.175039	8.59291	8.47903e-18	2.60702e-15	1619.43	1314.73	3484.46	7123.19	517.796	603.96	1281.96	1845.02
ENSSSCG00000021902	105.006	3.761	0.438553	8.57592	9.82951e-18	2.89364e-15	356.635	8.00442	99.2507	357.234	14.0419	0	3.25371	1.63204
ENSSSCG00000000991	348.714	2.69974	0.314962	8.57164	1.02022e-17	2.94078e-15	854.814	174.096	548.169	934.96	86.0069	62.0893	54.4997	75.0737
ENSSSCG00000012536	356.639	4.14727	0.488085	8.49702	1.94521e-17	5.49262e-15	399.653	718.397	1032.21	696.31	4.09557	0	0.813428	1.63204
ENSSSCG00000032320	556.405	1.87078	0.222872	8.39395	4.70088e-17	1.27532e-14	911.709	376.208	1177.27	1085.41	155.631	135.468	263.551	345.992
ENSSSCG00000010532	415.116	1.97495	0.237278	8.32336	8.55018e-17	2.27501e-14	699.393	260.144	743.617	1000.92	186.641	93.134	108.186	228.893
ENSSSCG00000010948	1228.4	4.08333	0.493611	8.27235	1.31346e-16	3.24517e-14	3079.27	84.0464	386.314	6274.57	0.585081	0	0.813428	1.63204
ENSSSCG00000025618	2234.39	1.5098	0.182487	8.27345	1.30137e-16	3.24517e-14	4169.99	2655.47	3589.82	2902.34	1288.93	730.961	1100.57	1437.01
ENSSSCG00000003585	244.095	2.06953	0.251867	8.21673	2.09124e-16	5.07621e-14	399.653	280.155	364.937	557.715	53.8274	90.3118	91.9173	114.243
ENSSSCG00000015664	555.392	1.62098	0.197655	8.20107	2.38248e-16	5.68344e-14	520.382	430.238	1536.1	957.194	181.375	166.512	335.946	315.391
ENSSSCG00000014957	1225.35	1.81653	0.224506	8.09125	5.90564e-16	1.33952e-13	2217.52	1484.82	1962.11	2061.14	487.372	694.272	385.565	510.012
ENSSSCG00000030388	2586.01	2.68451	0.33231	8.07833	6.56579e-16	1.46523e-13	5080.32	2009.11	4309.01	7184.7	761.19	635.005	384.751	323.959
ENSSSCG00000030408	1339.37	1.69438	0.210183	8.06145	7.53958e-16	1.65584e-13	471.813	762.421	3725.72	3086.15	139.249	174.979	1667.53	687.088
ENSSSCG00000033037	775.695	2.00677	0.253371	7.92027	2.36994e-15	5.12351e-13	2407.63	670.37	1168.1	909.02	297.221	206.024	242.401	304.783
ENSSSCG00000012277	1350.35	2.56352	0.326298	7.85639	3.95368e-15	8.16464e-13	3795.32	1330.74	2688.93	1786.91	172.014	366.892	322.117	339.872
ENSSSCG00000029230	360.705	2.06118	0.262968	7.83812	4.57347e-15	9.1708e-13	595.317	372.206	633.678	742.632	71.9649	81.845	134.216	253.782
ENSSSCG00000039408	2359.23	1.12294	0.14366	7.81666	5.42432e-15	1.07215e-12	3866.09	2325.29	3395.9	3433.37	1748.81	1247.43	1265.69	1591.24
ENSSSCG00000035073	212.869	2.42189	0.310218	7.80706	5.8536e-15	1.14071e-12	446.835	18.01	273.321	760.79	80.1561	8.46673	30.0968	85.274
ENSSSCG00000005267	634.063	1.45484	0.187118	7.77499	7.54511e-15	1.41073e-12	523.157	296.164	1446.01	1442.28	136.909	115.712	497.818	614.462
ENSSSCG00000007754	143.572	1.8902	0.24437	7.735	1.03407e-14	1.88255e-12	226.193	156.086	210.717	324.994	42.7109	36.6892	57.7534	93.4341
ENSSSCG00000017061	608.286	3.80078	0.491757	7.72897	1.08416e-14	1.94812e-12	610.582	16.0088	64.1312	4167.11	2.34032	0	0.813428	5.30412
ENSSSCG00000003017	513.08	1.72052	0.225469	7.63086	2.33193e-14	4.13649e-12	1279.45	554.306	490.146	907.537	230.522	222.957	163.499	256.23
ENSSSCG00000004509	249	1.68341	0.220989	7.61765	2.58329e-14	4.52436e-12	381.613	134.074	308.441	707.427	129.303	25.4002	82.9696	222.773
ENSSSCG00000017956	167.018	1.64085	0.215676	7.60791	2.78563e-14	4.81774e-12	219.254	224.124	302.333	277.931	66.1141	84.6673	80.5293	81.1939
ENSSSCG00000000223	114.65	2.1559	0.284686	7.5729	3.64991e-14	6.23459e-12	117.953	52.0288	125.209	481.376	19.3077	14.1112	29.2834	77.9298
ENSSSCG00000015618	2343.15	2.04517	0.270647	7.5566	4.1373e-14	6.98093e-12	3614.92	2507.39	3143.96	6180.81	520.137	1199.45	669.451	909.045
ENSSSCG00000032434	422.787	2.66558	0.354523	7.51878	5.52884e-14	9.10679e-12	942.238	428.237	748.198	896.049	117.016	152.401	54.4997	43.657
ENSSSCG00000008374	822.929	1.28119	0.170662	7.50714	6.04315e-14	9.83683e-12	803.47	416.23	1610.92	1944.4	346.953	211.668	622.272	627.518
ENSSSCG00000014997	871.274	1.3105	0.175656	7.4606	8.61294e-14	1.34015e-11	469.038	572.316	2316.36	1594.21	177.279	174.979	863.047	802.962
ENSSSCG00000034767	221.882	3.32583	0.445793	7.46048	8.6205e-14	1.34015e-11	109.627	8.00442	4.5808	1614.22	2.34032	2.82224	0.813428	32.6408
ENSSSCG00000002290	294.803	1.46775	0.197714	7.42359	1.13985e-13	1.75232e-11	287.251	550.304	412.272	494.717	117.601	228.602	122.014	145.659
ENSSSCG00000001700	425.362	2.41386	0.326565	7.39167	1.44998e-13	2.1572e-11	646.661	176.097	164.909	2088.56	128.133	36.6892	41.4848	120.363
ENSSSCG00000017923	475.381	2.57142	0.347871	7.39186	1.44794e-13	2.1572e-11	216.479	2219.23	532.9	520.657	71.9649	95.9562	62.6339	83.2339
ENSSSCG00000037645	774.302	2.05901	0.27962	7.36361	1.79005e-13	2.6348e-11	699.393	732.405	671.851	3157.3	119.356	231.424	238.334	344.36
ENSSSCG00000013976	214.484	2.52367	0.345222	7.31027	2.66609e-13	3.88295e-11	338.595	162.09	433.649	589.214	71.3798	39.5114	52.0594	29.3767
ENSSSCG00000016626	196.058	2.79605	0.382802	7.30418	2.78962e-13	4.02054e-11	641.111	56.031	340.506	413.561	32.7645	25.4002	22.776	36.3128
ENSSSCG00000014823	729.177	2.19045	0.300339	7.29326	3.02553e-13	4.3156e-11	2492.28	730.404	1035.26	641.094	444.661	276.58	80.5293	132.603
ENSSSCG00000010464	128.047	2.6607	0.365885	7.27196	3.54305e-13	5.00221e-11	148.482	70.0387	398.53	296.089	4.68065	14.1112	55.3131	37.1289
ENSSSCG00000005533	154.781	2.83089	0.390563	7.24823	4.22267e-13	5.9015e-11	230.356	364.201	306.914	190.475	9.36129	110.067	17.082	9.79223
ENSSSCG00000010452	2496.39	2.06211	0.28478	7.24106	4.45185e-13	6.0986e-11	1404.34	1286.71	8083.59	4640.71	176.109	129.823	2948.68	1301.14
ENSSSCG00000034293	227.045	1.83692	0.253652	7.24189	4.4247e-13	6.0986e-11	338.595	152.084	543.589	420.602	63.1887	67.7338	115.507	115.059
ENSSSCG00000006923	1396.78	2.06417	0.285848	7.2212	5.153e-13	6.92202e-11	2007.98	2225.23	3215.72	1699.08	342.857	222.957	719.07	741.353
ENSSSCG00000009517	100.022	2.35745	0.32815	7.18407	6.76675e-13	8.91664e-11	181.787	38.021	94.6699	390.586	26.3286	8.46673	21.9625	38.3529
ENSSSCG00000008444	271.65	1.7164	0.240425	7.13904	9.39858e-13	1.21532e-10	316.392	274.152	497.781	617.748	104.144	112.89	134.216	115.875
ENSSSCG00000023178	368.235	1.56489	0.219353	7.13414	9.73944e-13	1.24773e-10	413.53	410.227	919.214	494.717	121.112	110.067	241.588	235.421
ENSSSCG00000007007	157.567	2.12611	0.29837	7.12573	1.0353e-12	1.31417e-10	99.9133	48.0265	526.792	380.58	18.1375	16.9335	123.641	46.5131
ENSSSCG00000005701	261.662	1.63957	0.23079	7.10418	1.21042e-12	1.50877e-10	149.87	186.103	265.687	1022.04	35.6899	56.4449	113.066	264.39
ENSSSCG00000000419	100.394	3.30795	0.466399	7.09254	1.31676e-12	1.61227e-10	284.475	22.0122	47.335	429.496	6.43589	5.64449	0	7.75218
ENSSSCG00000027806	483.39	1.81388	0.256876	7.06131	1.64942e-12	2.00187e-10	452.385	406.224	1383.4	860.104	133.398	118.534	191.156	321.919
ENSSSCG00000033089	843.376	2.11251	0.301485	7.00703	2.43438e-12	2.90363e-10	832.611	974.539	2201.84	1444.5	107.655	90.3118	497.004	598.55
ENSSSCG00000026753	244.485	1.34511	0.192252	6.99661	2.62224e-12	3.07469e-10	267.823	184.102	403.111	568.461	115.846	67.7338	141.536	207.269
ENSSSCG00000036096	348.064	2.1909	0.314825	6.95911	3.42432e-12	3.91562e-10	463.487	1048.58	621.462	237.538	44.4661	166.512	97.6113	104.858
ENSSSCG00000015119	608.612	1.98469	0.287238	6.90958	4.86092e-12	5.46794e-10	1787.34	884.489	490.146	877.15	173.769	206.024	144.79	305.191
ENSSSCG00000002516	2853.69	1.43254	0.207636	6.89931	5.22564e-12	5.8308e-10	3476.15	4374.42	4571.64	4350.55	1520.04	1495.79	1001.33	2039.64
ENSSSCG00000014958	1838.29	1.54687	0.224642	6.88595	5.74033e-12	6.30343e-10	2270.25	2111.17	2562.2	4221.96	683.959	1157.12	808.547	891.092
ENSSSCG00000032341	216.732	2.31517	0.33755	6.85875	6.94658e-12	7.56795e-10	306.678	268.148	499.307	393.55	35.6899	22.5779	56.1265	151.779
ENSSSCG00000021815	176.712	1.69273	0.247323	6.84422	7.68914e-12	8.31148e-10	313.617	380.21	181.705	223.827	77.8157	101.601	40.6714	94.2502
ENSSSCG00000025593	1099.45	1.10894	0.162096	6.84123	7.8516e-12	8.4213e-10	1583.35	1202.66	1421.58	1796.55	650.025	457.203	658.876	1025.33
ENSSSCG00000015126	121.545	2.43634	0.359527	6.77652	1.23103e-11	1.29035e-09	141.544	42.0232	490.146	188.622	11.7016	19.7557	56.1265	22.4405
ENSSSCG00000015563	344.015	1.53271	0.226393	6.77013	1.28666e-11	1.32853e-09	389.94	322.178	664.216	667.405	115.846	64.9116	234.267	293.359
ENSSSCG00000031866	5344.26	1.73869	0.256878	6.76853	1.30101e-11	1.33339e-09	7374.16	4312.38	12936.2	9013.49	1398.93	1873.97	2095.39	3749.61
ENSSSCG00000006862	549.253	2.12539	0.315902	6.728	1.72012e-11	1.74997e-09	487.078	440.243	1649.09	1041.31	32.7645	115.712	288.767	339.056
ENSSSCG00000010831	193.349	2.26512	0.337704	6.70742	1.9809e-11	1.98606e-09	445.447	200.111	393.949	289.048	28.669	64.9116	60.1936	64.4655
ENSSSCG00000013181	2544.72	1.79207	0.267605	6.69672	2.13154e-11	2.10657e-09	4093.67	4014.22	4252.51	3542.32	570.454	894.651	1145.31	1844.61
ENSSSCG00000008103	231.416	1.35318	0.20312	6.662	2.7013e-11	2.65072e-09	276.149	240.133	387.841	436.166	99.4637	73.3783	140.723	197.477
ENSSSCG00000013297	1546.28	1.05118	0.158144	6.64696	2.99204e-11	2.91534e-09	2733.74	1206.67	2792.76	1657.21	1007.51	606.782	1556.9	808.675
ENSSSCG00000026383	232.844	2.18703	0.330916	6.609	3.86916e-11	3.66669e-09	252.559	160.088	635.205	537.333	25.7436	76.2005	72.3951	103.226
ENSSSCG00000001804	267.291	1.98718	0.302489	6.56942	5.05126e-11	4.69055e-09	749.35	232.128	389.368	400.221	95.9532	118.534	73.2085	79.5618
ENSSSCG00000001952	709.593	1.4331	0.219054	6.54223	6.06094e-11	5.59061e-09	1955.25	430.238	922.268	939.777	492.053	169.335	272.498	495.323
ENSSSCG00000031356	213.522	1.4557	0.222639	6.53841	6.21772e-11	5.69725e-09	395.49	136.075	207.663	536.963	123.452	36.6892	94.3576	177.484
ENSSSCG00000030820	1145.71	1.46744	0.224606	6.53341	6.42907e-11	5.85215e-09	1133.74	1006.56	2241.54	2561.41	482.692	536.226	558.825	644.655
ENSSSCG00000011470	1562.94	1.11447	0.171875	6.48417	8.92195e-11	7.91308e-09	2353.51	1849.02	2629.38	1775.42	1129.79	1109.14	926.494	730.745
ENSSSCG00000029239	109.451	2.71438	0.419255	6.47428	9.52661e-11	8.39555e-09	646.661	74.0409	24.4309	87.085	15.7972	11.289	4.88057	11.4243
ENSSSCG00000025483	419.281	3.22298	0.498162	6.46975	9.8163e-11	8.54203e-09	598.092	222.123	879.514	1629.05	18.1375	0	1.62686	5.71213
ENSSSCG00000026520	111.186	2.6666	0.412478	6.46484	1.01406e-10	8.76908e-09	291.414	50.0276	190.867	286.084	17.5524	19.7557	23.5894	10.2002
ENSSSCG00000028623	458.82	1.97146	0.307464	6.41202	1.43608e-10	1.21899e-08	473.201	388.215	1592.59	566.609	77.8157	73.3783	204.17	294.583
ENSSSCG00000008677	220.88	2.42983	0.379064	6.41008	1.45441e-10	1.22703e-08	663.314	170.094	193.921	548.821	45.0512	79.0228	30.9103	35.9048
ENSSSCG00000030108	1537.35	1.29787	0.202651	6.40448	1.5088e-10	1.25757e-08	1361.32	1096.61	3565.39	2504.71	482.107	273.758	1874.14	1140.79
ENSSSCG00000010102	444.823	1.30643	0.204503	6.38829	1.67746e-10	1.38978e-08	560.625	496.274	499.307	1030.2	238.128	248.357	204.984	280.71
ENSSSCG00000016613	1003.14	1.10257	0.173163	6.36725	1.92445e-10	1.56628e-08	2021.86	654.362	1349.81	1554.93	721.99	392.292	580.787	749.105
ENSSSCG00000032381	6216.05	1.30246	0.204783	6.36019	2.01504e-10	1.62093e-08	12047.9	5358.96	7628.56	10971.2	4784.21	3285.09	2718.48	2934
ENSSSCG00000004658	609.285	1.78868	0.281327	6.35798	2.04418e-10	1.63487e-08	210.928	216.119	1230.71	2161.93	67.2843	70.5561	143.163	773.586
ENSSSCG00000001463	791.061	1.7583	0.277096	6.34547	2.21741e-10	1.76323e-08	1133.74	1002.55	1278.04	1421.89	220.575	160.868	317.237	793.578
ENSSSCG00000024134	616.155	1.72508	0.272994	6.31912	2.63061e-10	2.05634e-08	929.749	970.536	1337.59	640.353	194.832	222.957	259.483	373.737
ENSSSCG00000012886	871.083	1.28082	0.203	6.30947	2.79995e-10	2.17641e-08	1427.93	1028.57	1081.07	1436.35	510.775	646.294	373.363	464.315
ENSSSCG00000035392	7489.74	1.61917	0.258232	6.27022	3.60542e-10	2.77137e-08	10642.2	7656.23	13314.9	13984	1971.72	3934.21	2579.38	5835.35
ENSSSCG00000031023	27697.2	1.53209	0.245067	6.2517	4.06012e-10	3.10364e-08	59187.6	30502.9	51327.9	27371	14021.5	18652.2	10803.9	9710.62
ENSSSCG00000009545	3550.13	1.09841	0.175829	6.24704	4.18292e-10	3.17994e-08	4190.81	3694.04	4345.65	7096.13	1310.58	1941.7	2230.42	3591.71
ENSSSCG00000039867	548.18	1.64584	0.263523	6.24554	4.22334e-10	3.19312e-08	815.959	608.336	853.556	1097.64	263.871	318.913	136.656	290.503
ENSSSCG00000040162	3211.05	1.68332	0.270046	6.23348	4.56174e-10	3.43023e-08	6781.62	5741.17	4197.54	3027.97	894.003	2909.73	1140.43	995.951
ENSSSCG00000004578	2139.06	1.18172	0.190531	6.20224	5.56641e-10	4.14069e-08	2332.7	1825.01	2464.47	5474.13	742.467	1030.12	1309.62	1933.96
ENSSSCG00000013144	403.426	1.67685	0.271035	6.18685	6.13781e-10	4.54132e-08	485.69	292.161	992.507	687.786	107.655	53.6226	239.148	368.84
ENSSSCG00000037360	3073.94	1.25525	0.202926	6.18574	6.18105e-10	4.54899e-08	4614.05	4050.24	4834.27	3929.94	1192.98	1755.43	1961.99	2252.62
ENSSSCG00000014426	1212.22	2.78731	0.451294	6.17628	6.56309e-10	4.77931e-08	2940.51	2021.12	2172.83	1904.38	55.5827	381.003	143.977	78.3378
ENSSSCG00000002825	551.811	2.13076	0.345549	6.16631	6.99015e-10	5.06365e-08	914.485	520.288	887.149	1245.13	59.0932	98.7785	118.76	570.805
ENSSSCG00000023379	1302.62	1.5233	0.24795	6.14358	8.06845e-10	5.7842e-08	1197.57	1420.79	3015.69	1957.38	328.815	239.891	1388.52	872.324
ENSSSCG00000024696	420.564	1.49654	0.244337	6.12489	9.07455e-10	6.4534e-08	603.643	160.088	766.521	1056.51	176.694	104.423	228.573	268.062
ENSSSCG00000008164	1720.44	1.00663	0.16534	6.08825	1.14151e-09	7.89695e-08	1908.07	1704.94	2704.2	2982.38	925.013	1117.61	1228.28	1193.02
ENSSSCG00000006940	308.075	1.4081	0.231587	6.08022	1.20016e-09	8.26142e-08	545.36	222.123	482.511	576.244	154.461	112.89	216.372	154.636
ENSSSCG00000023010	224.409	2.33701	0.386456	6.04729	1.47305e-09	9.84596e-08	249.783	250.138	644.366	423.937	33.9347	118.534	28.47	46.1051
ENSSSCG00000015897	380.958	1.19638	0.19812	6.03865	1.55411e-09	1.03378e-07	162.359	244.135	1139.09	559.197	71.9649	70.5561	562.079	238.277
ENSSSCG00000000295	109.883	1.82541	0.303075	6.02296	1.71257e-09	1.13374e-07	140.156	96.0531	213.771	246.062	27.4988	16.9335	42.2982	96.2902
ENSSSCG00000000774	637.176	1.54535	0.256647	6.02128	1.73046e-09	1.14013e-07	448.222	630.348	1345.23	1287.01	111.75	107.245	677.585	490.019
ENSSSCG00000040608	1392.65	2.0978	0.349071	6.00967	1.85897e-09	1.2019e-07	3309.63	1022.57	990.98	4308.67	287.275	524.937	301.782	395.361
ENSSSCG00000005379	410.978	1.65472	0.276303	5.98881	2.11386e-09	1.35853e-07	489.853	354.196	702.39	1013.52	94.198	217.313	198.476	217.877
ENSSSCG00000027826	242.366	1.78954	0.298841	5.98827	2.12087e-09	1.35853e-07	327.494	300.166	590.924	317.212	54.9976	62.0893	117.947	168.1
ENSSSCG00000003756	364.561	1.23018	0.205618	5.98283	2.19295e-09	1.39823e-07	560.625	464.257	462.661	564.756	222.916	211.668	135.842	293.767
ENSSSCG00000022689	196.145	1.33235	0.222753	5.9813	2.21369e-09	1.40498e-07	248.396	202.112	345.087	337.223	70.2097	90.3118	126.081	149.739
ENSSSCG00000027372	1214.44	1.96955	0.33066	5.95642	2.57817e-09	1.60683e-07	1132.35	704.389	3553.18	2085.22	109.995	59.2671	1377.95	693.208
ENSSSCG00000000795	237.795	1.22992	0.206541	5.95486	2.60295e-09	1.615e-07	360.798	76.042	346.614	565.497	148.611	22.5779	155.365	226.853
ENSSSCG00000013901	2059.25	1.20653	0.203234	5.93664	2.90921e-09	1.78105e-07	3218.04	2655.47	3087.46	2612.55	1035.59	1286.94	976.113	1601.84
ENSSSCG00000017868	105.735	1.89245	0.319901	5.91574	3.3039e-09	1.98751e-07	219.254	94.052	120.628	256.808	57.3379	36.6892	29.2834	31.8247
ENSSSCG00000030548	1439.17	1.10091	0.186178	5.91319	3.35541e-09	2.00976e-07	901.995	1440.8	3460.03	1795.43	329.986	536.226	2220.66	828.259
ENSSSCG00000003561	911.928	1.73992	0.294378	5.91051	3.41055e-09	2.03398e-07	1250.3	892.493	1878.13	1762.45	456.363	485.426	300.968	269.286
ENSSSCG00000038706	1290.4	1.67533	0.283792	5.90337	3.56149e-09	2.10584e-07	1970.51	1909.06	1716.27	2187.87	396.1	304.802	476.669	1361.94
ENSSSCG00000035760	136.708	2.16127	0.366876	5.89099	3.83883e-09	2.25059e-07	145.707	120.066	206.136	475.077	40.9557	14.1112	60.1936	31.4167
ENSSSCG00000035078	280.104	1.36037	0.232591	5.84879	4.95153e-09	2.84271e-07	442.672	312.173	482.511	398.368	146.855	132.645	122.014	203.597
ENSSSCG00000040267	426.36	1.0375	0.177688	5.83886	5.25604e-09	3.00506e-07	790.981	436.241	471.823	610.707	345.198	265.291	190.342	300.295
ENSSSCG00000029570	932.158	1.48897	0.255274	5.83282	5.44982e-09	3.10303e-07	1039.38	794.439	615.354	3394.83	307.752	327.38	344.893	633.231
ENSSSCG00000032777	569.455	2.89972	0.497704	5.82618	5.67101e-09	3.21574e-07	535.647	522.289	2346.9	1061.7	3.51048	0	26.0297	59.5694
ENSSSCG00000037066	1077.8	1.06514	0.182974	5.82127	5.84036e-09	3.29825e-07	1044.93	2201.22	1099.39	1592.73	611.994	730.961	492.124	849.068
ENSSSCG00000031492	290.776	1.02678	0.176523	5.81668	6.00283e-09	3.37622e-07	455.161	386.213	335.926	397.997	212.384	163.69	165.939	208.901
ENSSSCG00000016057	8680.56	1.08035	0.185788	5.81496	6.06496e-09	3.39736e-07	6867.65	8878.91	18129.3	13021.6	3025.45	3203.25	7304.58	9013.74
ENSSSCG00000017927	180.492	1.34915	0.232066	5.81367	6.11186e-09	3.40983e-07	281.7	256.142	219.879	293.125	77.8157	87.4895	91.9173	135.867
ENSSSCG00000028331	224.453	1.76728	0.304242	5.80878	6.29311e-09	3.49684e-07	407.979	202.112	190.867	649.988	59.0932	81.845	82.9696	120.771
ENSSSCG00000010118	638.622	1.19826	0.206393	5.80575	6.40777e-09	3.54632e-07	1128.19	686.379	876.46	865.662	614.335	366.892	304.222	266.838
ENSSSCG00000012597	2953.19	1.74887	0.303029	5.77131	7.86554e-09	4.30149e-07	2005.21	2633.46	6897.16	7282.9	590.932	1261.54	653.182	2301.17
ENSSSCG00000012631	266.686	1.4479	0.251464	5.75786	8.51878e-09	4.62219e-07	302.515	238.132	595.504	439.872	74.3053	87.4895	160.245	235.421
ENSSSCG00000008986	310.217	1.4632	0.25792	5.67309	1.40248e-08	7.35027e-07	392.715	202.112	297.752	987.581	105.9	59.2671	178.141	258.27
ENSSSCG00000001510	105.562	1.98596	0.350721	5.66252	1.49165e-08	7.75885e-07	259.497	78.0431	56.4966	309.43	82.4964	14.1112	15.4551	28.9687
ENSSSCG00000035420	274.254	1.4679	0.259561	5.65529	1.55582e-08	8.06016e-07	274.762	196.108	630.624	491.011	69.6246	36.6892	290.394	204.821
ENSSSCG00000034980	347.017	1.69986	0.301141	5.64471	1.65459e-08	8.44805e-07	950.564	212.117	662.689	381.321	142.175	53.6226	155.365	218.285
ENSSSCG00000026454	113.042	1.6582	0.295575	5.6101	2.02212e-08	1.02483e-06	111.015	58.0321	334.399	204.928	21.0629	25.4002	75.6488	73.8497
ENSSSCG00000001085	128.16	1.50969	0.270075	5.58989	2.27208e-08	1.12676e-06	113.79	120.066	126.736	425.79	54.9976	33.8669	35.7908	114.243
ENSSSCG00000002554	217.863	1.96085	0.35113	5.58439	2.34517e-08	1.15885e-06	394.103	308.17	328.291	369.463	61.4335	28.2224	48.8057	204.413
ENSSSCG00000022447	1462.33	1.06596	0.192333	5.54227	2.9858e-08	1.44446e-06	1826.19	1718.95	1875.08	2590.69	947.246	928.518	1022.48	789.498
ENSSSCG00000003709	234.122	1.60434	0.289692	5.53811	3.05758e-08	1.46891e-06	269.211	156.086	239.729	803.406	80.1561	31.0447	133.402	159.94
ENSSSCG00000000492	295.969	2.17189	0.39368	5.51691	3.45015e-08	1.64042e-06	824.285	220.122	845.922	187.14	48.5617	28.2224	94.3576	119.139
ENSSSCG00000005382	366.8	1.01985	0.185486	5.49826	3.83566e-08	1.79899e-06	335.82	312.173	569.546	757.084	170.258	115.712	326.998	346.808
ENSSSCG00000024759	231.987	1.78432	0.3245	5.49867	3.82675e-08	1.79899e-06	296.965	230.127	476.403	436.907	47.3915	22.5779	147.23	198.293
ENSSSCG00000007586	742.003	1.853	0.337562	5.48936	4.03384e-08	1.8729e-06	781.267	386.213	361.883	3579.75	119.356	189.09	165.126	353.336
ENSSSCG00000033453	1516.75	1.65887	0.303212	5.47099	4.47523e-08	2.07088e-06	2170.34	2405.33	2369.8	2278.66	284.934	414.87	1060.71	1149.36
ENSSSCG00000039985	265.251	2.24111	0.411917	5.44069	5.30757e-08	2.43164e-06	126.279	54.0299	383.26	1130.99	10.5315	2.82224	11.388	402.705
ENSSSCG00000028923	507.435	1.58007	0.290463	5.43983	5.33317e-08	2.4353e-06	635.56	398.22	691.701	1454.13	270.892	146.757	274.939	187.276
ENSSSCG00000007465	1806.75	1.4866	0.273741	5.43067	5.61419e-08	2.5552e-06	4287.95	608.336	2317.89	4070.02	831.4	406.403	993.195	938.83
ENSSSCG00000016502	1150.97	1.03893	0.192017	5.41061	6.28097e-08	2.80334e-06	1469.56	1250.69	1865.91	1572.35	571.624	440.27	1103.82	933.525
ENSSSCG00000033512	1183.19	1.66942	0.309069	5.40145	6.61027e-08	2.92203e-06	2026.02	2027.12	1867.44	1393.36	389.079	268.113	561.265	933.117
ENSSSCG00000040207	1304.29	1.69125	0.313376	5.39688	6.7811e-08	2.988e-06	2979.36	580.321	1523.88	3293.67	866.505	434.625	281.446	474.515
ENSSSCG00000008787	184.944	1.57961	0.292978	5.39156	6.98482e-08	3.05829e-06	240.07	104.058	459.607	310.171	36.8601	28.2224	172.447	128.115
ENSSSCG00000013114	263.98	1.23595	0.229284	5.3905	7.02602e-08	3.05859e-06	301.128	250.138	474.877	464.33	97.7085	115.712	148.857	259.086
ENSSSCG00000014924	5679.86	1.46142	0.271614	5.3805	7.42798e-08	3.18184e-06	9384.92	4510.49	10462.6	9938.81	2171.23	3488.29	2381.72	3100.87
ENSSSCG00000040056	2560.02	1.37597	0.256172	5.3713	7.81702e-08	3.32789e-06	3336	1542.85	5687.83	4797.09	1731.84	908.762	1166.46	1309.3
ENSSSCG00000025034	916.188	1.4606	0.273197	5.34631	8.97646e-08	3.79811e-06	1283.61	1300.72	1201.7	1546.41	215.31	400.758	417.288	963.718
ENSSSCG00000025924	882.007	1.57723	0.29559	5.33587	9.50893e-08	3.99895e-06	1006.07	712.394	1430.74	2142.66	147.44	256.824	887.45	472.475
ENSSSCG00000035121	610.804	1.03694	0.194512	5.33097	9.76894e-08	4.08347e-06	685.517	1358.75	648.947	538.445	263.871	855.139	242.401	293.359
ENSSSCG00000007140	747.391	1.25357	0.236112	5.30922	1.10094e-07	4.5335e-06	1058.8	726.401	1107.03	1394.1	495.563	479.781	330.252	387.201
ENSSSCG00000024344	140.82	1.75644	0.331557	5.29754	1.17376e-07	4.80478e-06	197.051	114.063	277.902	286.454	32.7645	14.1112	63.4474	140.763
ENSSSCG00000039573	2856.98	2.33065	0.439934	5.29773	1.1725e-07	4.80478e-06	2071.81	7954.4	5796.24	4641.82	224.671	245.535	623.086	1298.29
ENSSSCG00000000293	509.8	1.23122	0.232684	5.29139	1.21393e-07	4.9168e-06	797.919	438.242	453.499	1259.21	224.086	228.602	270.871	405.969
ENSSSCG00000026951	1282.5	1.31325	0.248162	5.29191	1.21047e-07	4.9168e-06	1946.92	2105.16	1588.01	1715.76	518.967	541.871	661.317	1182
ENSSSCG00000036723	1213.3	1.00938	0.191169	5.28003	1.29164e-07	5.19509e-06	1006.07	824.456	1902.56	2662.95	364.505	474.137	772.756	1698.95
ENSSSCG00000016090	261.274	1.09296	0.207749	5.26093	1.43325e-07	5.71481e-06	317.78	176.097	461.134	475.077	122.282	81.845	183.021	272.958
ENSSSCG00000036618	557.699	1.54252	0.293593	5.25392	1.48895e-07	5.91986e-06	761.839	624.345	1223.07	757.454	167.333	203.201	216.372	507.972
ENSSSCG00000015784	233.015	1.04982	0.199852	5.25298	1.4966e-07	5.93324e-06	198.439	186.103	421.434	455.807	88.9323	76.2005	184.648	252.558
ENSSSCG00000035355	266.967	1.65648	0.316216	5.23843	1.61948e-07	6.34763e-06	541.197	228.126	323.71	524.734	80.1561	42.3336	90.2905	305.191
ENSSSCG00000033909	519.313	1.70021	0.325136	5.22924	1.70208e-07	6.61863e-06	1383.52	290.16	1088.7	560.679	214.14	95.9562	157.805	363.536
ENSSSCG00000038187	306.897	1.14474	0.220925	5.1816	2.19991e-07	8.31638e-06	434.346	204.113	477.93	609.966	233.447	118.534	178.141	198.701
ENSSSCG00000007836	207.212	2.10882	0.407389	5.17643	2.26176e-07	8.48069e-06	294.189	122.067	306.914	721.138	113.506	28.2224	47.9922	23.6645
ENSSSCG00000038055	451.72	1.39646	0.272105	5.13208	2.86559e-07	1.05399e-05	931.137	644.356	497.781	578.096	208.289	228.602	132.589	392.913
ENSSSCG00000011884	181.059	1.32343	0.25903	5.10918	3.23564e-07	1.16814e-05	266.436	150.083	305.387	324.253	68.4544	67.7338	95.171	170.956
ENSSSCG00000034012	1402.28	1.05988	0.207461	5.10881	3.24201e-07	1.16814e-05	621.683	1941.07	2643.12	2562.52	375.037	1233.32	994.009	847.435
ENSSSCG00000037264	220.632	1.38598	0.272746	5.08159	3.74287e-07	1.33815e-05	252.559	202.112	465.715	356.863	57.3379	56.4449	165.126	208.901
ENSSSCG00000010509	142.082	1.25241	0.247599	5.05822	4.23192e-07	1.50136e-05	247.008	76.042	184.759	300.536	88.9323	28.2224	60.1936	150.963
ENSSSCG00000039751	660.182	1.57936	0.312511	5.05377	4.33172e-07	1.53283e-05	1458.46	1050.58	983.346	591.808	327.645	146.757	296.088	426.778
ENSSSCG00000012258	1123.6	1.12997	0.223615	5.05319	4.34501e-07	1.53341e-05	918.648	1422.79	2279.71	1531.96	344.613	468.492	870.368	1152.22
ENSSSCG00000036383	2888.9	1.42214	0.28146	5.05272	4.35553e-07	1.53341e-05	3587.17	3461.91	4382.3	5166.18	1131.55	485.426	1999.41	2897.27
ENSSSCG00000005222	363.216	1.76712	0.349876	5.0507	4.4019e-07	1.5458e-05	593.929	98.0542	546.642	1138.78	246.904	33.8669	162.686	84.866
ENSSSCG00000037032	309.606	1.05535	0.209097	5.04718	4.48375e-07	1.5666e-05	709.107	220.122	288.591	476.559	322.379	152.401	112.253	195.436
ENSSSCG00000000148	246.83	1.48304	0.293997	5.04439	4.5496e-07	1.5856e-05	259.497	224.124	622.989	337.593	55.5827	36.6892	268.431	169.732
ENSSSCG00000003616	517.768	1.35487	0.268625	5.04371	4.56598e-07	1.58731e-05	1025.5	590.326	668.797	746.708	185.471	279.402	235.894	410.049
ENSSSCG00000010908	223.317	1.34807	0.267697	5.03581	4.75833e-07	1.6418e-05	235.907	152.084	450.446	440.613	50.902	59.2671	154.551	242.766
ENSSSCG00000004897	673.595	1.0151	0.201665	5.03358	4.81406e-07	1.65638e-05	592.542	490.271	1241.4	1370.76	304.242	327.38	602.75	459.419
ENSSSCG00000001572	126.669	1.50263	0.298754	5.02966	4.91347e-07	1.67859e-05	260.885	158.087	213.771	141.56	60.2633	47.9781	51.2459	79.5618
ENSSSCG00000007899	410.601	2.52352	0.501866	5.02827	4.94924e-07	1.68324e-05	1973.29	318.176	245.836	684.081	15.7972	42.3336	3.25371	2.04005
ENSSSCG00000033262	10100.4	1.28126	0.254839	5.02771	4.96359e-07	1.68324e-05	17824.8	15216.4	16312.2	9087.97	5091.37	4811.92	4865.92	7592.65
ENSSSCG00000036893	1946.8	2.51276	0.499781	5.02772	4.96341e-07	1.68324e-05	2769.82	1969.09	6032.92	4359.07	87.177	285.046	26.8431	44.473
ENSSSCG00000021203	362.548	1.07876	0.215111	5.01488	5.3067e-07	1.79159e-05	326.106	246.136	703.917	752.266	184.3	149.579	283.073	255.006
ENSSSCG00000023907	196.016	1.39216	0.27761	5.0148	5.309e-07	1.79159e-05	599.48	178.098	219.879	193.44	118.771	98.7785	82.1562	77.5218
ENSSSCG00000018063	3249.15	1.14708	0.229018	5.00868	5.48042e-07	1.84046e-05	9196.19	2189.21	4391.46	2521.76	3461.34	756.361	1463.36	2013.53
ENSSSCG00000009412	423.403	1.2301	0.246057	4.99927	5.75491e-07	1.91867e-05	489.853	574.317	598.558	692.975	144.515	177.801	230.2	479.003
ENSSSCG00000038489	151.881	2.21645	0.445003	4.98077	6.3333e-07	2.09529e-05	260.885	652.361	80.9275	102.279	47.9766	31.0447	0.813428	38.7609
ENSSSCG00000003137	137.025	1.19925	0.240894	4.97833	6.41367e-07	2.10783e-05	203.99	132.073	221.405	216.045	62.6036	59.2671	104.119	96.6982
ENSSSCG00000039909	193.505	1.37954	0.277224	4.97627	6.48221e-07	2.12531e-05	331.657	214.118	279.429	302.759	87.7621	64.9116	78.0891	189.316
ENSSSCG00000023662	128.803	1.74531	0.350765	4.97574	6.49986e-07	2.12605e-05	270.599	86.0476	163.382	312.765	26.9137	36.6892	65.8876	68.1376
ENSSSCG00000028558	130.477	1.56392	0.314815	4.96775	6.77336e-07	2.21029e-05	91.5872	82.0453	112.993	546.968	44.4661	14.1112	43.1117	108.53
ENSSSCG00000021059	2547.34	1.12051	0.225909	4.96	7.04939e-07	2.28412e-05	3380.4	4632.56	3947.12	1640.9	1355.63	3592.71	1187.6	641.799
ENSSSCG00000017146	1130.33	1.03216	0.209663	4.92294	8.52515e-07	2.71159e-05	1018.56	960.531	2433.93	1626.82	679.279	318.913	1395.84	608.75
ENSSSCG00000032355	110.135	1.96644	0.399759	4.91906	8.69598e-07	2.75326e-05	302.515	192.106	128.262	116.731	35.6899	22.5779	11.388	71.8097
ENSSSCG00000004687	7559.31	1.11068	0.225951	4.91556	8.8529e-07	2.79018e-05	9314.14	7866.35	16652.7	7864.33	2395.91	4095.07	6932.03	5353.9
ENSSSCG00000020717	222.31	1.21367	0.247004	4.91357	8.94305e-07	2.81218e-05	480.139	200.111	273.321	318.324	129.888	84.6673	161.872	130.155
ENSSSCG00000003524	649.509	1.42601	0.290912	4.90186	9.49342e-07	2.95836e-05	942.238	1024.57	823.018	993.14	200.683	197.557	335.946	678.928
ENSSSCG00000029592	1110.42	1.08835	0.222621	4.88879	1.01456e-06	3.14743e-05	1981.61	1062.59	1018.47	1988.13	1170.75	691.449	352.214	618.134
ENSSSCG00000026169	755.96	1.14831	0.235609	4.87379	1.09478e-06	3.34381e-05	1328.01	890.492	758.886	1252.91	587.421	389.469	516.527	323.959
ENSSSCG00000026587	156.188	2.05414	0.422343	4.86368	1.15223e-06	3.48846e-05	263.66	116.064	64.1312	655.917	27.4988	79.0228	13.0148	30.1927
ENSSSCG00000028063	511.625	1.00515	0.208294	4.82562	1.39565e-06	4.14382e-05	682.741	550.304	768.048	748.561	316.529	386.647	383.124	257.046
ENSSSCG00000013366	1037.31	1.00262	0.207789	4.82517	1.39882e-06	4.14435e-05	704.944	880.487	1701	2463.21	487.372	519.293	667.824	874.364
ENSSSCG00000004053	101.672	1.49899	0.310882	4.82172	1.42323e-06	4.20766e-05	226.193	100.055	203.082	97.8317	61.4335	28.2224	43.1117	53.4492
ENSSSCG00000000142	122.231	1.82277	0.378378	4.81732	1.45496e-06	4.27407e-05	240.07	96.0531	36.6464	449.878	21.0629	36.6892	19.5223	77.9298
ENSSSCG00000016758	284.083	1.00508	0.209091	4.80691	1.53284e-06	4.47434e-05	345.534	264.146	552.75	370.204	125.792	158.046	243.215	212.981
ENSSSCG00000013551	1227.47	1.08594	0.22692	4.78556	1.70514e-06	4.91505e-05	1049.09	1732.96	2169.77	1543.07	304.242	790.228	1607.33	623.03
ENSSSCG00000010915	306.492	1.32867	0.278527	4.77034	1.83917e-06	5.25759e-05	542.585	186.103	355.776	742.261	141.59	104.423	205.797	173.404
ENSSSCG00000008155	359.577	1.2589	0.265614	4.7396	2.14139e-06	6.02201e-05	611.969	218.121	474.877	800.441	225.841	174.979	153.738	216.653
ENSSSCG00000035189	182.846	1.874	0.395383	4.73972	2.14018e-06	6.02201e-05	573.114	46.0254	65.6582	595.143	62.0186	19.7557	42.2982	58.7534
ENSSSCG00000006736	354.904	1.68881	0.357429	4.72488	2.30254e-06	6.42299e-05	477.364	246.136	897.837	604.037	35.1048	104.423	187.088	287.239
ENSSSCG00000037025	1670.54	1.16255	0.24634	4.7193	2.36653e-06	6.57497e-05	1830.36	1572.87	2443.09	3127.28	451.097	685.805	910.226	2343.61
ENSSSCG00000006357	169.83	1.58774	0.336719	4.71534	2.41307e-06	6.69083e-05	238.682	166.092	418.38	221.604	56.1678	22.5779	90.2905	144.843
ENSSSCG00000000675	2367.47	1.32639	0.281381	4.71386	2.43073e-06	6.72631e-05	3402.6	2477.37	3325.66	4071.87	601.463	685.805	1569.92	2805.06
ENSSSCG00000009361	195.599	1.79394	0.381119	4.70702	2.51362e-06	6.92798e-05	188.725	644.356	285.537	148.6	9.36129	132.645	91.9173	63.6495
ENSSSCG00000015662	114.66	1.58868	0.337838	4.70248	2.57026e-06	7.07e-05	74.935	174.096	236.675	216.045	18.1375	16.9335	91.1039	89.3541
ENSSSCG00000012077	1059.24	1.48884	0.3172	4.69369	2.68319e-06	7.29364e-05	535.647	1598.88	1274.99	2951.63	179.62	211.668	987.501	734.009
ENSSSCG00000003592	192.826	1.22169	0.260642	4.68722	2.76944e-06	7.47344e-05	383.001	162.09	129.789	443.578	141.59	101.601	61.8205	119.139
ENSSSCG00000012967	155.477	1.75031	0.375281	4.664	3.10127e-06	8.15763e-05	241.457	134.074	319.129	308.689	94.198	76.2005	33.3505	36.7208
ENSSSCG00000006418	333.422	1.42935	0.306821	4.65858	3.18397e-06	8.35927e-05	498.179	220.122	774.156	466.183	80.7411	64.9116	246.469	316.615
ENSSSCG00000008334	131.821	1.08592	0.233248	4.65567	3.22927e-06	8.46215e-05	130.442	142.079	277.902	181.582	62.6036	70.5561	100.865	88.538
ENSSSCG00000003471	170.318	1.06171	0.228388	4.64871	3.34018e-06	8.71976e-05	203.99	144.08	338.979	251.991	103.559	64.9116	118.76	136.275
ENSSSCG00000030801	202.886	1.7583	0.378859	4.64103	3.46673e-06	8.9992e-05	248.396	320.177	456.553	261.626	36.275	19.7557	126.081	154.228
ENSSSCG00000026407	103.86	1.66715	0.361013	4.61798	3.87486e-06	9.96515e-05	105.464	116.064	161.855	268.296	22.8181	84.6673	28.47	43.249
ENSSSCG00000006729	239.689	1.30608	0.282953	4.61588	3.91433e-06	0.000100323	378.838	334.185	326.764	342.411	67.2843	158.046	160.245	149.739
ENSSSCG00000036402	245.551	1.21332	0.263272	4.60861	4.05371e-06	0.000103291	800.694	124.069	94.6699	435.425	252.17	56.4449	66.7011	134.235
ENSSSCG00000017089	306.177	1.14319	0.248107	4.60765	4.07254e-06	0.00010358	339.983	276.153	219.879	856.768	83.0815	143.934	120.387	409.233
ENSSSCG00000009720	904.13	1.20881	0.262971	4.59674	4.29151e-06	0.000108353	600.868	648.358	2044.56	1511.57	175.524	138.29	1291.72	822.139
ENSSSCG00000017723	137.041	1.8678	0.408395	4.57352	4.79602e-06	0.000119779	95.7503	62.0343	644.366	145.636	14.627	16.9335	36.6042	80.3778
ENSSSCG00000015085	139.525	1.5066	0.329709	4.5695	4.889e-06	0.000121882	203.99	156.086	230.567	239.391	36.275	36.6892	58.5668	154.636
ENSSSCG00000007901	760.011	1.09439	0.239711	4.56546	4.98411e-06	0.000123584	1563.92	952.526	955.861	743.743	542.37	417.692	310.729	593.246
ENSSSCG00000004435	345.663	1.18529	0.259832	4.56173	5.07335e-06	0.000125572	187.338	374.207	848.975	594.031	132.228	129.823	219.625	279.078
ENSSSCG00000004236	173.946	1.86808	0.411098	4.54411	5.51671e-06	0.000135096	86.0365	28.0155	207.663	891.973	12.2867	11.289	104.932	49.3691
ENSSSCG00000027130	372.782	1.75518	0.386421	4.54214	5.56867e-06	0.000136127	997.746	234.129	352.722	827.493	271.477	189.09	49.6191	59.9774
ENSSSCG00000040815	418.383	1.13717	0.250444	4.54063	5.60875e-06	0.000136865	263.66	242.134	966.549	947.189	152.121	160.868	359.535	255.006
ENSSSCG00000002279	122.177	1.9845	0.437113	4.54002	5.6249e-06	0.000137018	177.624	82.0453	241.256	348.711	36.275	50.8004	30.0968	10.6082
ENSSSCG00000031487	238.823	1.33374	0.294807	4.52411	6.0651e-06	0.000146451	591.154	262.145	248.89	306.836	115.261	124.179	72.3951	189.724
ENSSSCG00000009881	6006.82	1.1251	0.248814	4.52184	6.13046e-06	0.000147772	6436.08	6777.75	13956.2	5108.74	2471.97	1501.43	8596.3	3206.14
ENSSSCG00000006287	473.208	1.33779	0.296535	4.51141	6.43969e-06	0.000154151	291.414	732.405	784.844	846.022	43.8811	214.49	423.796	448.81
ENSSSCG00000017416	572.602	1.49987	0.332841	4.50628	6.59745e-06	0.000157383	725.759	830.459	961.969	848.986	165.578	84.6673	613.324	350.072
ENSSSCG00000017717	106.014	1.42032	0.315181	4.50636	6.59501e-06	0.000157383	140.156	146.081	212.244	131.925	40.3706	19.7557	100.052	57.5293
ENSSSCG00000008228	315.91	1.47023	0.327031	4.49568	6.93483e-06	0.000163738	407.979	920.509	412.272	221.974	98.8786	163.69	111.44	190.54
ENSSSCG00000002919	176.049	1.3612	0.305324	4.45821	8.26488e-06	0.000191202	296.965	290.16	282.483	176.023	70.2097	79.0228	84.5965	128.931
ENSSSCG00000007797	166.541	1.5964	0.358212	4.45659	8.3275e-06	0.000191434	308.066	224.124	261.106	226.421	46.8065	36.6892	59.3802	169.732
ENSSSCG00000004789	118.111	1.81819	0.408095	4.45532	8.37674e-06	0.000192207	181.787	80.0442	256.525	230.497	13.4569	5.64449	45.552	131.379
ENSSSCG00000040961	332.861	1.63855	0.367939	4.45332	8.45539e-06	0.00019369	767.39	106.059	702.39	590.696	153.876	121.356	135.029	86.09
ENSSSCG00000007133	128.651	1.05253	0.238653	4.41028	1.03238e-05	0.000232811	253.946	118.065	88.5622	242.356	110.58	70.5561	34.9774	110.163
ENSSSCG00000009169	146.919	1.58932	0.360602	4.40742	1.04611e-05	0.000234966	87.4242	50.0276	180.178	577.726	13.4569	2.82224	82.9696	180.748
ENSSSCG00000001765	228.477	1.57082	0.357787	4.39037	1.13155e-05	0.000252113	427.407	448.248	181.705	340.929	39.2004	225.779	90.2905	74.2577
ENSSSCG00000011398	211.664	1.18798	0.271977	4.36793	1.2543e-05	0.000276345	270.599	122.067	265.687	563.644	80.7411	95.9562	117.947	176.668
ENSSSCG00000003465	130.525	1.11222	0.254926	4.36291	1.28345e-05	0.000281424	145.707	120.066	146.586	313.506	50.3169	47.9781	89.477	130.563
ENSSSCG00000024973	4181.58	1.90172	0.436908	4.35268	1.34486e-05	0.000292889	5772.77	5695.15	10123.6	6407.61	768.211	273.758	1743.99	2667.57
ENSSSCG00000033018	682.627	1.07655	0.247747	4.34536	1.3905e-05	0.000298279	574.502	596.33	1111.61	1316.65	141.004	273.758	527.101	920.061
ENSSSCG00000035379	154.368	1.70602	0.393671	4.33361	1.46682e-05	0.000310795	607.806	160.088	142.005	125.254	42.1258	45.1559	32.5371	79.9698
ENSSSCG00000001561	591.02	1.2542	0.290804	4.31287	1.61146e-05	0.000337309	1155.94	858.474	861.191	528.439	345.783	152.401	475.042	350.888
ENSSSCG00000017886	1013.39	1.08927	0.252888	4.30732	1.65242e-05	0.000344321	1285	918.508	2049.15	1136.92	407.216	239.891	1334.02	736.457
ENSSSCG00000023972	187.594	1.13409	0.263534	4.30338	1.68211e-05	0.000349455	209.54	166.092	416.853	257.549	78.9859	64.9116	129.335	177.484
ENSSSCG00000015390	365.823	1.06505	0.247679	4.30011	1.70712e-05	0.000354118	337.208	260.144	554.277	770.795	102.389	84.6673	300.968	516.132
ENSSSCG00000022099	188.124	1.1376	0.264842	4.29539	1.74383e-05	0.00036027	169.298	140.077	314.548	438.39	60.8484	101.601	150.484	129.747
ENSSSCG00000004369	349.99	1.34165	0.312428	4.29428	1.75264e-05	0.000360319	734.086	232.128	528.319	574.391	98.2936	112.89	253.789	266.022
ENSSSCG00000002487	215.268	2.14661	0.501309	4.28202	1.85205e-05	0.000376283	176.236	44.0243	366.464	1120.62	0.585081	2.82224	10.5746	0.816019
ENSSSCG00000034555	111.888	1.68766	0.394349	4.27961	1.8722e-05	0.00037982	138.769	116.064	225.986	210.857	15.2121	8.46673	56.9399	122.811
ENSSSCG00000038221	2278.34	1.42151	0.333687	4.26001	2.04416e-05	0.000409305	5972.6	1853.02	2714.89	2935.69	1803.8	1893.72	406.714	646.287
ENSSSCG00000000736	259.505	1.09082	0.256206	4.25759	2.06646e-05	0.000412575	573.114	168.093	322.183	334.258	364.505	90.3118	132.589	90.9861
ENSSSCG00000012576	495.404	1.62001	0.380857	4.2536	2.10362e-05	0.000419391	685.517	394.218	841.341	1108.76	387.323	76.2005	47.1788	422.698
ENSSSCG00000004971	255.271	1.06674	0.250944	4.25092	2.1289e-05	0.000421999	339.983	308.17	218.352	554.75	144.515	180.624	137.469	158.308
ENSSSCG00000005518	3888.14	1.08644	0.256158	4.2413	2.22227e-05	0.000434899	4494.71	2955.63	6323.03	7977.73	1577.38	2746.04	2745.32	2285.26
ENSSSCG00000032860	131.809	1.02918	0.242826	4.23833	2.25187e-05	0.000439762	180.399	162.09	236.675	142.301	76.0605	87.4895	87.0368	82.4179
ENSSSCG00000038963	212.003	1.25158	0.296408	4.22247	2.41641e-05	0.000465646	525.933	184.102	210.717	307.947	145.1	160.868	68.3279	93.0261
ENSSSCG00000011800	2300.7	2.09728	0.497135	4.21874	2.45675e-05	0.000472762	9935.83	34.0188	232.094	8198.59	4.68065	0	0	0.408009
ENSSSCG00000001073	1600.53	1.2496	0.296993	4.20751	2.58203e-05	0.000494807	2146.75	1372.76	2710.31	3027.59	839.006	1289.76	817.495	600.59
ENSSSCG00000025499	252.904	1.34423	0.319683	4.2049	2.61199e-05	0.000497789	567.563	310.171	340.506	281.266	87.177	180.624	96.7979	159.124
ENSSSCG00000007052	283.946	1.39106	0.331465	4.19669	2.70845e-05	0.000514047	552.299	50.0276	245.836	926.807	176.694	22.5779	163.499	133.827
ENSSSCG00000040957	182.569	1.44562	0.344728	4.1935	2.74677e-05	0.000519896	478.751	260.144	213.771	165.276	74.3053	104.423	43.9251	119.955
ENSSSCG00000040431	107.499	1.62716	0.38856	4.18767	2.81835e-05	0.000531262	184.562	104.058	181.705	202.704	88.9323	53.6226	19.5223	24.8886
ENSSSCG00000013072	202.929	1.66029	0.397794	4.17376	2.99618e-05	0.000560204	177.624	64.0354	44.2811	1141	49.1468	19.7557	37.4177	90.1701
ENSSSCG00000035454	2369.42	1.11566	0.267538	4.17008	3.04499e-05	0.000568563	2893.32	2271.26	3107.31	5026.84	1332.23	1972.75	1194.11	1157.52
ENSSSCG00000007874	1648.05	1.06387	0.255161	4.16941	3.05393e-05	0.000569463	2737.9	1330.74	2009.45	3042.42	1424.09	1021.65	907.785	710.344
ENSSSCG00000022060	152.71	1.37747	0.33171	4.15263	3.28676e-05	0.000605535	147.095	92.0509	398.53	289.419	51.4871	79.0228	109.813	54.2652
ENSSSCG00000021944	151.752	1.36433	0.329024	4.1466	3.3745e-05	0.000616771	210.928	166.092	210.717	285.342	32.1794	59.2671	67.5145	181.972
ENSSSCG00000033721	141.627	1.27252	0.306979	4.1453	3.39369e-05	0.00061946	256.722	274.152	151.166	134.519	53.8274	135.468	43.9251	83.2339
ENSSSCG00000004441	112.416	1.26598	0.305741	4.14069	3.4627e-05	0.000629442	163.747	56.031	241.256	189.364	46.2214	22.5779	64.2608	115.875
ENSSSCG00000033337	246.749	1.30716	0.315795	4.13926	3.48435e-05	0.000631013	449.61	292.161	345.087	339.076	75.4754	90.3118	139.91	242.358
ENSSSCG00000005043	742.929	1.23107	0.297595	4.13673	3.52287e-05	0.000637155	503.73	940.52	1694.9	1179.17	273.818	479.781	252.976	618.542
ENSSSCG00000004149	818.284	1.11959	0.270917	4.13258	3.58706e-05	0.000647074	1581.96	534.295	965.022	1464.14	830.815	428.981	220.439	520.62
ENSSSCG00000033015	1031.78	1.3496	0.326732	4.13061	3.61809e-05	0.000651822	1913.62	796.44	968.076	2506.57	915.066	392.292	496.191	266.022
ENSSSCG00000032474	3768.04	2.05285	0.49773	4.12443	3.71659e-05	0.000668696	4156.12	2861.58	13731.7	7046.85	122.867	16.9335	730.458	1477.81
ENSSSCG00000006800	181.861	1.5318	0.37171	4.12095	3.77312e-05	0.000677986	224.805	164.091	384.787	317.212	22.2331	62.0893	69.1414	210.533
ENSSSCG00000001565	124.018	1.56192	0.380109	4.10913	3.97145e-05	0.000705379	73.5473	94.052	300.806	323.882	26.9137	64.9116	27.6565	80.3778
ENSSSCG00000011828	162.372	1.60622	0.391495	4.10278	4.0821e-05	0.000722249	235.907	132.073	224.459	389.844	50.902	2.82224	61.0071	201.965
ENSSSCG00000000519	290.196	1.12513	0.274491	4.09896	4.15008e-05	0.000732405	273.374	238.132	534.427	586.249	100.049	214.49	163.499	211.349
ENSSSCG00000016548	1023.26	1.0274	0.250975	4.09362	4.24693e-05	0.000748542	1297.49	776.429	1230.71	2296.82	360.995	516.47	884.196	822.955
ENSSSCG00000039745	448.031	1.32831	0.32532	4.08307	4.44438e-05	0.00078034	652.212	362.2	777.209	847.875	201.853	347.136	129.335	266.43
ENSSSCG00000004507	256.503	1.16399	0.285196	4.08136	4.47734e-05	0.000783166	323.331	186.103	494.727	464.701	142.76	158.046	124.454	157.9
ENSSSCG00000018061	1339.25	1.11672	0.273674	4.08049	4.49416e-05	0.000785116	3014.05	1264.7	2382.02	996.105	710.288	584.204	876.875	885.788
ENSSSCG00000004668	117.071	1.06458	0.261755	4.06709	4.76046e-05	0.000821268	80.4857	92.0509	201.555	258.661	26.3286	39.5114	94.3576	143.619
ENSSSCG00000007493	198.992	1.40111	0.346149	4.04771	5.17218e-05	0.000874845	313.617	152.084	193.921	545.115	190.736	67.7338	63.4474	65.2815
ENSSSCG00000021712	1407.4	1.08098	0.268225	4.03013	5.57456e-05	0.000931517	1658.28	1266.7	2844.68	1631.27	479.766	318.913	1944.91	1114.68
ENSSSCG00000005943	114.919	1.3674	0.339354	4.02941	5.59173e-05	0.000932883	190.113	72.0398	82.4544	366.128	56.7528	50.8004	37.4177	63.6495
ENSSSCG00000016742	208.186	1.26321	0.31433	4.01876	5.8506e-05	0.000967131	556.462	218.121	236.675	221.233	97.7085	84.6673	95.9845	154.636
ENSSSCG00000004241	533.433	1.07081	0.266759	4.01416	5.96579e-05	0.000982651	360.798	322.178	629.097	1491.19	81.9113	127.001	435.184	820.099
ENSSSCG00000032599	365.034	1.02709	0.257103	3.99487	6.47287e-05	0.0010487	901.995	298.165	404.638	374.651	389.079	73.3783	200.103	278.262
ENSSSCG00000023172	145.533	1.13997	0.285738	3.98956	6.61947e-05	0.00106994	134.605	234.129	232.094	219.38	84.2516	95.9562	54.4997	109.347
ENSSSCG00000003231	133.262	1.45747	0.365383	3.98889	6.63842e-05	0.00107175	185.95	210.116	238.202	164.906	25.7436	47.9781	61.8205	131.379
ENSSSCG00000035891	113.39	1.46522	0.368655	3.97451	7.05244e-05	0.00112871	317.78	92.0509	109.939	173.429	72.55	5.64449	43.1117	92.6181
ENSSSCG00000016298	128.516	1.13782	0.286667	3.96913	7.2136e-05	0.00115118	292.802	110.061	149.64	177.505	73.7202	50.8004	67.5145	106.082
ENSSSCG00000031615	302.478	1.17161	0.295547	3.96421	7.3638e-05	0.0011711	345.534	228.126	456.553	594.031	86.5919	50.8004	233.454	424.738
ENSSSCG00000013604	129.264	1.22635	0.309439	3.96315	7.39659e-05	0.00117496	258.109	166.092	125.209	185.658	66.1141	62.0893	36.6042	134.235
ENSSSCG00000013147	140.626	1.05151	0.265482	3.96075	7.47157e-05	0.0011828	109.627	86.0476	410.745	186.028	55.5827	39.5114	126.895	110.571
ENSSSCG00000008913	2203.76	1.01431	0.256486	3.95465	7.66466e-05	0.00120236	1763.75	2353.3	2916.44	4198.98	465.724	826.917	1681.36	3423.61
ENSSSCG00000017472	875.126	1.09889	0.281053	3.90989	9.23386e-05	0.00142271	1533.39	878.485	853.556	1448.21	323.55	369.714	379.871	1214.24
ENSSSCG00000034570	6790.05	1.23285	0.315688	3.90527	9.4121e-05	0.00144535	11315.2	8750.84	7645.36	9808	2406.44	1605.86	4077.71	8711
ENSSSCG00000027860	351.027	1.31145	0.337058	3.89088	9.98803e-05	0.00152029	222.03	360.199	784.844	572.908	49.7319	47.9781	320.491	450.034
ENSSSCG00000001703	219.064	1.13292	0.292486	3.87342	0.000107318	0.00160352	303.903	262.145	207.663	465.812	171.429	135.468	112.253	93.8422
ENSSSCG00000023165	513.022	1.08269	0.280282	3.86286	0.000112067	0.00165835	797.919	448.248	522.211	1086.15	181.96	378.181	267.618	421.882
ENSSSCG00000005022	146.963	1.01598	0.263604	3.8542	0.000116109	0.00170497	234.519	108.06	264.16	191.216	95.3682	33.8669	117.134	131.379
ENSSSCG00000024001	637.064	1.02919	0.267343	3.8497	0.00011826	0.00172395	1086.56	576.318	746.671	1051.69	534.764	533.404	263.551	303.559
ENSSSCG00000014618	170.825	1.39662	0.363285	3.84442	0.00012084	0.00175624	220.642	86.0476	374.099	297.201	32.7645	8.46673	205.797	141.579
ENSSSCG00000027226	361.016	1.20629	0.313884	3.84311	0.000121483	0.00176373	606.418	178.098	558.858	748.561	351.634	141.112	162.686	140.763
ENSSSCG00000034592	219.721	1.3015	0.338881	3.84058	0.000122742	0.00178014	1260.02	4.00221	116.047	27.7931	297.806	2.82224	29.2834	19.9925
ENSSSCG00000035419	977.369	1.07191	0.280295	3.82423	0.000131181	0.0018789	1783.18	1927.06	789.425	953.488	369.771	798.695	440.064	757.265
ENSSSCG00000036724	148.514	1.10903	0.291556	3.80383	0.000142479	0.00201612	323.331	100.055	213.771	177.876	191.906	53.6226	47.9922	79.5618
ENSSSCG00000011014	159.924	1.52407	0.400714	3.80339	0.00014273	0.00201717	313.617	60.0332	83.9814	600.701	34.5198	47.9781	51.2459	87.314
ENSSSCG00000036224	563.994	1.84289	0.484974	3.79997	0.000144716	0.00203692	2909.98	720.398	314.548	179.358	86.5919	200.379	24.4028	76.2978
ENSSSCG00000015322	195.739	1.14905	0.303059	3.79151	0.000149736	0.00209692	155.421	106.059	363.41	440.613	33.9347	62.0893	113.066	291.319
ENSSSCG00000027361	597.707	1.00954	0.266796	3.78394	0.000154364	0.00214867	746.575	440.243	1247.51	828.605	366.846	395.114	539.303	217.469
ENSSSCG00000001978	122.017	1.26018	0.333454	3.77916	0.000157358	0.00218157	197.051	102.056	180.178	223.086	36.8601	67.7338	47.9922	121.179
ENSSSCG00000021259	320.149	1.02039	0.270287	3.77523	0.000159862	0.00220871	338.595	288.159	213.771	986.47	174.939	177.801	139.096	242.358
ENSSSCG00000040479	113.585	1.12024	0.297987	3.75934	0.000170363	0.0023338	249.783	116.064	79.4006	203.075	80.1561	64.9116	54.4997	60.7934
ENSSSCG00000005211	163.059	1.31938	0.351982	3.74844	0.000177941	0.00241846	159.584	114.063	477.93	241.615	54.9976	81.845	61.0071	113.427
ENSSSCG00000006307	124.188	1.15195	0.307353	3.74796	0.000178278	0.00242066	208.153	70.0387	196.975	213.451	73.1351	16.9335	63.4474	151.371
ENSSSCG00000039847	2438.69	1.17634	0.314502	3.74033	0.00018378	0.00247835	2940.51	2979.65	3140.9	3978.12	635.398	578.56	1796.05	3460.33
ENSSSCG00000009699	1891	1.22691	0.328585	3.7339	0.000188537	0.00253016	2357.68	1294.72	3802.07	3625.33	1329.89	1137.36	538.489	1042.46
ENSSSCG00000007508	107.291	1.25849	0.339401	3.70797	0.000208927	0.00275831	47.1813	104.058	204.609	259.402	20.4778	14.1112	129.335	79.1538
ENSSSCG00000003047	222.21	1.86186	0.502346	3.70632	0.00021029	0.00276839	102.689	198.109	827.598	588.843	32.7645	0	20.3357	7.34417
ENSSSCG00000003088	2638.54	1.64455	0.443705	3.70641	0.000210215	0.00276839	5899.05	1230.68	1600.23	9324.77	534.764	682.983	709.309	1126.51
ENSSSCG00000006542	100.501	1.84465	0.49777	3.70582	0.000210705	0.00277121	179.011	36.0199	224.459	350.193	12.2867	0	0	2.04005
ENSSSCG00000038879	331.963	1.16115	0.31391	3.69898	0.000216467	0.00283621	824.285	246.136	329.818	466.553	335.251	251.18	93.5442	108.939
ENSSSCG00000009233	151.69	1.22541	0.333616	3.67311	0.000239619	0.00308583	206.765	150.083	239.729	273.113	70.2097	121.356	104.932	47.3291
ENSSSCG00000017526	297.719	1.09604	0.298426	3.67272	0.000239979	0.00308583	399.653	650.359	346.614	267.925	119.942	211.668	122.014	263.574
ENSSSCG00000033442	108.122	1.10627	0.302577	3.65616	0.000256021	0.00323203	176.236	90.0498	94.6699	246.432	105.315	50.8004	39.0445	62.4254
ENSSSCG00000011059	138.577	1.31922	0.361177	3.65255	0.00025965	0.00327187	313.617	78.0431	222.932	201.963	136.324	59.2671	71.5816	24.8886
ENSSSCG00000000257	138.693	1.30302	0.357198	3.64789	0.000264406	0.00331579	299.74	136.075	148.113	226.792	40.3706	76.2005	39.858	142.395
ENSSSCG00000031649	242.972	1.83107	0.502609	3.64314	0.000269334	0.0033653	431.57	22.0122	79.4006	1337.77	1.75524	8.46673	12.2014	50.5932
ENSSSCG00000035564	129.975	1.10918	0.305323	3.63281	0.000280355	0.00346648	97.138	82.0453	112.993	463.959	34.5198	64.9116	59.3802	124.851
ENSSSCG00000000657	327.728	1.20829	0.333964	3.61802	0.000296866	0.00362208	446.835	282.156	615.354	450.248	107.655	67.7338	176.514	475.331
ENSSSCG00000031292	530.305	1.38579	0.383321	3.61521	0.0003001	0.00365509	396.878	534.295	2203.37	194.181	49.1468	152.401	449.826	262.35
ENSSSCG00000030305	169.776	1.58048	0.437255	3.61456	0.000300858	0.00366111	341.371	30.0166	62.6043	730.032	117.016	22.5779	26.0297	28.5607
ENSSSCG00000017178	146.593	1.10428	0.306888	3.59832	0.000320286	0.00385557	134.605	170.094	87.0352	446.542	111.165	47.9781	38.2311	137.091
ENSSSCG00000004199	236.695	1.0424	0.289898	3.59573	0.000323481	0.00388178	303.903	140.077	401.584	406.891	77.2307	47.9781	202.543	313.351
ENSSSCG00000010330	298.196	1.01094	0.28211	3.58349	0.000339031	0.00404731	460.712	216.119	268.74	722.25	241.053	149.579	161.059	166.06
ENSSSCG00000027745	523.803	1.27397	0.356823	3.5703	0.000356569	0.00423112	1412.66	370.205	404.638	938.665	298.976	445.914	163.499	155.86
ENSSSCG00000008456	110.415	1.41019	0.395805	3.56285	0.000366851	0.00434568	152.645	86.0476	290.117	132.666	26.3286	8.46673	71.5816	115.467
ENSSSCG00000028536	446.898	1.33405	0.374501	3.56221	0.000367747	0.00435256	832.611	114.063	528.319	1335.18	172.014	183.446	156.992	252.558
ENSSSCG00000006919	1210.45	1.64644	0.464229	3.54662	0.000390214	0.00455997	1368.26	1680.93	3119.53	1779.5	187.226	59.2671	752.421	736.457
ENSSSCG00000012050	500.156	1.22162	0.344394	3.54715	0.000389416	0.00455997	299.74	250.138	615.354	1957.75	179.035	228.602	193.596	277.038
ENSSSCG00000030921	5101.27	1.71077	0.483133	3.54099	0.000398624	0.00463866	9515.36	3157.75	2546.93	21085.7	376.207	1402.65	1011.9	1713.64
ENSSSCG00000002135	168.723	1.00803	0.284756	3.53998	0.000400163	0.00465265	174.848	114.063	447.392	210.486	82.4964	87.4895	117.947	115.059
ENSSSCG00000017103	183.97	1.0766	0.304357	3.53729	0.000404257	0.00469237	99.9133	148.082	308.441	482.118	90.1024	47.9781	84.5965	210.533
ENSSSCG00000016527	269.51	1.50335	0.425225	3.53541	0.000407147	0.00472195	585.603	94.052	171.017	953.488	127.548	79.0228	98.4248	46.9211
ENSSSCG00000037775	475.978	1.35082	0.384027	3.51751	0.00043562	0.00501434	1533.39	510.282	351.195	556.603	102.974	355.603	138.283	259.494
ENSSSCG00000007032	162.132	1.09251	0.312555	3.49541	0.000473332	0.00534614	73.5473	132.073	238.202	410.967	26.3286	22.5779	115.507	277.854
ENSSSCG00000017448	2361.75	1.70401	0.487907	3.49248	0.000478554	0.00537878	4539.12	496.274	1435.32	10613.3	430.034	189.09	798.786	392.097
ENSSSCG00000006612	569.701	1.0913	0.313768	3.47805	0.000505072	0.00562202	793.756	682.377	717.659	920.878	118.186	428.981	452.266	443.506
ENSSSCG00000038374	172.211	1.05893	0.304558	3.47694	0.000507179	0.00564094	247.008	260.144	258.052	183.805	75.4754	87.4895	96.7979	168.916
ENSSSCG00000009434	352.307	1.07128	0.308794	3.46924	0.000521924	0.00579562	320.555	362.2	447.392	737.443	89.5174	101.601	246.469	513.276
ENSSSCG00000034692	175.202	1.04496	0.302261	3.45716	0.000545901	0.00604247	174.848	152.084	204.609	400.591	48.5617	47.9781	120.387	252.558
ENSSSCG00000010312	123.86	1.11391	0.32268	3.45208	0.000556293	0.00614275	148.482	134.074	282.483	130.813	33.3496	64.9116	95.171	101.594
ENSSSCG00000014853	103.542	1.27251	0.368687	3.45147	0.000557547	0.00615169	113.79	150.083	85.5083	272.002	79.571	50.8004	39.858	36.7208
ENSSSCG00000011895	215.871	1.13467	0.329226	3.44647	0.00056797	0.00624676	287.251	266.147	306.914	308.689	91.8577	64.9116	88.6636	312.535
ENSSSCG00000013853	178.746	1.17887	0.342273	3.44425	0.000572655	0.00627833	154.033	318.176	270.267	229.756	39.2004	70.5561	273.312	74.6657
ENSSSCG00000012076	1503.82	1.60844	0.469641	3.42483	0.000615195	0.00670751	1010.23	970.536	4922.84	2579.94	69.0395	33.8669	1880.64	563.461
ENSSSCG00000031236	233.621	1.00242	0.29336	3.41701	0.000633118	0.00685432	327.494	160.088	215.298	588.102	84.8367	101.601	173.26	218.285
ENSSSCG00000011624	143.856	1.02646	0.301173	3.40822	0.000653887	0.00703513	183.174	110.061	135.897	362.793	53.8274	45.1559	117.134	142.803
ENSSSCG00000026724	737.609	1.70827	0.502896	3.39686	0.000681635	0.00725469	496.791	80.0442	227.513	4848.97	52.0722	39.5114	93.5442	62.4254
ENSSSCG00000036080	210.788	1.04253	0.307516	3.39015	0.000698541	0.00740776	426.019	2.00111	218.352	554.75	124.622	0	165.126	195.436
ENSSSCG00000009216	13768.1	1.59134	0.472241	3.36977	0.000752322	0.00782416	44569.7	2563.42	28668.2	17740.5	8576.7	2480.75	4320.93	1224.44
ENSSSCG00000024914	113.276	1.32602	0.394128	3.36444	0.000766986	0.00794908	117.953	152.084	117.574	286.825	98.8786	73.3783	16.2686	43.249
ENSSSCG00000027196	130.228	1.25676	0.374737	3.35371	0.000797355	0.00822072	240.07	142.079	143.532	224.198	25.1585	56.4449	58.5668	151.779
ENSSSCG00000008509	154.477	1.17808	0.35131	3.35338	0.000798313	0.00822446	155.421	86.0476	316.075	289.789	20.4778	33.8669	135.029	199.109
ENSSSCG00000009535	322.945	1.00023	0.298736	3.34821	0.000813358	0.00835861	334.432	138.076	251.944	1166.57	176.109	101.601	165.126	249.702
ENSSSCG00000029257	219.215	1.44622	0.436179	3.31566	0.00091427	0.00918869	485.69	138.076	135.897	645.541	79.571	186.268	46.3654	36.3128
ENSSSCG00000040575	2987.56	1.5988	0.482207	3.31559	0.000914486	0.00918869	3462.27	3387.87	8190.47	4512.12	239.883	90.3118	2849.44	1168.13
ENSSSCG00000022925	662.493	1.56016	0.471031	3.31221	0.000925604	0.00926815	878.405	210.116	542.062	2988.68	119.942	180.624	174.887	205.229
ENSSSCG00000012652	122.373	1.1183	0.338177	3.30685	0.000943501	0.0094051	262.273	160.088	108.412	160.459	45.0512	95.9562	44.7385	102.002
ENSSSCG00000003763	922.187	1.12909	0.342064	3.30083	0.000964004	0.00956711	456.548	804.445	1861.33	1692.04	157.972	81.845	1248.61	1074.7
ENSSSCG00000015923	209.335	1.04777	0.31758	3.29922	0.000969541	0.00959554	233.131	166.092	407.691	307.206	45.0512	64.9116	208.237	242.358
ENSSSCG00000012394	116.395	1.59536	0.484614	3.29203	0.000994671	0.00977434	135.993	8.00442	13.7424	700.015	43.296	2.82224	15.4551	11.8323
ENSSSCG00000035077	322.204	1.33767	0.411662	3.24944	0.00115634	0.0110035	170.685	758.419	884.095	148.971	32.1794	372.536	60.1936	150.555
ENSSSCG00000031321	402.025	1.04079	0.32604	3.19223	0.0014118	0.0129448	312.229	204.113	1430.74	401.703	107.655	251.18	319.677	188.908
ENSSSCG00000010056	286.994	1.17248	0.372213	3.15004	0.00163249	0.0145442	842.325	64.0354	277.902	505.464	354.559	79.0228	109.813	62.8334
ENSSSCG00000020984	193.86	1.10984	0.354944	3.1268	0.00176723	0.0155642	84.6488	158.087	630.624	202.704	15.7972	50.8004	190.342	217.877
ENSSSCG00000037009	117.06	1.47455	0.485205	3.03902	0.0023735	0.0197473	480.139	340.188	41.2272	58.5508	0.585081	8.46673	7.32085	0
ENSSSCG00000016364	371.519	1.18367	0.398859	2.96765	0.00300088	0.0237666	413.53	134.074	122.155	1765.05	150.366	127.001	104.119	155.86
ENSSSCG00000032561	216.102	1.04328	0.351658	2.96675	0.00300965	0.0238088	316.392	162.09	470.296	237.168	100.049	64.9116	97.6113	280.302
ENSSSCG00000036932	277.668	1.14167	0.387312	2.94767	0.00320176	0.0249014	263.66	152.084	73.2928	1301.09	122.282	112.89	64.2608	131.787
ENSSSCG00000030680	257.35	1.03256	0.350965	2.94206	0.00326038	0.0252296	387.164	146.081	500.834	409.485	179.035	191.912	163.499	80.7859
ENSSSCG00000040381	111.849	1.47906	0.503244	2.93905	0.00329222	0.0254192	430.182	204.113	83.9814	61.886	14.627	98.7785	0.813428	0.408009
ENSSSCG00000016857	420.332	1.06663	0.364136	2.92921	0.0033982	0.0260445	323.331	186.103	180.178	1922.17	91.8577	143.934	202.543	312.535
ENSSSCG00000037141	516.916	1.45982	0.499612	2.92191	0.00347895	0.0264639	2434	1086.6	152.693	31.8694	112.336	231.424	29.2834	57.1213
ENSSSCG00000001422	171.353	1.44798	0.501957	2.88466	0.0039184	0.0290541	195.664	232.128	288.591	462.477	28.0839	0	43.9251	119.955
ENSSSCG00000038283	149.706	1.17103	0.407508	2.87363	0.00405782	0.0297689	253.946	58.0321	235.148	352.046	90.1024	93.134	72.3951	42.841
ENSSSCG00000037120	125.947	1.14645	0.400853	2.86003	0.00423605	0.0306698	215.091	80.0442	45.808	436.537	95.3682	50.8004	39.0445	44.881
ENSSSCG00000006588	4276.28	1.2603	0.449742	2.80227	0.00507442	0.0353167	449.61	21525.9	4614.4	1511.94	155.046	3118.58	930.561	1904.18
ENSSSCG00000005589	125.534	1.31958	0.471404	2.79926	0.00512197	0.0356291	152.645	14.0077	27.4848	682.969	60.8484	5.64449	38.2311	22.4405
ENSSSCG00000040461	108.97	1.25493	0.448661	2.79704	0.00515724	0.0357796	414.918	114.063	100.778	64.8506	31.0093	14.1112	52.0594	79.9698
ENSSSCG00000011799	684.774	1.26462	0.464782	2.7209	0.00651054	0.0429565	1579.19	2.00111	83.9814	3801.72	2.34032	0	6.50742	2.44806
ENSSSCG00000008841	121.132	1.0568	0.390749	2.70454	0.00683983	0.0446185	173.461	30.0166	99.2507	376.133	44.4661	0	93.5442	152.188
ENSSSCG00000023987	541.287	1.24126	0.46188	2.68741	0.00720086	0.0463832	1325.24	58.0321	106.885	2838.97	1.17016	0	0	0
ENSSSCG00000038719	235.472	1.34471	0.50149	2.68144	0.0073307	0.0468704	768.778	602.333	158.801	50.3981	8.77621	256.824	25.2163	12.6483
ENSSSCG00000024867	252.614	1.34312	0.501608	2.67763	0.00741458	0.0472756	306.678	364.201	688.647	433.202	11.1165	0	126.895	90.1701
ENSSSCG00000001433	255.118	1.04954	0.39433	2.66157	0.00777761	0.0489809	241.457	168.093	76.3467	1115.8	151.536	112.89	67.5145	107.306
ENSSSCG00000008001	984.99	-1.57285	0.155815	-10.0944	5.85093e-24	3.37306e-21	581.44	650.359	480.984	246.803	2068.26	1634.08	1391.77	826.219
ENSSSCG00000032607	4897.55	-1.91035	0.201333	-9.48851	2.34369e-21	1.11818e-18	2259.15	2961.64	1962.11	1010.56	9632.18	7639.81	7903.26	5811.69
ENSSSCG00000010960	4577.98	-1.35053	0.147435	-9.16016	5.18213e-20	2.04857e-17	1937.21	3507.94	3069.14	1646.83	5929.79	7611.59	9057.52	3863.85
ENSSSCG00000015084	366.538	-2.67634	0.293363	-9.12299	7.30793e-20	2.80868e-17	67.9966	208.115	79.4006	31.1283	754.754	835.384	523.034	432.49
ENSSSCG00000013418	12104.4	-1.48816	0.167515	-8.8837	6.46748e-19	2.2371e-16	6529.06	12096.7	5031.25	2516.57	15755.1	28191.4	17709.9	9005.18
ENSSSCG00000008995	284.086	-2.25396	0.256007	-8.80426	1.31722e-18	4.33931e-16	91.5872	148.082	76.3467	58.1802	494.978	516.47	374.177	512.868
ENSSSCG00000025463	1377.97	-1.3969	0.168282	-8.30093	1.03301e-16	2.69674e-14	488.465	872.482	981.819	645.541	1421.16	1741.32	2778.67	2094.31
ENSSSCG00000029754	6022.58	-1.15305	0.138944	-8.29869	1.05267e-16	2.69718e-14	3315.18	5565.08	3821.92	2373.53	7741.79	10177	9093.31	6092.8
ENSSSCG00000034049	2182.15	-1.36172	0.173453	-7.8507	4.13733e-15	8.41824e-13	1466.78	2071.14	911.58	478.412	4435.5	4422.45	2019.74	1651.62
ENSSSCG00000005361	767.164	-1.33693	0.178317	-7.49746	6.50652e-14	1.04679e-11	402.429	484.268	427.542	378.727	1208.78	959.562	1369	907.005
ENSSSCG00000000455	280.568	-1.82943	0.244714	-7.47578	7.67489e-14	1.22057e-11	98.5257	214.118	134.37	45.5807	439.396	491.07	590.549	230.933
ENSSSCG00000014293	240.841	-2.80942	0.394877	-7.11467	1.12184e-12	1.41107e-10	30.5291	124.069	12.2155	20.3816	474.5	440.27	584.855	239.91
ENSSSCG00000023229	462.024	-1.40505	0.198084	-7.09323	1.31015e-12	1.61227e-10	212.316	334.185	322.183	146.377	642.419	671.694	838.644	528.372
ENSSSCG00000007157	989.044	-1.48086	0.214918	-6.89038	5.56452e-12	6.15925e-10	792.368	1024.57	291.644	109.32	1652.27	2449.71	1146.93	445.546
ENSSSCG00000003721	221.997	-1.39831	0.206064	-6.78581	1.15434e-11	1.2192e-09	115.178	116.064	206.136	46.6924	282.009	375.358	486.43	148.107
ENSSSCG00000013335	1876.45	-1.19639	0.176702	-6.77066	1.282e-11	1.32853e-09	899.22	1018.56	1884.24	804.888	2484.84	2088.46	3410.7	2420.72
ENSSSCG00000031819	1464.17	-1.32376	0.199741	-6.6274	3.4165e-11	3.30564e-09	1133.74	1588.88	364.937	436.537	2501.22	2963.35	1280.34	1444.35
ENSSSCG00000004192	6604.37	-1.2866	0.197186	-6.5248	6.80936e-11	6.1578e-09	2969.65	6473.58	3499.73	2478.03	8154.27	10484.6	12126.6	6648.51
ENSSSCG00000011680	4549.14	-1.08856	0.166983	-6.51898	7.07866e-11	6.31873e-09	1244.75	3203.77	4588.44	2455.43	2579.62	5695.29	9261.69	7364.16
ENSSSCG00000039215	311.059	-1.5155	0.234181	-6.47151	9.70293e-11	8.49682e-09	165.135	154.085	256.525	66.3329	442.906	358.425	719.884	325.183
ENSSSCG00000003705	199.632	-1.35196	0.209391	-6.45664	1.0705e-10	9.19964e-09	104.076	112.062	142.005	81.1558	337.007	268.113	322.931	229.709
ENSSSCG00000017204	1688.54	-1.5197	0.238247	-6.37869	1.78612e-10	1.46229e-08	766.002	1382.76	804.694	502.499	3178.16	2322.71	2377.65	2173.87
ENSSSCG00000015396	722.491	-1.58674	0.254985	-6.22287	4.88157e-10	3.65088e-08	206.765	596.33	509.996	149.712	658.216	1202.28	1533.31	923.325
ENSSSCG00000007161	872.101	-1.47189	0.23831	-6.17639	6.5585e-10	4.77931e-08	537.034	786.435	288.591	242.356	1738.86	1298.23	1291.72	793.578
ENSSSCG00000004644	1061.27	-2.1061	0.341893	-6.16012	7.26902e-10	5.23824e-08	789.593	182.101	59.5504	52.251	6228.77	262.469	566.146	349.256
ENSSSCG00000017497	2842.47	-1.00534	0.164194	-6.1229	9.1885e-10	6.4534e-08	2259.15	2807.55	1491.81	1023.9	4536.13	4515.59	4041.92	2063.71
ENSSSCG00000039553	4292.3	-1.18807	0.194893	-6.09604	1.08728e-09	7.55963e-08	4192.2	3892.15	1662.83	994.622	8451.49	8049.04	3346.44	3749.61
ENSSSCG00000029304	2177.91	-1.40347	0.230905	-6.07815	1.21573e-09	8.32717e-08	1253.08	2189.21	777.209	650.358	3659.09	3485.47	3370.84	2038.01
ENSSSCG00000034524	504.562	-1.09661	0.180581	-6.07265	1.25814e-09	8.53316e-08	63.8335	490.271	522.211	243.838	188.396	920.051	1047.69	560.197
ENSSSCG00000011522	288.512	-1.95894	0.322885	-6.067	1.30325e-09	8.79597e-08	20.8153	124.069	230.567	42.6161	140.419	228.602	1168.9	352.112
ENSSSCG00000005638	335.23	-1.23701	0.204218	-6.0573	1.38428e-09	9.2975e-08	258.109	440.243	65.6582	62.6271	713.798	787.406	177.327	176.668
ENSSSCG00000028126	556.417	-1.37737	0.230432	-5.97734	2.26813e-09	1.43296e-07	271.986	698.386	267.213	83.3793	741.297	1182.52	874.435	332.12
ENSSSCG00000033214	2331.8	-1.48933	0.249999	-5.95734	2.5637e-09	1.60504e-07	1018.56	3189.76	664.216	497.682	2764.51	5249.37	3177.25	2093.09
ENSSSCG00000004586	142.021	-1.4219	0.238918	-5.95141	2.65834e-09	1.642e-07	79.0981	66.0365	83.9814	62.2565	205.363	149.579	309.103	180.748
ENSSSCG00000017788	1945.25	-1.22155	0.206011	-5.92956	3.03748e-09	1.85139e-07	1193.41	2239.24	992.507	458.401	2548.61	3753.58	2703.02	1673.25
ENSSSCG00000003684	335.258	-1.35935	0.229692	-5.91814	3.25608e-09	1.9673e-07	172.073	292.161	175.597	111.914	518.382	485.426	536.862	389.649
ENSSSCG00000015253	122.197	-2.13478	0.362134	-5.89499	3.74693e-09	2.20607e-07	9.7138	62.0343	106.885	4.07632	109.995	256.824	369.296	58.7534
ENSSSCG00000036229	1104.57	-1.01114	0.174365	-5.79899	6.6717e-09	3.67767e-07	802.082	852.471	876.46	416.896	1695.56	1588.92	1453.6	1150.59
ENSSSCG00000032637	436.154	-1.65955	0.289577	-5.73092	9.9885e-09	5.35662e-07	245.62	384.212	123.682	62.9977	1192.39	719.672	345.707	414.946
ENSSSCG00000005177	977.24	-1.33686	0.233615	-5.72251	1.04959e-08	5.607e-07	452.385	622.344	877.987	274.225	1280.16	1148.65	1892.03	1270.13
ENSSSCG00000004109	1756.31	-1.06129	0.185509	-5.72098	1.05909e-08	5.63601e-07	1262.79	1356.75	1413.94	552.527	2712.43	2108.22	2984.47	1659.37
ENSSSCG00000021718	3453.71	-1.04103	0.182259	-5.71183	1.11768e-08	5.92499e-07	1837.3	3305.83	3017.22	1103.2	4148.81	5243.73	5690.74	3282.84
ENSSSCG00000010027	383.45	-1.40704	0.246657	-5.70445	1.16722e-08	6.16398e-07	230.356	322.178	177.124	103.39	786.349	541.871	467.721	438.61
ENSSSCG00000005907	2839.99	-1.20385	0.212894	-5.65469	1.56123e-08	8.06016e-07	3585.78	2303.27	1012.36	386.509	7056.07	4566.39	2195.44	1614.09
ENSSSCG00000006512	403.436	-1.22215	0.216513	-5.6447	1.65468e-08	8.44805e-07	201.214	466.258	238.202	93.7554	613.75	742.25	596.243	275.814
ENSSSCG00000009364	886.51	-1.7186	0.306201	-5.61264	1.99266e-08	1.01362e-06	284.475	636.352	645.893	90.4202	1126.87	1174.05	2272.72	861.308
ENSSSCG00000012126	427.859	-1.24204	0.221782	-5.60029	2.13991e-08	1.06887e-06	326.106	188.104	390.895	101.908	585.081	395.114	1062.34	373.329
ENSSSCG00000015579	4936.23	-1.10076	0.196769	-5.59416	2.21688e-08	1.10333e-06	1537.56	3567.97	7414.79	883.079	3278.79	9197.69	10899.9	2710
ENSSSCG00000029460	382.864	-1.33193	0.238699	-5.57998	2.40547e-08	1.18021e-06	231.743	360.199	111.466	167.5	543.54	702.738	526.288	419.434
ENSSSCG00000002450	903.334	-1.29736	0.233749	-5.55024	2.85281e-08	1.38496e-06	528.708	972.537	558.858	130.072	1094.69	1848.57	1488.57	604.67
ENSSSCG00000023085	152.417	-1.58571	0.286257	-5.53945	3.03426e-08	1.46279e-06	18.0399	36.0199	204.609	52.251	62.0186	138.29	446.572	261.534
ENSSSCG00000014875	3226.48	-1.22253	0.222435	-5.49613	3.88218e-08	1.81466e-06	2310.5	4430.45	1125.35	554.75	5667.09	6335.93	3448.93	1938.86
ENSSSCG00000005194	307.255	-1.4069	0.256246	-5.49042	4.00969e-08	1.86795e-06	205.377	118.065	171.017	101.537	580.985	200.379	812.614	268.062
ENSSSCG00000027434	505.744	-1.11412	0.203694	-5.46958	4.51104e-08	2.08049e-06	360.798	416.23	297.752	201.593	841.931	663.227	639.354	625.07
ENSSSCG00000009335	602.364	-1.03716	0.191113	-5.42695	5.73252e-08	2.6005e-06	634.172	484.268	160.328	244.209	1666.9	756.361	401.833	470.843
ENSSSCG00000034754	655.425	-1.21514	0.22396	-5.42571	5.77262e-08	2.61013e-06	396.878	342.189	450.446	310.542	1219.31	513.648	985.061	1025.33
ENSSSCG00000015363	1100.77	-1.44126	0.265876	-5.4208	5.93329e-08	2.66535e-06	446.835	776.429	563.439	239.391	1682.11	2046.13	2705.46	346.4
ENSSSCG00000021862	898.297	-1.94302	0.358509	-5.41972	5.96919e-08	2.67281e-06	181.787	726.401	250.417	83.0087	476.841	1492.97	3162.61	812.347
ENSSSCG00000028060	177.366	-1.66655	0.308222	-5.40699	6.40939e-08	2.85146e-06	44.4059	142.079	106.885	30.3871	195.417	231.424	508.392	159.94
ENSSSCG00000006717	1223.46	-1.31253	0.243243	-5.39597	6.81543e-08	2.9936e-06	537.034	842.466	885.622	446.542	1318.19	1385.72	2223.1	2148.99
ENSSSCG00000017297	1699.37	-1.04253	0.193404	-5.39041	7.02971e-08	3.05859e-06	1715.18	1348.75	645.893	800.812	3109.7	2094.1	1932.7	1947.84
ENSSSCG00000021573	1018.37	-1.78779	0.332113	-5.38307	7.32273e-08	3.1465e-06	353.86	612.338	332.872	272.002	2016.19	747.894	2249.94	1561.86
ENSSSCG00000016206	1006.68	-1.02334	0.191944	-5.33146	9.74267e-08	4.08347e-06	721.596	854.472	517.631	521.769	1722.48	1295.41	962.285	1457.82
ENSSSCG00000004903	283.418	-1.76542	0.331864	-5.31972	1.03926e-07	4.32438e-06	84.6488	170.094	180.178	37.428	394.344	265.291	810.174	325.183
ENSSSCG00000023665	400.614	-1.0896	0.205094	-5.31272	1.08002e-07	4.46063e-06	165.135	254.14	335.926	236.056	411.312	369.714	862.233	570.397
ENSSSCG00000014921	1680.1	-1.28867	0.24355	-5.29117	1.21534e-07	4.9168e-06	806.245	1726.95	801.64	604.407	1995.13	2511.8	2373.58	2621.05
ENSSSCG00000012238	1296.42	-1.05899	0.20026	-5.28808	1.23605e-07	4.98599e-06	512.056	1322.73	986.399	579.579	1237.45	1809.06	2348.37	1575.73
ENSSSCG00000009338	540.044	-1.27117	0.242281	-5.24668	1.54867e-07	6.10465e-06	230.356	272.15	509.996	210.857	870.015	412.047	1119.28	695.656
ENSSSCG00000024960	496.728	-1.55013	0.297444	-5.21151	1.87311e-07	7.21903e-06	203.99	440.243	251.944	104.873	820.283	626.538	897.211	628.742
ENSSSCG00000030626	497.21	-1.10303	0.212003	-5.20291	1.9619e-07	7.51934e-06	420.469	418.231	238.202	183.064	937.299	705.561	462.027	612.83
ENSSSCG00000009172	1336.54	-1.02358	0.198766	-5.14969	2.60916e-07	9.67837e-06	843.713	820.453	1268.88	506.946	1386.64	1332.1	3003.18	1530.44
ENSSSCG00000003732	13529.5	-1.33332	0.259182	-5.14433	2.68483e-07	9.90594e-06	8856.21	10780	7306.38	3283.29	17521.4	26193.2	14498.5	19796.6
ENSSSCG00000023187	657.924	-1.23245	0.241207	-5.10951	3.22989e-07	1.16814e-05	421.856	562.311	419.907	175.652	932.619	860.784	1167.27	722.993
ENSSSCG00000038500	181.227	-1.02249	0.200363	-5.10319	3.33969e-07	1.20021e-05	119.341	94.052	120.628	134.148	249.829	180.624	265.177	286.015
ENSSSCG00000015755	965.478	-1.50075	0.297283	-5.04822	4.45939e-07	1.56203e-05	174.848	554.306	480.984	370.945	432.375	942.629	3669.37	1098.36
ENSSSCG00000016210	287.102	-1.25182	0.248533	-5.03684	4.73279e-07	1.63707e-05	195.664	148.082	103.832	182.323	710.288	231.424	331.065	394.137
ENSSSCG00000039276	160.339	-1.73457	0.346078	-5.01209	5.3842e-07	1.81255e-05	24.9783	64.0354	204.609	11.1172	76.6456	316.091	465.281	119.955
ENSSSCG00000005480	310.297	-1.15582	0.23302	-4.96019	7.04254e-07	2.28412e-05	173.461	276.153	186.286	127.478	489.713	389.469	470.161	369.657
ENSSSCG00000034746	171.816	-1.39641	0.281574	-4.95928	7.07536e-07	2.28412e-05	74.935	286.158	9.1616	16.6759	187.811	691.449	61.0071	47.3291
ENSSSCG00000035893	399.702	-1.27307	0.257867	-4.93691	7.93687e-07	2.542e-05	179.011	310.171	335.926	102.649	420.088	491.07	887.45	471.251
ENSSSCG00000036356	185.023	-1.14328	0.233364	-4.89913	9.62633e-07	2.99303e-05	109.627	220.122	53.4427	85.9733	279.669	355.603	138.283	237.461
ENSSSCG00000004726	660.615	-1.10117	0.225908	-4.8744	1.09138e-06	3.34078e-05	238.682	522.289	647.42	276.819	589.761	784.583	1255.93	969.43
ENSSSCG00000024591	839.024	-1.32774	0.272714	-4.86864	1.1237e-06	3.41703e-05	255.334	806.446	587.87	182.693	918.577	999.074	2417.51	544.693
ENSSSCG00000013327	189.912	-1.65771	0.340802	-4.86414	1.14957e-06	3.48804e-05	41.6306	150.083	120.628	31.1283	149.781	251.18	493.751	281.118
ENSSSCG00000015010	208.258	-1.15034	0.237985	-4.83366	1.34047e-06	4.01443e-05	52.732	136.075	174.07	116.36	119.942	225.779	578.347	262.758
ENSSSCG00000036573	109.519	-1.81826	0.377273	-4.8195	1.4392e-06	4.23677e-05	94.3626	72.0398	1.52693	14.823	357.484	183.446	39.858	112.611
ENSSSCG00000009457	208.081	-1.07815	0.224153	-4.80986	1.51036e-06	4.41805e-05	109.627	130.072	193.921	97.8317	289.03	251.18	337.572	255.414
ENSSSCG00000033806	545.938	-1.39384	0.290802	-4.79309	1.64231e-06	4.76373e-05	201.214	430.238	476.403	112.284	776.402	674.516	1042	654.447
ENSSSCG00000024162	242.979	-1.25267	0.262295	-4.77579	1.78999e-06	5.1276e-05	106.852	276.153	111.466	84.491	379.132	451.559	225.319	308.863
ENSSSCG00000004755	565.255	-1.12466	0.236591	-4.75359	1.99834e-06	5.6542e-05	278.925	442.244	299.279	359.828	934.959	601.138	848.405	757.265
ENSSSCG00000007453	1108.87	-1.00731	0.21491	-4.68711	2.77094e-06	7.47344e-05	754.901	1296.72	655.055	277.56	1854.12	2209.82	953.337	869.468
ENSSSCG00000029163	763.355	-1.04013	0.222135	-4.68243	2.83489e-06	7.61622e-05	263.66	712.394	645.893	383.545	898.684	1442.17	916.733	843.763
ENSSSCG00000008991	223.373	-1.13574	0.244924	-4.6371	3.53323e-06	9.13753e-05	206.765	76.042	227.513	56.6979	475.671	163.69	380.684	199.925
ENSSSCG00000010968	1831.75	-1.03377	0.223155	-4.63254	3.61207e-06	9.324e-05	2414.57	1762.97	560.385	367.239	4201.46	2782.73	1190.86	1373.77
ENSSSCG00000009134	186.308	-1.68172	0.363394	-4.62782	3.69541e-06	9.52135e-05	34.6921	98.0542	213.771	13.3407	160.897	239.891	545.81	184.012
ENSSSCG00000039147	470.946	-1.32154	0.289819	-4.55988	5.11827e-06	0.00012619	101.301	738.408	300.806	49.657	251	1128.9	898.838	298.663
ENSSSCG00000002348	243.547	-1.28534	0.284361	-4.5201	6.1809e-06	0.000148729	63.8335	196.108	169.49	126.366	320.624	285.046	427.863	359.048
ENSSSCG00000015277	275.066	-1.10292	0.244215	-4.5162	6.29593e-06	0.000150971	166.522	132.073	216.825	139.336	607.899	206.024	422.982	308.863
ENSSSCG00000028969	679.661	-1.31719	0.292414	-4.50455	6.6514e-06	0.000158213	202.602	252.139	1024.57	213.08	809.752	694.272	1254.31	986.567
ENSSSCG00000025795	283.11	-1.084	0.24081	-4.50146	6.74878e-06	0.000160165	173.461	350.194	109.939	41.5044	479.181	730.961	322.931	56.7133
ENSSSCG00000016778	139.059	-1.15439	0.256516	-4.50025	6.78742e-06	0.000160806	51.3444	70.0387	106.885	98.9434	143.93	101.601	276.565	263.166
ENSSSCG00000034358	167.66	-2.02351	0.453252	-4.46443	8.02832e-06	0.000186063	37.4675	96.0531	47.335	2.59402	213.554	237.068	471.788	235.421
ENSSSCG00000004181	252.024	-1.71437	0.389506	-4.40141	1.07551e-05	0.000240788	18.0399	146.081	192.394	47.8041	281.424	180.624	879.315	270.51
ENSSSCG00000039244	4246.51	-1.27044	0.292253	-4.34705	1.37981e-05	0.000297833	1924.72	3065.69	4964.06	625.159	5340.62	7208.01	6749.82	4093.97
ENSSSCG00000024892	138.899	-1.00622	0.232093	-4.33539	1.45499e-05	0.000308761	120.729	132.073	83.9814	34.834	228.181	248.357	169.193	93.8422
ENSSSCG00000004094	635.299	-1.13552	0.262125	-4.33199	1.47771e-05	0.000312146	151.258	950.525	429.068	196.775	490.298	1120.43	1089.18	654.855
ENSSSCG00000013377	210.242	-1.07733	0.251998	-4.27516	1.91001e-05	0.000386357	158.196	270.149	76.3467	55.9568	303.657	409.225	260.297	148.107
ENSSSCG00000016686	411.303	-1.07295	0.251974	-4.25819	2.06091e-05	0.000412062	290.026	424.234	215.298	130.813	796.295	572.915	401.833	459.011
ENSSSCG00000040334	545.651	-1.06171	0.249677	-4.25233	2.11562e-05	0.000421175	571.726	546.302	171.017	146.377	1347.44	666.049	412.408	503.892
ENSSSCG00000027954	4930.96	-1.27594	0.300191	-4.25044	2.13353e-05	0.00042231	3348.48	2483.37	5677.14	610.336	6945.49	5585.22	9997.03	4800.64
ENSSSCG00000035600	131.13	-1.37842	0.324926	-4.24224	2.213e-05	0.000434899	79.0981	62.0343	58.0235	54.1039	125.792	143.934	343.266	182.788
ENSSSCG00000036363	409.318	-1.10084	0.25953	-4.24166	2.21876e-05	0.000434899	537.034	466.258	88.5622	48.1747	1005.17	682.983	255.416	190.948
ENSSSCG00000028643	167.868	-1.10268	0.260648	-4.23052	2.33151e-05	0.000453073	123.504	90.0498	105.358	75.5972	308.923	129.823	357.095	152.596
ENSSSCG00000022550	106.596	-1.21388	0.28705	-4.22879	2.3495e-05	0.000455927	86.0365	86.0476	64.1312	16.6759	240.468	177.801	115.507	66.0975
ENSSSCG00000000810	1223.4	-1.04623	0.247751	-4.2229	2.41182e-05	0.000465646	1036.6	650.359	1107.03	399.85	2186.45	1306.7	1481.25	1618.98
ENSSSCG00000005781	281.088	-1.58399	0.375134	-4.22248	2.41626e-05	0.000465646	86.0365	292.161	152.693	22.2345	304.242	601.138	420.542	369.657
ENSSSCG00000030309	2929.92	-1.17474	0.279958	-4.19614	2.715e-05	0.000514585	1357.16	3507.94	2069	610.707	3511.65	4905.06	4017.52	3460.33
ENSSSCG00000008973	1563.26	-1.39033	0.335239	-4.14727	3.36461e-05	0.000616593	932.525	1104.61	1300.95	97.0905	4061.63	2026.37	2074.24	908.637
ENSSSCG00000003603	505.572	-1.15966	0.28523	-4.06569	4.78899e-05	0.000825161	224.805	558.309	192.394	277.56	682.204	595.493	739.406	774.402
ENSSSCG00000010893	326.489	-1.08425	0.267017	-4.06061	4.89441e-05	0.000840187	170.685	198.109	196.975	212.71	549.391	502.359	531.168	250.518
ENSSSCG00000006233	364.487	-1.18629	0.292229	-4.05945	4.91892e-05	0.000843348	112.403	316.175	511.523	40.0221	358.654	553.16	813.428	210.533
ENSSSCG00000035675	256.393	-1.1067	0.273144	-4.05169	5.08481e-05	0.000865357	133.218	258.143	155.747	94.4965	239.883	375.358	413.221	381.081
ENSSSCG00000015353	1873.71	-1.00399	0.249995	-4.01604	5.91851e-05	0.00097719	326.106	1580.87	1697.95	1360.75	1127.45	1727.21	4175.32	2993.97
ENSSSCG00000016033	117.5	-1.16299	0.289901	-4.01167	6.02919e-05	0.000990734	43.0182	30.0166	114.52	75.9678	70.2097	70.5561	257.043	278.67
ENSSSCG00000036796	118.622	-1.16775	0.292044	-3.99855	6.37327e-05	0.00103377	47.1813	104.058	88.5622	41.1338	207.119	208.846	152.111	99.9623
ENSSSCG00000007531	304.692	-1.08275	0.273595	-3.9575	7.57394e-05	0.0011925	124.892	270.149	256.525	111.172	360.995	293.513	684.906	335.384
ENSSSCG00000034919	132.253	-1.56349	0.405679	-3.854	0.000116203	0.00170497	74.935	46.0254	85.5083	14.823	288.445	90.3118	196.036	261.942
ENSSSCG00000034740	1851.21	-1.21086	0.314477	-3.85038	0.000117932	0.00172395	371.9	806.446	3113.42	434.684	1374.94	1128.9	4791.9	2787.52
ENSSSCG00000017635	248.308	-1.09729	0.286697	-3.82736	0.000129523	0.00185901	144.319	408.226	102.305	41.5044	339.347	491.07	298.528	161.164
ENSSSCG00000028501	142.124	-1.01857	0.266653	-3.81984	0.000133539	0.00190675	79.0981	136.075	87.0352	61.886	119.356	265.291	183.835	204.413
ENSSSCG00000004179	475.765	-1.2752	0.337701	-3.77613	0.000159282	0.00220383	180.399	168.093	261.106	304.983	775.817	386.647	1430.01	299.071
ENSSSCG00000017356	128.91	-1.04722	0.278654	-3.75816	0.000171171	0.00234255	166.522	80.0442	25.9579	55.2156	371.526	118.534	100.052	113.427
ENSSSCG00000005627	200.855	-1.2577	0.334994	-3.75438	0.00017377	0.00237182	97.138	232.128	125.209	29.646	332.911	355.603	231.013	203.189
ENSSSCG00000023933	119.873	-1.06665	0.29079	-3.66812	0.000244343	0.00311876	122.116	130.072	47.335	19.6405	205.363	251.18	103.305	79.9698
ENSSSCG00000029281	1644.46	-1.09909	0.30357	-3.62054	0.000293992	0.00359971	882.568	918.508	2246.12	362.051	2412.87	1952.99	2383.34	1997.21
ENSSSCG00000037620	119.275	-1.56428	0.434128	-3.60328	0.000314232	0.00380378	0	6.00332	109.939	72.6326	20.4778	42.3336	186.275	516.54
ENSSSCG00000024743	175.387	-1.10162	0.307691	-3.58028	0.000343228	0.00408683	131.83	162.09	80.9275	55.2156	399.61	172.157	195.223	206.045
ENSSSCG00000030938	132.965	-1.06226	0.301552	-3.52263	0.000427285	0.00492249	120.729	152.084	22.904	54.845	171.429	287.869	102.492	151.371
ENSSSCG00000037682	180.094	-1.00329	0.2865	-3.50188	0.00046199	0.00524372	117.953	220.122	106.885	45.5807	203.023	335.847	235.081	176.26
ENSSSCG00000033001	102.207	-1.10483	0.323897	-3.41105	0.000647125	0.00697322	45.7936	42.0232	44.2811	102.649	219.99	62.0893	89.477	211.349
ENSSSCG00000002425	123.053	-1.06524	0.314453	-3.38761	0.000705038	0.00745788	36.0798	44.0243	76.3467	154.53	176.694	76.2005	161.872	258.678
ENSSSCG00000008029	111.507	-1.27982	0.379105	-3.3759	0.000735738	0.00771772	165.135	74.0409	21.3771	14.4524	198.342	191.912	146.417	80.3778
ENSSSCG00000025500	148.255	-1.1041	0.32785	-3.3677	0.000757969	0.00787332	67.9966	68.0376	61.0774	133.407	207.704	56.4449	203.357	388.017
ENSSSCG00000036377	178.691	-1.00028	0.298152	-3.35492	0.000793872	0.00819703	109.627	236.13	62.6043	78.9324	300.731	242.713	204.17	194.62
ENSSSCG00000011386	135.177	-1.08854	0.345312	-3.15234	0.00161969	0.0144674	120.729	124.069	35.1195	54.4745	234.617	149.579	222.066	140.763
ENSSSCG00000010026	771.503	-1.02629	0.327739	-3.13143	0.0017396	0.0153796	394.103	910.503	384.787	294.236	934.374	725.316	1067.22	1461.49
ENSSSCG00000008397	142.041	-1.20206	0.390571	-3.0777	0.00208607	0.0177508	47.1813	142.079	143.532	14.0818	167.918	186.268	281.446	153.82
ENSSSCG00000031590	302.732	-1.17716	0.395805	-2.97408	0.00293866	0.0234483	349.697	68.0376	4.5808	320.547	332.326	369.714	71.5816	905.373
ENSSSCG00000004673	231.1	-1.08886	0.373442	-2.91573	0.00354854	0.0268734	72.1596	216.119	308.441	28.1637	241.053	386.647	348.96	247.254
ENSSSCG00000000936	103.229	-1.04868	0.36333	-2.88631	0.00389783	0.0289481	76.3227	44.0243	138.951	15.1936	184.886	81.845	184.648	99.9623
ENSSSCG00000014219	3304.56	-1.26215	0.442805	-2.85036	0.00436703	0.0313895	695.23	2955.63	3226.41	144.524	2132.62	7845.83	7102.04	2334.22
