# Supplementary material for: Integrating LCM-Based Spatio-Temporal Transcriptomics Uncovers Conceptus and Endometrial Luminal Epithelium Communication that Coordinates the Conceptus Attachment in Pigs
Source: Int J Mol Sci. 2021 Jan 27;22(3):1248. doi: 10.3390/ijms22031248 (PMC7866100; doi:10.3390/ijms22031248)
Supplement: Supplementary file 1 [file ijms-22-01248-s001.zip › Supplementary files/Table S5.xls]

## Sheet: 12_M_AM_UpDEGs
Category	Term	Count	%	PValue	Genes	List Total	Pop Hits	Pop Total	Fold Enrichment	Bonferroni	Benjamini	FDR
GOTERM_BP_DIRECT	GO:0007155~cell adhesion	8	0.0359212	3.8813e-05	EFNB2, SPP1, ATP1B1, THBS2, MPDZ, THBS1, CYR61, WISP2	85	126	11368	8.4915	0.0206273	0.0208426	0.0208426
GOTERM_CC_DIRECT	GO:0016324~apical plasma membrane	7	0.031431	0.000221379	SLC12A2, GJA1, FN1, SORBS2, ATP1B1, MPDZ, AQP1	94	119	12833	8.03066	0.0225465	0.022802	0.0221379
GOTERM_CC_DIRECT	GO:0014704~intercalated disc	4	0.0179606	0.000754941	GJA1, GJA5, PKP2, ATP1B1	94	25	12833	21.8434	0.0748397	0.0241948	0.0234901
GOTERM_CC_DIRECT	GO:0070062~extracellular exosome	24	0.107763	0.00078106	SLC12A2, CD274, COL14A1, PGAM2, RARRES1, FN1, LOXL4, PDHB, ATP1B1, THBS1, ACTG2, WISP2, ACTA2, GJA1, PNP, SUCLA2, SLPI, CFL2, CTH, CDH11, SPP1, TIMP3, GPC4, TIMP1	94	1590	12833	2.0607	0.0773272	0.0241948	0.0234901
GOTERM_CC_DIRECT	GO:0005615~extracellular space	15	0.0673522	0.0011214	CSF3, SERPINB2, COL14A1, INHBB, INHBA, THBS1, WISP2, ACTA2, SLPI, CFL2, SPP1, TIMP3, TIMP1, LMCD1	94	762	12833	2.68743	0.109141	0.0241948	0.0234901
GOTERM_CC_DIRECT	GO:0005604~basement membrane	4	0.0179606	0.0011745	P3H2, TIMP3, TIMP1, THBS2	94	29	12833	18.8305	0.114006	0.0241948	0.0234901
GOTERM_CC_DIRECT	GO:0005578~proteinaceous extracellular matrix	6	0.0269409	0.00368477	ADAMTS1, TIMP3, GPC4, TIMP1, CYR61, WISP2	94	142	12833	5.7685	0.316298	0.0632553	0.0614129
GOTERM_MF_DIRECT	GO:0008083~growth factor activity	5	0.0224507	0.000524386	CSF3, INHBB, INHBA, TIMP1	84	50	11048	13.1524	0.0717761	0.0744628	0.0744628
GOTERM_MF_DIRECT	GO:0005125~cytokine activity	6	0.0269409	0.00190965	CSF3, SPP1, INHBB, INHBA, TIMP1	84	118	11048	6.68765	0.237711	0.135585	0.135585
GOTERM_MF_DIRECT	GO:0050840~extracellular matrix binding	3	0.0134704	0.0078912	SPP1, THBS1, CYR61	84	18	11048	21.9206	0.675346	0.373517	0.373517
GOTERM_CC_DIRECT	GO:0031012~extracellular matrix	4	0.0179606	0.0275237	SLPI, COL14A1, LMCD1, THBS1	94	90	12833	6.06761	0.943566	0.404991	0.393195
GOTERM_CC_DIRECT	GO:0031091~platelet alpha granule	2	0.00898029	0.0496503	THBS2, THBS1	94	7	12833	39.0061	0.994728	0.544962	0.529089
GOTERM_CC_DIRECT	GO:0005577~fibrinogen complex	2	0.00898029	0.0496503	FN1, THBS1	94	7	12833	39.0061	0.994728	0.544962	0.529089
GOTERM_CC_DIRECT	GO:0005737~cytoplasm	23	0.103273	0.0529089	SERPINB2, HMGCS1, DDHD1, FZD10, AKAP4, ELL2, SMAD7, AQP1, ACTA2, RCAN1, GJA1, RGCC, PNP, BAMBI, PPP4R4, CTH, CDH11, PLS3, KCNN3, CA8, LMCD1, GALK2, MFSD2A	94	2145	12833	1.46386	0.996299	0.544962	0.529089
GOTERM_MF_DIRECT	GO:0005130~granulocyte colony-stimulating factor receptor binding	2	0.00898029	0.0149696	CSF3	84	2	11048	131.524	0.882551	0.53142	0.53142
GOTERM_BP_DIRECT	GO:0006955~immune response	7	0.031431	0.00341135	CD274, CSF3, PNP, SLPI, NFIL3, THBS1	85	198	11368	4.72822	0.840391	0.617149	0.617149
GOTERM_BP_DIRECT	GO:0031295~T cell costimulation	3	0.0134704	0.00399165	EFNB2, CD274, CAV1	85	13	11368	30.8633	0.88326	0.617149	0.617149
GOTERM_BP_DIRECT	GO:2001238~positive regulation of extrinsic apoptotic signaling pathway	3	0.0134704	0.00605338	TNFRSF12A, CAV1, G0S2	85	16	11368	25.0765	0.961633	0.617149	0.617149
GOTERM_BP_DIRECT	GO:0042493~response to drug	4	0.0179606	0.00736083	PNP, INHBA, THBS1, AQP1	85	54	11368	9.90675	0.981077	0.617149	0.617149
GOTERM_BP_DIRECT	GO:0001649~osteoblast differentiation	4	0.0179606	0.00939631	GJA1, TP53INP2, SPP1, CYR61	85	59	11368	9.0672	0.993716	0.617149	0.617149
GOTERM_BP_DIRECT	GO:0086091~regulation of heart rate by cardiac conduction	3	0.0134704	0.00940299	CAV1, GJA5, PKP2	85	20	11368	20.0612	0.993738	0.617149	0.617149
GOTERM_BP_DIRECT	GO:0010628~positive regulation of gene expression	5	0.0224507	0.00970838	ACTA2, GJA1, NFIL3, CAV1, FN1	85	113	11368	5.91775	0.994694	0.617149	0.617149
GOTERM_BP_DIRECT	GO:0001937~negative regulation of endothelial cell proliferation	3	0.0134704	0.0103433	RGCC, CAV1, THBS1	85	21	11368	19.1059	0.99624	0.617149	0.617149
GOTERM_BP_DIRECT	GO:0097191~extrinsic apoptotic signaling pathway	3	0.0134704	0.0134009	TNFRSF12A, G0S2, INHBA	85	24	11368	16.7176	0.999286	0.658916	0.658916
GOTERM_BP_DIRECT	GO:0060279~positive regulation of ovulation	2	0.00898029	0.0147244	INHBB, INHBA	85	2	11368	133.741	0.999653	0.658916	0.658916
GOTERM_BP_DIRECT	GO:0003294~atrial ventricular junction remodeling	2	0.00898029	0.0147244	GJA1, GJA5	85	2	11368	133.741	0.999653	0.658916	0.658916
GOTERM_MF_DIRECT	GO:0008201~heparin binding	4	0.0179606	0.0236719	THBS2, THBS1, CYR61, WISP2	84	82	11048	6.4158	0.966688	0.668972	0.668972
GOTERM_MF_DIRECT	GO:0051015~actin filament binding	3	0.0134704	0.0282664	CFL2, PLS3, NEXN	84	35	11048	11.2735	0.982951	0.668972	0.668972
GOTERM_CC_DIRECT	GO:0005925~focal adhesion	5	0.0224507	0.0879157	EFNB2, GJA1, CAV1, NEXN, SORBS2	94	232	12833	2.94227	0.999924	0.774741	0.752176
GOTERM_CC_DIRECT	GO:0005922~connexon complex	2	0.00898029	0.0902611	GJA1, GJA5	94	13	12833	21.0033	0.999941	0.774741	0.752176
GOTERM_BP_DIRECT	GO:0030512~negative regulation of transforming growth factor beta receptor signaling pathway	3	0.0134704	0.0192496	BAMBI, CAV1, SMAD7	85	29	11368	13.8353	0.999971	0.795155	0.795155
GOTERM_MF_DIRECT	GO:0008519~ammonium transmembrane transporter activity	2	0.00898029	0.0442477	SLC12A2, AQP1	84	6	11048	43.8413	0.998382	0.83159	0.83159
GOTERM_MF_DIRECT	GO:0016504~peptidase activator activity	2	0.00898029	0.0514318	CAV1, FN1	84	7	11048	37.5782	0.999446	0.83159	0.83159
GOTERM_MF_DIRECT	GO:0051117~ATPase binding	2	0.00898029	0.0585626	CAV1, ATP1B1	84	8	11048	32.881	0.99981	0.83159	0.83159
GOTERM_MF_DIRECT	GO:0008191~metalloendopeptidase inhibitor activity	2	0.00898029	0.0585626	TIMP3, TIMP1	84	8	11048	32.881	0.99981	0.83159	0.83159
GOTERM_BP_DIRECT	GO:0060373~regulation of ventricular cardiac muscle cell membrane depolarization	2	0.00898029	0.022006	GJA1, GJA5	85	3	11368	89.1608	0.999994	0.844088	0.844088
GOTERM_BP_DIRECT	GO:0016525~negative regulation of angiogenesis	3	0.0134704	0.025975	RGCC, THBS2, THBS1	85	34	11368	11.8007	0.999999	0.929905	0.929905
GOTERM_BP_DIRECT	GO:0060371~regulation of atrial cardiac muscle cell membrane depolarization	2	0.00898029	0.0364101	GJA1, GJA5	85	5	11368	53.4965	1	1	1
GOTERM_BP_DIRECT	GO:0051045~negative regulation of membrane protein ectodomain proteolysis	2	0.00898029	0.0364101	TIMP3, TIMP1	85	5	11368	53.4965	1	1	1
GOTERM_BP_DIRECT	GO:0045639~positive regulation of myeloid cell differentiation	2	0.00898029	0.0435334	CSF3	85	6	11368	44.5804	1	1	1
GOTERM_BP_DIRECT	GO:0098911~regulation of ventricular cardiac muscle cell action potential	2	0.00898029	0.0506046	CAV1, PKP2	85	7	11368	38.2118	1	1	1
GOTERM_BP_DIRECT	GO:0086005~ventricular cardiac muscle cell action potential	2	0.00898029	0.0506046	GJA5, PKP2	85	7	11368	38.2118	1	1	1
GOTERM_BP_DIRECT	GO:0006486~protein glycosylation	3	0.0134704	0.0564018	SDF2L1, B3GNT2, B4GALNT2	85	52	11368	7.71584	1	1	1
GOTERM_BP_DIRECT	GO:0048844~artery morphogenesis	2	0.00898029	0.0576242	GJA5, SMAD7	85	8	11368	33.4353	1	1	1
GOTERM_BP_DIRECT	GO:0048514~blood vessel morphogenesis	2	0.00898029	0.0576242	EFNB2, GJA1	85	8	11368	33.4353	1	1	1
GOTERM_BP_DIRECT	GO:2000353~positive regulation of endothelial cell apoptotic process	2	0.00898029	0.0645925	RGCC, THBS1	85	9	11368	29.7203	1	1	1
GOTERM_BP_DIRECT	GO:0032924~activin receptor signaling pathway	2	0.00898029	0.0645925	INHBB, INHBA	85	9	11368	29.7203	1	1	1
GOTERM_BP_DIRECT	GO:0036120~cellular response to platelet-derived growth factor stimulus	2	0.00898029	0.0645925	GJA1, GJA5	85	9	11368	29.7203	1	1	1
GOTERM_BP_DIRECT	GO:0060307~regulation of ventricular cardiac muscle cell membrane repolarization	2	0.00898029	0.0645925	GJA1, GJA5	85	9	11368	29.7203	1	1	1
GOTERM_BP_DIRECT	GO:0060413~atrial septum morphogenesis	2	0.00898029	0.0715098	GJA5, CYR61	85	10	11368	26.7482	1	1	1
GOTERM_BP_DIRECT	GO:0043537~negative regulation of blood vessel endothelial cell migration	2	0.00898029	0.0715098	RGCC, THBS1	85	10	11368	26.7482	1	1	1
GOTERM_BP_DIRECT	GO:0008299~isoprenoid biosynthetic process	2	0.00898029	0.0783766	IDI1, HMGCS1	85	11	11368	24.3166	1	1	1
GOTERM_BP_DIRECT	GO:0045773~positive regulation of axon extension	2	0.00898029	0.0851932	TNFRSF12A, FN1	85	12	11368	22.2902	1	1	1
GOTERM_BP_DIRECT	GO:0070372~regulation of ERK1 and ERK2 cascade	2	0.00898029	0.09196	FN1, CYR61	85	13	11368	20.5756	1	1	1
GOTERM_BP_DIRECT	GO:0002931~response to ischemia	2	0.00898029	0.09196	GJA1, CAV1	85	13	11368	20.5756	1	1	1
GOTERM_BP_DIRECT	GO:0007267~cell-cell signaling	3	0.0134704	0.096741	GJA1, CYR61, WISP2	85	71	11368	5.65104	1	1	1

## Sheet: 12_M_AM_DownDEGs
Category	Term	Count	%	PValue	Genes	List Total	Pop Hits	Pop Total	Fold Enrichment	Bonferroni	Benjamini	FDR
GOTERM_BP_DIRECT	GO:0048704~embryonic skeletal system morphogenesis	4	0.0130136	0.0021207	HOXB3, HOXB8, HOXB6, HOXB5	106	28	11368	15.3208	0.667025	1	1
GOTERM_BP_DIRECT	GO:1900026~positive regulation of substrate adhesion-dependent cell spreading	3	0.00976022	0.00820377	NET1, ITGB3, UNC13D	106	15	11368	21.4491	0.985977	1	1
GOTERM_MF_DIRECT	GO:0005178~integrin binding	3	0.00976022	0.0109215	ITGB3, CTGF, ICAM1	94	19	11048	18.5577	0.834863	1	1
GOTERM_BP_DIRECT	GO:0009952~anterior/posterior pattern specification	4	0.0130136	0.0135062	HOXB3, HOXB8, HOXB6, HOXB5	106	54	11368	7.9441	0.999127	1	1
GOTERM_MF_DIRECT	GO:0102391~decanoate--CoA ligase activity	2	0.00650682	0.0167655	ACSL1, ACSL4	94	2	11048	117.532	0.937517	1	1
GOTERM_BP_DIRECT	GO:0030155~regulation of cell adhesion	3	0.00976022	0.020433	NUAK1, FES, ICAM1	106	24	11368	13.4057	0.999977	1	1
GOTERM_BP_DIRECT	GO:0007155~cell adhesion	5	0.016267	0.0291863	SELL, FES, EPHB4, CTGF, ICAM1	106	126	11368	4.25577	1	1	1
GOTERM_CC_DIRECT	GO:0070062~extracellular exosome	24	0.0780818	0.032823	SLC46A3, ALDH1L1, PGLYRP2, ABCB6, SUSD2, AK1, SEMA3G, ACSL4, TM7SF3, HNMT, PPL, KNG1, ICAM1, C2, PIK3IP1, CAPN5, FAT1, TNFSF10, MUC13, CRYM, GLUL, EPHB4, WASF3, MYO1G	126	1590	12833	1.53735	0.953597	1	1
GOTERM_CC_DIRECT	GO:0005887~integral component of plasma membrane	13	0.0422943	0.0365476	ABCC3, KCNK6, KCNJ5, STEAP3, PTGDR2, HTR1D, ICAM1, SLC19A3, F2RL1, ATP13A5, TLR3, EPHB4, EPHB3	126	690	12833	1.9189	0.967462	1	1
GOTERM_BP_DIRECT	GO:0007596~blood coagulation	3	0.00976022	0.0391349	HNF4A, F2RL1, F5	106	34	11368	9.46282	1	1	1
GOTERM_BP_DIRECT	GO:0046330~positive regulation of JNK cascade	3	0.00976022	0.0391349	F2RL1, TLR3, CTGF	106	34	11368	9.46282	1	1	1
GOTERM_MF_DIRECT	GO:0005003~ephrin receptor activity	2	0.00650682	0.0413938	EPHB4, EPHB3	94	5	11048	47.0128	0.999025	1	1
GOTERM_BP_DIRECT	GO:0043304~regulation of mast cell degranulation	2	0.00650682	0.0541663	FES, UNC13D	106	6	11368	35.7484	1	1	1
GOTERM_BP_DIRECT	GO:0006013~mannose metabolic process	2	0.00650682	0.0541663	MAN2A2, PMM1	106	6	11368	35.7484	1	1	1
GOTERM_BP_DIRECT	GO:0001934~positive regulation of protein phosphorylation	3	0.00976022	0.0548851	IL34, PRR5L, CARD14	106	41	11368	7.84722	1	1	1
GOTERM_BP_DIRECT	GO:0006956~complement activation	2	0.00650682	0.0715678	CFB, C2	106	8	11368	26.8113	1	1	1
GOTERM_MF_DIRECT	GO:0005524~ATP binding	14	0.0455477	0.0716357	ABCC3, MAP4K2, ABCB6, AK1, NAV2, OASL, NUAK1, FES, ATP13A5, TRIB1, GLUL, EPHB4, EPHB3, MYO1G	94	992	11048	1.65872	0.999995	1	1
GOTERM_BP_DIRECT	GO:0070374~positive regulation of ERK1 and ERK2 cascade	4	0.0130136	0.0731225	F2RL1, SAA2, CTGF, ICAM1	106	105	11368	4.08553	1	1	1
GOTERM_BP_DIRECT	GO:0071333~cellular response to glucose stimulus	2	0.00650682	0.0886522	SOX4, ICAM1	106	10	11368	21.4491	1	1	1
GOTERM_MF_DIRECT	GO:0004467~long-chain fatty acid-CoA ligase activity	2	0.00650682	0.088834	ACSL1, ACSL4	94	11	11048	21.3694	1	1	1
GOTERM_BP_DIRECT	GO:0051607~defense response to virus	4	0.0130136	0.0921005	F2RL1, TLR3, UNC13D, OASL	106	116	11368	3.69811	1	1	1
GOTERM_BP_DIRECT	GO:0021510~spinal cord development	2	0.00650682	0.0970772	SOX12, SOX4	106	11	11368	19.4991	1	1	1

## Sheet: 15_M_AM_UpDEGs
Category	Term	Count	%	PValue	Genes	List Total	Pop Hits	Pop Total	Fold Enrichment	Bonferroni	Benjamini	FDR
GOTERM_CC_DIRECT	GO:0070062~extracellular exosome	78	0.127783	2.95037e-10	CD40, ECM1, B4GALT1, TPMT, ITGB2, ICAM2, LOXL4, PLAT, ITGAL, JCHAIN, GJA1, PNP, PLAU, ANPEP, ARHGDIB, RAC2, COTL1, ANXA6, TIMP3, ITGB7, TIMP1, CTSC, CD53, GPX2, ABCC1, ANXA1, SLC15A2, WARS, TPM4, ANXA2, AHSG, IGFBP2, PLAUR, APOA1, SERPINB9, NCCRP1, F3, SCNN1G, GPRC5A, COL4A2, SLPI, FETUB, SERPING1, LCP1, CRYAB, S100A9, CFTR, DNASE1L1, B4GALT5, PLA1A, C1QA, CD274, LXN, SLC1A1, ABHD6, THY1, THBS1, …	304	1590	12833	2.07087	6.52032e-08	6.52032e-08	6.25479e-08
GOTERM_CC_DIRECT	GO:0009897~external side of plasma membrane	17	0.0278501	2.13401e-08	CD274, CD40, SEMA7A, CXCL9, FCER1G, B4GALT1, VCAM1, THBS1, CD2, CXCL10, SCNN1G, SELL, ANPEP, ITGA5, CCR5, CD244, ABCG1	304	120	12833	5.98029	4.71615e-06	1.77028e-06	1.69818e-06
GOTERM_CC_DIRECT	GO:0005615~extracellular space	45	0.0737209	2.95426e-08	ECM1, CXCL9, B4GALT1, PLAT, SEMA3F, THBS1, PTHLH, C3, CST3, PODXL, PLAU, ANPEP, NPY, LIPG, SPP1, TIMP3, CCL2, IGFBP7, TIMP1, CTSC, POSTN, SERPINA3-2, ANXA1, TGFB1, VCAM1, ANXA2, IGFBP5, IGFBP4, WNT7B, IGFBP2, APOA1, INHBB, SERPINB9, INHBA, LYZ, F3, ADAMTS20, CXCL10, SLPI, PXDN, SERPING1, LCP1, S100A9, FBN1, HBEGF	304	762	12833	2.49294	6.52889e-06	1.77028e-06	1.69818e-06
GOTERM_CC_DIRECT	GO:0005576~extracellular region	31	0.0507855	3.20412e-08	C1QB, C1QA, C1S, C4BPA, IFI30, CXCL14, C2, GLIPR1, GNLY, GLIPR2, NPY, LIPG, IGFBP7, TIMP1, ST3GAL1, B2M, TGFB1, CDSN, IGFBP2, LIF, ISG15, INHBA, LYZ, RNASE1, CD2, CXCL10, MZB1, FETUB, CFB, C1QC, FBN1	304	407	12833	3.2153	7.08108e-06	1.77028e-06	1.69818e-06
GOTERM_BP_DIRECT	GO:0007155~cell adhesion	16	0.0262119	2.98499e-07	POSTN, B4GALT1, ICAM2, THY1, ITGAL, THBS1, CYR61, EFNB2, CD2, FERMT1, SELL, PODXL, SPP1, HES1, IGFBP7, CD44	272	126	11368	5.30719	0.000432432	0.000432525	0.000428943
GOTERM_CC_DIRECT	GO:0001891~phagocytic cup	5	0.00819122	3.49614e-05	ANXA1, LCP1, AIF1, CORO1A, MYO1G	304	9	12833	23.4521	0.00769683	0.00145532	0.00139605
GOTERM_CC_DIRECT	GO:0009986~cell surface	19	0.0311266	3.9511e-05	TGFB1, ANXA2, TNFRSF12A, SDC3, ITGB2, F2R, PLAT, ITGAL, F3, FUT4, TGFBR1, TYROBP, PLAU, LIPG, ITGB7, CFTR, EPHA2, ADAMTS7, HBEGF	304	257	12833	3.12087	0.00869408	0.00145532	0.00139605
GOTERM_BP_DIRECT	GO:0006954~inflammatory response	18	0.0294884	2.32098e-06	ECM1, CD40, CXCL9, ANXA1, TGFB1, SPHK1, RARRES2, F2R, AIF1, THBS1, PTGS1, RELB, C3, CXCL10, PLP1, CCL2, CCR5, EPHA2	272	187	11368	4.02296	0.00335746	0.00168155	0.00166763
GOTERM_BP_DIRECT	GO:0006955~immune response	17	0.0278501	2.06674e-05	CD274, CD74, CD40, CXCL9, LIF, GZMB, SERPINB9, CXCL14, THBS1, OASL, CXCL10, PNP, SLPI, OAS2, CCR5, B2M, CD244	272	198	11368	3.58838	0.0295033	0.0076773	0.00761372
GOTERM_BP_DIRECT	GO:0007229~integrin-mediated signaling pathway	9	0.0147442	2.11934e-05	SEMA7A, FCER1G, TYROBP, ITGB2, APOA1, ITGB7, ITGA5, ITGAL, ADAMTS20	272	50	11368	7.52294	0.0302428	0.0076773	0.00761372
GOTERM_CC_DIRECT	GO:0031012~extracellular matrix	10	0.0163824	0.000267626	ECM1, SLPI, ANXA2, AHSG, RARRES2, IGFBP7, APOE, F3, THBS1, ADAMTS20	304	90	12833	4.69042	0.0574378	0.00844935	0.00810525
GOTERM_CC_DIRECT	GO:0072562~blood microparticle	8	0.0131059	0.000408923	TGFB1, AHSG, SERPING1, APOA1, C4BPA, APOE, C1QC, JCHAIN	304	58	12833	5.8226	0.0864257	0.0112965	0.0108365
GOTERM_CC_DIRECT	GO:0005884~actin filament	6	0.00982946	0.000622904	TPM4, RAC2, PLS3, LCP1, AIF1, CORO1A	304	30	12833	8.44276	0.128644	0.0152958	0.0146729
GOTERM_CC_DIRECT	GO:0005925~focal adhesion	15	0.0245736	0.00124743	ANXA1, TPM4, FBLIM1, PLAUR, THY1, EFNB2, FERMT1, GJA1, DAB2, PLAU, RAC2, ANXA6, LCP1, ITGA5, EPHA2	304	232	12833	2.72934	0.241076	0.0275682	0.0264455
GOTERM_BP_DIRECT	GO:0051607~defense response to virus	12	0.0196589	9.90043e-05	ISG20, BST2, CXCL10, CD40, CXCL9, OAS2, MX2, MX1, ISG15, IFIT1, IFIT2, OASL	272	116	11368	4.32353	0.133648	0.0277663	0.0275363
GOTERM_BP_DIRECT	GO:0030335~positive regulation of cell migration	10	0.0163824	0.000114974	SEMA7A, DAB2, TGFB1, PODXL, PLAU, SPHK1, F2R, SEMA3F, CORO1A, CYR61	272	80	11368	5.22426	0.153468	0.0277663	0.0275363
GOTERM_BP_DIRECT	GO:0045071~negative regulation of viral genome replication	6	0.00982946	0.000175521	ISG20, SLPI, MX1, ISG15, IFIT1, OASL	272	23	11368	10.9028	0.224582	0.0363329	0.036032
GOTERM_CC_DIRECT	GO:0005578~proteinaceous extracellular matrix	11	0.0180207	0.00198204	POSTN, TGFB1, PTPRZ1, GPC1, WNT7B, TIMP3, TIMP1, CYR61, FBN1, ADAMTS7, ADAMTS20	304	142	12833	3.27008	0.354974	0.0398209	0.0381992
GOTERM_BP_DIRECT	GO:0042102~positive regulation of T cell proliferation	7	0.0114677	0.000216819	SASH3, ANXA1, PNP, VCAM1, HES1, AIF1, CORO1A	272	37	11368	7.907	0.26963	0.0392713	0.0389461
GOTERM_BP_DIRECT	GO:0001649~osteoblast differentiation	8	0.0131059	0.00047883	HIRA, GJA1, SEMA7A, TPM4, TP53INP2, SPP1, CYR61, EPHA2	272	59	11368	5.667	0.500422	0.0770916	0.0764532
GOTERM_CC_DIRECT	GO:0030175~filopodium	5	0.00819122	0.00514468	VCAM1, PODXL, FSCN1, LCP1, MYO1G	304	30	12833	7.03564	0.680152	0.0947479	0.0908894
GOTERM_BP_DIRECT	GO:0035987~endodermal cell differentiation	5	0.00819122	0.00113213	COL4A2, LAMB3, ITGB2, INHBA, ITGA5	272	20	11368	10.4485	0.806288	0.149763	0.148522
GOTERM_BP_DIRECT	GO:0016525~negative regulation of angiogenesis	6	0.00982946	0.00117173	RGCC, COL4A2, STAT1, CCL2, THBS1, EPHA2	272	34	11368	7.37543	0.817104	0.149763	0.148522
GOTERM_BP_DIRECT	GO:0043537~negative regulation of blood vessel endothelial cell migration	4	0.00655297	0.00141994	TGFB1, RGCC, APOE, THBS1	272	10	11368	16.7176	0.872412	0.149763	0.148522
GOTERM_BP_DIRECT	GO:0034375~high-density lipoprotein particle remodeling	4	0.00655297	0.00141994	LIPG, APOA1, APOE, ABCG1	272	10	11368	16.7176	0.872412	0.149763	0.148522
GOTERM_BP_DIRECT	GO:0016477~cell migration	9	0.0147442	0.00144698	EFNB2, TGFB1, PODXL, BAMBI, SDC3, FSCN1, HES1, LCP1, THBS1	272	91	11368	4.13348	0.877323	0.149763	0.148522
GOTERM_BP_DIRECT	GO:0032496~response to lipopolysaccharide	8	0.0131059	0.00172387	NFKBIA, CXCL10, CD40, CXCL9, DUSP10, SLPI, F2R, IDO1	272	73	11368	4.58018	0.917919	0.166526	0.165147
GOTERM_CC_DIRECT	GO:0001726~ruffle	5	0.00819122	0.0119618	TNFRSF12A, PODXL, FSCN1, LCP1, FGD2	304	38	12833	5.55445	0.930016	0.20335	0.195069
GOTERM_BP_DIRECT	GO:0045087~innate immune response	12	0.0196589	0.0022904	ISG20, C3, C1QA, ANXA1, FCER1G, SLPI, C1S, DDX58, MX2, S100A9, JCHAIN, RELB	272	168	11368	2.98529	0.963941	0.207424	0.205706
GOTERM_MF_DIRECT	GO:0008191~metalloendopeptidase inhibitor activity	4	0.00655297	0.000624529	LXN, TIMP3, FETUB, TIMP1	256	8	11048	21.5781	0.199906	0.20712	0.20712
GOTERM_MF_DIRECT	GO:0051015~actin filament binding	6	0.00982946	0.00116034	TPM4, FSCN1, PLS3, LCP1, AIF1, CORO1A	256	35	11048	7.39821	0.339317	0.20712	0.20712
GOTERM_BP_DIRECT	GO:0043691~reverse cholesterol transport	4	0.00655297	0.00251273	LIPG, APOA1, APOE, ABCG1	272	12	11368	13.9314	0.973892	0.214173	0.212399
GOTERM_BP_DIRECT	GO:0051897~positive regulation of protein kinase B signaling	6	0.00982946	0.00275573	TGFB1, HCLS1, GATA3, F3, THBS1, HBEGF	272	41	11368	6.11621	0.981658	0.221837	0.219999
GOTERM_BP_DIRECT	GO:0034113~heterotypic cell-cell adhesion	4	0.00655297	0.00401325	CD2, ITGB2, ITGB7, ITGA5	272	14	11368	11.9412	0.997053	0.284711	0.282353
GOTERM_BP_DIRECT	GO:0009611~response to wounding	4	0.00655297	0.00401325	GJA1, TGFB1, F2R, CCL2	272	14	11368	11.9412	0.997053	0.284711	0.282353
GOTERM_BP_DIRECT	GO:0090026~positive regulation of monocyte chemotaxis	4	0.00655297	0.00492897	CXCL10, CCL2, AIF1, PLA2G7	272	15	11368	11.1451	0.999223	0.284711	0.282353
GOTERM_BP_DIRECT	GO:0002088~lens development in camera-type eye	4	0.00655297	0.00492897	CRYGS, GJA1, GATA3, CRYAB	272	15	11368	11.1451	0.999223	0.284711	0.282353
GOTERM_BP_DIRECT	GO:0045786~negative regulation of cell cycle	4	0.00655297	0.00492897	TGFB1, HPGD, INHBA, GATA3	272	15	11368	11.1451	0.999223	0.284711	0.282353
GOTERM_BP_DIRECT	GO:0071353~cellular response to interleukin-4	4	0.00655297	0.00492897	TCF7, GATA3, CORO1A, MCM2	272	15	11368	11.1451	0.999223	0.284711	0.282353
GOTERM_BP_DIRECT	GO:0008284~positive regulation of cell proliferation	12	0.0196589	0.00523535	CXCL10, TGFB1, STAT1, BAMBI, F2R, RAC2, LIF, MZB1, HCLS1, TIMP1, NCCRP1, HBEGF	272	187	11368	2.68198	0.999503	0.284711	0.282353
GOTERM_BP_DIRECT	GO:0001558~regulation of cell growth	5	0.00819122	0.00531277	IGFBP5, IGFBP4, IGFBP2, IGFBP7, CYR61	272	30	11368	6.96569	0.999556	0.284711	0.282353
GOTERM_BP_DIRECT	GO:0034374~low-density lipoprotein particle remodeling	3	0.00491473	0.00539912	APOE, PLA2G7, ABCG1	272	5	11368	25.0765	0.999608	0.284711	0.282353
GOTERM_BP_DIRECT	GO:0006629~lipid metabolic process	6	0.00982946	0.00550166	FADS2, GNLY, LIPG, GDPD5, MGLL, PLA1A	272	48	11368	5.22426	0.999662	0.284711	0.282353
GOTERM_BP_DIRECT	GO:0048661~positive regulation of smooth muscle cell proliferation	4	0.00655297	0.00596062	STAT1, HMOX1, AIF1, HBEGF	272	16	11368	10.4485	0.999827	0.289196	0.286801
GOTERM_BP_DIRECT	GO:0050727~regulation of inflammatory response	5	0.00819122	0.00598749	SEMA7A, ANXA1, AHSG, GGT1, PIK3AP1	272	31	11368	6.74099	0.999834	0.289196	0.286801
GOTERM_BP_DIRECT	GO:0051281~positive regulation of release of sequestered calcium ion into cytosol	4	0.00655297	0.00711182	CXCL10, CXCL9, F2R, THY1	272	17	11368	9.83391	0.999968	0.322032	0.319365
GOTERM_BP_DIRECT	GO:0010718~positive regulation of epithelial to mesenchymal transition	4	0.00655297	0.00711182	DAB2, TGFB1, RGCC, BAMBI	272	17	11368	9.83391	0.999968	0.322032	0.319365
GOTERM_CC_DIRECT	GO:0002102~podosome	3	0.00491473	0.0220622	VCAM1, TPM4, LCP1	304	10	12833	12.6641	0.992776	0.334165	0.320557
GOTERM_CC_DIRECT	GO:0001725~stress fiber	4	0.00655297	0.0226809	TPM4, FBLIM1, LCP1, MYL9	304	26	12833	6.49443	0.993719	0.334165	0.320557
GOTERM_BP_DIRECT	GO:0055091~phospholipid homeostasis	3	0.00491473	0.00797164	LIPG, APOA1, ABCG1	272	6	11368	20.8971	0.999991	0.350028	0.347129
GOTERM_CC_DIRECT	GO:0005769~early endosome	7	0.0114677	0.0272205	VCAM1, ANXA2, LIPG, F2R, CORO1A, CFTR, FGD2	304	97	12833	3.04636	0.997755	0.366714	0.35178
GOTERM_CC_DIRECT	GO:0005604~basement membrane	4	0.00655297	0.0302737	ANXA2, TIMP3, TIMP1, FBN1	304	29	12833	5.8226	0.998879	0.366714	0.35178
GOTERM_CC_DIRECT	GO:0016323~basolateral plasma membrane	6	0.00982946	0.0320433	ABCC1, ANXA1, B4GALT1, ANXA2, SLC29A1, RHBG	304	75	12833	3.37711	0.999252	0.366714	0.35178
GOTERM_CC_DIRECT	GO:0005902~microvillus	4	0.00655297	0.0330658	TGFB1, VCAM1, FSCN1, MYO1G	304	30	12833	5.62851	0.999407	0.366714	0.35178
GOTERM_CC_DIRECT	GO:0005737~cytoplasm	64	0.104848	0.034998	AKR1B1, PRDM1, IFIT1, PPP1R18, OASL, NUDT4, GJA1, PNP, TRIM29, CASP3, ANPEP, DHX58, DACT2, PIM1, PLS3, UPP1, SULT2A1, WARS, DDX58, SPHK1, IL1R2, SERPINB9, NCCRP1, FSCN1, HCLS1, MAPRE3, LCP1, CRYAB, MCM2, SASH3, HPGD, AIF1, LDHA, PODXL, EPB41L2, HES1, KCNN3, TGFB1, GADD45B, SMOX, SRD5A1, STAT1, HOMER2, MX2, MX1, LIF, GZMB, DCDC2, DDHD1, PSMB8, ASS1, SMAD7, PSMB9, NFKBIA, ISG20, RCAN1, GJB1, RGCC, …	304	2145	12833	1.25953	0.999619	0.366714	0.35178
GOTERM_CC_DIRECT	GO:0030027~lamellipodium	6	0.00982946	0.035333	PODXL, RAC2, FSCN1, AIF1, CORO1A, MYO1G	304	77	12833	3.28939	0.999647	0.366714	0.35178
GOTERM_CC_DIRECT	GO:0005922~connexon complex	3	0.00491473	0.0365055	GJA1, GJB1, GJB5	304	13	12833	9.74165	0.99973	0.366714	0.35178
GOTERM_MF_DIRECT	GO:0016817~hydrolase activity, acting on acid anhydrides	3	0.00491473	0.00308777	IFIH1, DDX58, DHX58	256	4	11048	32.3672	0.66847	0.367444	0.367444
GOTERM_CC_DIRECT	GO:0045121~membrane raft	6	0.00982946	0.0425187	GJA1, ANXA2, GPC1, THY1, TGFBR1, S100A10	304	81	12833	3.12695	0.999932	0.390394	0.374495
GOTERM_CC_DIRECT	GO:0034687~integrin alphaL-beta2 complex	2	0.00327649	0.0466663	ITGB2, ITGAL	304	2	12833	42.2138	0.999974	0.390394	0.374495
GOTERM_CC_DIRECT	GO:0031941~filamentous actin	3	0.00491473	0.0476511	FERMT1, TPM4, FSCN1	304	15	12833	8.44276	0.999979	0.390394	0.374495
GOTERM_CC_DIRECT	GO:0005839~proteasome core complex	3	0.00491473	0.0476511	PSMB8, PSMB9	304	15	12833	8.44276	0.999979	0.390394	0.374495
GOTERM_CC_DIRECT	GO:0005765~lysosomal membrane	7	0.0114677	0.0476952	ANXA2, ANPEP, ANXA6, LAPTM5, SLC15A3, LITAF, MFSD12	304	111	12833	2.66213	0.99998	0.390394	0.374495
GOTERM_CC_DIRECT	GO:0005794~Golgi apparatus	15	0.0245736	0.0515369	VCAM1, LITAF, CXCL14, PTHLH, PTGS1, BACE2, GJA1, ZDHHC18, DUSP10, NPY, LIPG, ITGA5, APOE, GGTA1P, ABCG1	304	365	12833	1.73481	0.999992	0.406774	0.390208
GOTERM_CC_DIRECT	GO:0008305~integrin complex	3	0.00491473	0.0536285	ITGB2, ITGA5, ITGAL	304	16	12833	7.91509	0.999995	0.408686	0.392043
GOTERM_CC_DIRECT	GO:0016324~apical plasma membrane	7	0.0114677	0.0627701	GJA1, ANXA1, PODXL, SLC1A1, THY1, SLC29A1, CFTR	304	119	12833	2.48317	0.999999	0.462406	0.443575
GOTERM_BP_DIRECT	GO:0032967~positive regulation of collagen biosynthetic process	3	0.00491473	0.0109856	TGFB1, RGCC, F2R	272	7	11368	17.9118	1	0.455307	0.451536
GOTERM_BP_DIRECT	GO:0051603~proteolysis involved in cellular protein catabolic process	5	0.00819122	0.0112449	PSMB8, CTSC, ADAMTS7, PSMB9	272	37	11368	5.64785	1	0.455307	0.451536
GOTERM_BP_DIRECT	GO:0043086~negative regulation of catalytic activity	4	0.00655297	0.011312	ANXA1, ANXA2, TIMP3, TIMP1	272	20	11368	8.35882	1	0.455307	0.451536
GOTERM_CC_DIRECT	GO:0032580~Golgi cisterna membrane	3	0.00491473	0.0729938	GGTA1P, ST3GAL1, FUT4	304	19	12833	6.66534	1	0.504114	0.483584
GOTERM_CC_DIRECT	GO:0031901~early endosome membrane	3	0.00491473	0.0729938	ANXA1, PMEPA1, CFTR	304	19	12833	6.66534	1	0.504114	0.483584
GOTERM_BP_DIRECT	GO:0034097~response to cytokine	4	0.00655297	0.0129686	CD274, STAT1, TIMP1, RELB	272	21	11368	7.96078	1	0.494511	0.490416
GOTERM_BP_DIRECT	GO:0001937~negative regulation of endothelial cell proliferation	4	0.00655297	0.0129686	RGCC, STAT1, APOE, THBS1	272	21	11368	7.96078	1	0.494511	0.490416
GOTERM_BP_DIRECT	GO:2000484~positive regulation of interleukin-8 secretion	3	0.00491473	0.0144186	CD2, F2R, CD244	272	8	11368	15.6728	1	0.497441	0.493322
GOTERM_BP_DIRECT	GO:0033700~phospholipid efflux	3	0.00491473	0.0144186	APOA1, APOE, ABCG1	272	8	11368	15.6728	1	0.497441	0.493322
GOTERM_BP_DIRECT	GO:0006956~complement activation	3	0.00491473	0.0144186	RGCC, CFB, C2	272	8	11368	15.6728	1	0.497441	0.493322
GOTERM_BP_DIRECT	GO:0043567~regulation of insulin-like growth factor receptor signaling pathway	3	0.00491473	0.0144186	IGFBP5, IGFBP4, IGFBP2	272	8	11368	15.6728	1	0.497441	0.493322
GOTERM_CC_DIRECT	GO:0005581~collagen trimer	4	0.00655297	0.0806003	C1QB, COL17A1, C1QA, C1QC	304	43	12833	3.92687	1	0.539778	0.517796
GOTERM_MF_DIRECT	GO:0031994~insulin-like growth factor I binding	3	0.00491473	0.00748656	IGFBP5, IGFBP4, IGFBP2	256	6	11048	21.5781	0.931626	0.532937	0.532937
GOTERM_MF_DIRECT	GO:0031995~insulin-like growth factor II binding	3	0.00491473	0.00748656	IGFBP5, IGFBP4, IGFBP2	256	6	11048	21.5781	0.931626	0.532937	0.532937
GOTERM_MF_DIRECT	GO:0005178~integrin binding	4	0.00655297	0.00895693	SEMA7A, ICAM2, THY1, CYR61	256	19	11048	9.08553	0.959725	0.532937	0.532937
GOTERM_CC_DIRECT	GO:0032432~actin filament bundle	2	0.00327649	0.0911618	PLS3, LCP1	304	4	12833	21.1069	1	0.559632	0.536841
GOTERM_CC_DIRECT	GO:0042825~TAP complex	2	0.00327649	0.0911618	TAP2, TAP1	304	4	12833	21.1069	1	0.559632	0.536841
GOTERM_CC_DIRECT	GO:0034362~low-density lipoprotein particle	2	0.00327649	0.0911618	APOE, PLA2G7	304	4	12833	21.1069	1	0.559632	0.536841
GOTERM_CC_DIRECT	GO:0043231~intracellular membrane-bounded organelle	6	0.00982946	0.096688	CD40, GPRC5A, COL4A2, PODXL, GZMB, PPT2	304	103	12833	2.45906	1	0.577515	0.553996
GOTERM_BP_DIRECT	GO:0048469~cell maturation	4	0.00655297	0.0166763	PLP1, HES1, BHLHA15, GATA3	272	23	11368	7.26854	1	0.561952	0.557298
GOTERM_BP_DIRECT	GO:0032924~activin receptor signaling pathway	3	0.00491473	0.0182491	INHBB, INHBA, TGFBR1	272	9	11368	13.9314	1	0.565397	0.560714
GOTERM_BP_DIRECT	GO:0006958~complement activation, classical pathway	3	0.00491473	0.0182491	C3, C1QA, C1S	272	9	11368	13.9314	1	0.565397	0.560714
GOTERM_BP_DIRECT	GO:2000353~positive regulation of endothelial cell apoptotic process	3	0.00491473	0.0182491	CD40, RGCC, THBS1	272	9	11368	13.9314	1	0.565397	0.560714
GOTERM_BP_DIRECT	GO:0043491~protein kinase B signaling	4	0.00655297	0.0187295	CD40, TGFB1, CCL2, EPHA2	272	24	11368	6.96569	1	0.565397	0.560714
GOTERM_BP_DIRECT	GO:0097191~extrinsic apoptotic signaling pathway	4	0.00655297	0.0187295	TGFB1, TNFRSF12A, INHBA, SGPP1	272	24	11368	6.96569	1	0.565397	0.560714
GOTERM_BP_DIRECT	GO:0045893~positive regulation of transcription, DNA-templated	11	0.0180207	0.0192544	DAB2, TGFB1, STAT1, BAMBI, TP53INP2, ZNF516, F2R, MAPRE3, INHBA, GATA3, TGFBR1	272	196	11368	2.34559	1	0.56938	0.564665
GOTERM_BP_DIRECT	GO:0002244~hematopoietic progenitor cell differentiation	5	0.00819122	0.0203156	TGFB1, PTPRZ1, DACT2, PLD4, INHBA	272	44	11368	4.74933	1	0.588745	0.583869
GOTERM_BP_DIRECT	GO:0051017~actin filament bundle assembly	4	0.00655297	0.0209164	FSCN1, PLS3, LCP1, AIF1	272	25	11368	6.68706	1	0.594273	0.589351
GOTERM_MF_DIRECT	GO:0008201~heparin binding	7	0.0114677	0.0115772	CXCL10, POSTN, APOE, THBS1, CYR61, FBN1, HBEGF	256	82	11048	3.68407	0.984348	0.590435	0.590435
GOTERM_BP_DIRECT	GO:0031589~cell-substrate adhesion	3	0.00491473	0.0224564	ITGA5, CORO1A, MYO1G	272	10	11368	12.5382	1	0.625757	0.620575
GOTERM_BP_DIRECT	GO:0010951~negative regulation of endopeptidase activity	4	0.00655297	0.0232374	C3, SLPI, AHSG, TIMP1	272	26	11368	6.42986	1	0.631679	0.626447
GOTERM_BP_DIRECT	GO:0007015~actin filament organization	5	0.00819122	0.0235408	TMOD1, TPM4, RAC2, FSCN1, CORO1A	272	46	11368	4.54284	1	0.631679	0.626447
GOTERM_BP_DIRECT	GO:0043113~receptor clustering	3	0.00491473	0.0270205	ITGB2, ITGB7, ITGAL	272	11	11368	11.3984	1	0.699155	0.693365
GOTERM_BP_DIRECT	GO:0010875~positive regulation of cholesterol efflux	3	0.00491473	0.0270205	NFKBIA, APOE, ABCG1	272	11	11368	11.3984	1	0.699155	0.693365
GOTERM_MF_DIRECT	GO:0017127~cholesterol transporter activity	3	0.00491473	0.0171647	APOA1, APOE, ABCG1	256	9	11048	14.3854	0.997932	0.765975	0.765975
GOTERM_BP_DIRECT	GO:0009967~positive regulation of signal transduction	3	0.00491473	0.031922	HSH2D, GATA3, ADAMTS20	272	12	11368	10.4485	1	0.811492	0.804771
GOTERM_MF_DIRECT	GO:0005515~protein binding	4	0.00655297	0.0213539	C3, TGFB1, ANXA2, CASP3	256	26	11048	6.63942	0.99955	0.847037	0.847037
GOTERM_MF_DIRECT	GO:0005543~phospholipid binding	4	0.00655297	0.0260173	APOA1, APOE, F3, PLA2G7	256	28	11048	6.16518	0.999918	0.904085	0.904085
GOTERM_MF_DIRECT	GO:0008083~growth factor activity	5	0.00819122	0.027857	TGFB1, INHBB, INHBA, TIMP1, HBEGF	256	50	11048	4.31562	0.999958	0.904085	0.904085
GOTERM_BP_DIRECT	GO:0007154~cell communication	3	0.00491473	0.0371425	GJA1, GJB1, GJB5	272	13	11368	9.6448	1	0.912836	0.905276
GOTERM_BP_DIRECT	GO:0006979~response to oxidative stress	5	0.00819122	0.0371686	GPX2, PXDN, HMOX1, APOE, PTGS1	272	53	11368	3.94284	1	0.912836	0.905276
GOTERM_BP_DIRECT	GO:0042632~cholesterol homeostasis	4	0.00655297	0.0399601	LIPG, APOA1, APOE, ABCG1	272	32	11368	5.22426	1	0.965036	0.957044
GOTERM_BP_DIRECT	GO:0001666~response to hypoxia	5	0.00819122	0.0417428	PLAU, FUNDC1, UCP2, PLAT, CRYAB	272	55	11368	3.79947	1	0.991563	0.983351
GOTERM_BP_DIRECT	GO:0060279~positive regulation of ovulation	2	0.00327649	0.0471114	INHBB, INHBA	272	2	11368	41.7941	1	1	0.992403
GOTERM_BP_DIRECT	GO:0044794~positive regulation by host of viral process	2	0.00327649	0.0471114	ANXA2, APOE	272	2	11368	41.7941	1	1	0.992403
GOTERM_BP_DIRECT	GO:0048285~organelle fission	2	0.00327649	0.0471114	MX2, MX1	272	2	11368	41.7941	1	1	0.992403
GOTERM_BP_DIRECT	GO:0071673~positive regulation of smooth muscle cell chemotaxis	2	0.00327649	0.0471114	GJA1, AIF1	272	2	11368	41.7941	1	1	0.992403
GOTERM_BP_DIRECT	GO:0006695~cholesterol biosynthetic process	3	0.00491473	0.0484695	APOA1, APOE, CFTR	272	15	11368	8.35882	1	1	0.992403
GOTERM_BP_DIRECT	GO:0007179~transforming growth factor beta receptor signaling pathway	4	0.00655297	0.0500788	TGFB1, HPGD, TGFBR1, SMAD7	272	35	11368	4.77647	1	1	0.992403
GOTERM_BP_DIRECT	GO:0006919~activation of cysteine-type endopeptidase activity involved in apoptotic process	4	0.00655297	0.0500788	STAT1, F2R, F3, S100A9	272	35	11368	4.77647	1	1	0.992403
GOTERM_BP_DIRECT	GO:0032091~negative regulation of protein binding	4	0.00655297	0.0574489	DAB2, SLPI, IFIT1, AURKA	272	37	11368	4.51828	1	1	0.992403
GOTERM_BP_DIRECT	GO:0009615~response to virus	4	0.00655297	0.0574489	MX2, DHX58, GATA3, IFIT1	272	37	11368	4.51828	1	1	0.992403
GOTERM_BP_DIRECT	GO:0043410~positive regulation of MAPK cascade	4	0.00655297	0.0574489	CD40, IGFBP4, F2R, LIF	272	37	11368	4.51828	1	1	0.992403
GOTERM_BP_DIRECT	GO:0050766~positive regulation of phagocytosis	3	0.00491473	0.0608662	FCER1G, AHSG, ITGB2	272	17	11368	7.37543	1	1	0.992403
GOTERM_BP_DIRECT	GO:0042127~regulation of cell proliferation	7	0.0114677	0.06501	NFKBIA, CXCL10, CD40, CXCL9, PLAU, TCF7, PTGS1	272	119	11368	2.45848	1	1	0.992403
GOTERM_BP_DIRECT	GO:0010862~positive regulation of pathway-restricted SMAD protein phosphorylation	4	0.00655297	0.0653005	DAB2, TGFB1, INHBB, INHBA	272	39	11368	4.28658	1	1	0.992403
GOTERM_BP_DIRECT	GO:0045662~negative regulation of myoblast differentiation	3	0.00491473	0.0674262	CXCL10, TGFB1, CXCL14	272	18	11368	6.96569	1	1	0.992403
GOTERM_BP_DIRECT	GO:0031663~lipopolysaccharide-mediated signaling pathway	3	0.00491473	0.0674262	NFKBIA, TGFB1, CCL2	272	18	11368	6.96569	1	1	0.992403
GOTERM_BP_DIRECT	GO:0043123~positive regulation of I-kappaB kinase/NF-kappaB signaling	6	0.00982946	0.0686223	GJA1, ECM1, CD40, F2R, HMOX1, LITAF	272	92	11368	2.7257	1	1	0.992403
GOTERM_BP_DIRECT	GO:0030593~neutrophil chemotaxis	4	0.00655297	0.0694014	FCER1G, ITGB2, CCL2, S100A9	272	40	11368	4.17941	1	1	0.992403
GOTERM_BP_DIRECT	GO:0031340~positive regulation of vesicle fusion	2	0.00327649	0.0698312	ANXA1, ANXA2	272	3	11368	27.8627	1	1	0.992403
GOTERM_BP_DIRECT	GO:0002283~neutrophil activation involved in immune response	2	0.00327649	0.0698312	FCER1G, TYROBP	272	3	11368	27.8627	1	1	0.992403
GOTERM_BP_DIRECT	GO:2000427~positive regulation of apoptotic cell clearance	2	0.00327649	0.0698312	CCL2, C2	272	3	11368	27.8627	1	1	0.992403
GOTERM_BP_DIRECT	GO:0007262~STAT protein import into nucleus	2	0.00327649	0.0698312	F2R, HES1	272	3	11368	27.8627	1	1	0.992403
GOTERM_BP_DIRECT	GO:0042590~antigen processing and presentation of exogenous peptide antigen via MHC class I	2	0.00327649	0.0698312	FCER1G, IFI30	272	3	11368	27.8627	1	1	0.992403
GOTERM_BP_DIRECT	GO:0032489~regulation of Cdc42 protein signal transduction	2	0.00327649	0.0698312	APOA1, APOE	272	3	11368	27.8627	1	1	0.992403
GOTERM_BP_DIRECT	GO:0032651~regulation of interleukin-1 beta production	2	0.00327649	0.0698312	SPHK1, F2R	272	3	11368	27.8627	1	1	0.992403
GOTERM_BP_DIRECT	GO:0032020~ISG15-protein conjugation	2	0.00327649	0.0698312	UBE2L6, ISG15	272	3	11368	27.8627	1	1	0.992403
GOTERM_BP_DIRECT	GO:1901164~negative regulation of trophoblast cell migration	2	0.00327649	0.0698312	ARHGDIB, TIMP1	272	3	11368	27.8627	1	1	0.992403
GOTERM_BP_DIRECT	GO:0060708~spongiotrophoblast differentiation	2	0.00327649	0.0698312	GJB5, LIF	272	3	11368	27.8627	1	1	0.992403
GOTERM_BP_DIRECT	GO:0001934~positive regulation of protein phosphorylation	4	0.00655297	0.0736161	C3, TGFB1, RARRES2, PLAUR	272	41	11368	4.07747	1	1	0.992403
GOTERM_BP_DIRECT	GO:0048468~cell development	4	0.00655297	0.0736161	TGFB1, INHBB, INHBA, GATA3	272	41	11368	4.07747	1	1	0.992403
GOTERM_BP_DIRECT	GO:0019722~calcium-mediated signaling	3	0.00491473	0.0742076	SPHK1, BHLHA15, CCR5	272	19	11368	6.59907	1	1	0.992403
GOTERM_BP_DIRECT	GO:0033344~cholesterol efflux	3	0.00491473	0.0742076	APOA1, APOE, ABCG1	272	19	11368	6.59907	1	1	0.992403
GOTERM_BP_DIRECT	GO:0006909~phagocytosis	3	0.00491473	0.0742076	ANXA1, ITGB2, PLD4	272	19	11368	6.59907	1	1	0.992403
GOTERM_BP_DIRECT	GO:0048873~homeostasis of number of cells within a tissue	3	0.00491473	0.081196	SASH3, F2R, CORO1A	272	20	11368	6.26912	1	1	0.992403
GOTERM_BP_DIRECT	GO:0051496~positive regulation of stress fiber assembly	3	0.00491473	0.081196	RGCC, APOA1, S100A10	272	20	11368	6.26912	1	1	0.992403
GOTERM_BP_DIRECT	GO:0050873~brown fat cell differentiation	3	0.00491473	0.0883778	LAMB3, RARRES2, ZNF516	272	21	11368	5.97059	1	1	0.992403
GOTERM_BP_DIRECT	GO:0007267~cell-cell signaling	5	0.00819122	0.0891022	GJA1, BHLHA15, CCR5, CXCL14, CYR61	272	71	11368	2.94325	1	1	0.992403
GOTERM_BP_DIRECT	GO:0070493~thrombin receptor signaling pathway	2	0.00327649	0.0920112	HPGD, F2R	272	4	11368	20.8971	1	1	0.992403
GOTERM_BP_DIRECT	GO:0014909~smooth muscle cell migration	2	0.00327649	0.0920112	PLAU, PLAT	272	4	11368	20.8971	1	1	0.992403
GOTERM_BP_DIRECT	GO:0001765~membrane raft assembly	2	0.00327649	0.0920112	ANXA2, S100A10	272	4	11368	20.8971	1	1	0.992403
GOTERM_BP_DIRECT	GO:0030816~positive regulation of cAMP metabolic process	2	0.00327649	0.0920112	CXCL10, CXCL9	272	4	11368	20.8971	1	1	0.992403
GOTERM_BP_DIRECT	GO:0072678~T cell migration	2	0.00327649	0.0920112	ITGB7, MYO1G	272	4	11368	20.8971	1	1	0.992403
GOTERM_BP_DIRECT	GO:0019941~modification-dependent protein catabolic process	2	0.00327649	0.0920112	UBE2L6, ISG15	272	4	11368	20.8971	1	1	0.992403
GOTERM_BP_DIRECT	GO:0070723~response to cholesterol	2	0.00327649	0.0920112	TGFB1, CCR5	272	4	11368	20.8971	1	1	0.992403
GOTERM_BP_DIRECT	GO:0071357~cellular response to type I interferon	2	0.00327649	0.0920112	MX1, IFIT1	272	4	11368	20.8971	1	1	0.992403
GOTERM_BP_DIRECT	GO:0051639~actin filament network formation	2	0.00327649	0.0920112	PLS3, LCP1	272	4	11368	20.8971	1	1	0.992403
GOTERM_BP_DIRECT	GO:1902715~positive regulation of interferon-gamma secretion	2	0.00327649	0.0920112	CD2, CD244	272	4	11368	20.8971	1	1	0.992403
GOTERM_BP_DIRECT	GO:0006900~membrane budding	2	0.00327649	0.0920112	ANXA2, S100A10	272	4	11368	20.8971	1	1	0.992403
GOTERM_BP_DIRECT	GO:0072178~nephric duct morphogenesis	2	0.00327649	0.0920112	EFNB2, GATA3	272	4	11368	20.8971	1	1	0.992403
GOTERM_BP_DIRECT	GO:0030890~positive regulation of B cell proliferation	3	0.00491473	0.09574	SASH3, CD40, GPR183	272	22	11368	5.6992	1	1	0.992403
GOTERM_BP_DIRECT	GO:0032760~positive regulation of tumor necrosis factor production	3	0.00491473	0.09574	CD2, SASH3, FCER1G	272	22	11368	5.6992	1	1	0.992403
GOTERM_BP_DIRECT	GO:0030198~extracellular matrix organization	4	0.00655297	0.0963085	POSTN, B4GALT1, CYR61, ADAMTS20	272	46	11368	3.63427	1	1	0.992403
GOTERM_BP_DIRECT	GO:0007050~cell cycle arrest	4	0.00655297	0.0963085	CDKN1A, TGFB1, INHBA, THBS1	272	46	11368	3.63427	1	1	0.992403
GOTERM_MF_DIRECT	GO:0008009~chemokine activity	4	0.00655297	0.0429905	CXCL10, CXCL9, CCL2, CXCL14	256	34	11048	5.07721	1	1	1
GOTERM_MF_DIRECT	GO:0019834~phospholipase A2 inhibitor activity	2	0.00327649	0.0456315	ANXA1, ANXA2	256	2	11048	43.1562	1	1	1
GOTERM_MF_DIRECT	GO:0030369~ICAM-3 receptor activity	2	0.00327649	0.0456315	ITGB2, ITGAL	256	2	11048	43.1562	1	1	1
GOTERM_MF_DIRECT	GO:0004252~serine-type endopeptidase activity	7	0.0114677	0.0536427	C1S, PLAU, GZMB, PLAT, CFB, CTSC, C2	256	117	11048	2.582	1	1	1
GOTERM_MF_DIRECT	GO:0001540~beta-amyloid binding	3	0.00491473	0.0574762	BACE2, APOA1, APOE	256	17	11048	7.61581	1	1	1
GOTERM_MF_DIRECT	GO:0004867~serine-type endopeptidase inhibitor activity	5	0.00819122	0.0600831	SERPINA3-2, SLPI, TFPI2, SERPING1, SERPINB9	256	64	11048	3.37158	1	1	1
GOTERM_MF_DIRECT	GO:0050840~extracellular matrix binding	3	0.00491473	0.0637018	SPP1, THBS1, CYR61	256	18	11048	7.19271	1	1	1
GOTERM_MF_DIRECT	GO:0003725~double-stranded RNA binding	4	0.00655297	0.0642595	OAS2, DDX58, DHX58, OASL	256	40	11048	4.31562	1	1	1
GOTERM_MF_DIRECT	GO:0004859~phospholipase inhibitor activity	2	0.00327649	0.0676634	ANXA1, ANXA2	256	3	11048	28.7708	1	1	1
GOTERM_MF_DIRECT	GO:0008970~phosphatidylcholine 1-acylhydrolase activity	2	0.00327649	0.0676634	LIPG, PLA1A	256	3	11048	28.7708	1	1	1
GOTERM_MF_DIRECT	GO:0004298~threonine-type endopeptidase activity	3	0.00491473	0.0767848	PSMB8, PSMB9	256	20	11048	6.47344	1	1	1
GOTERM_MF_DIRECT	GO:0001882~nucleoside binding	2	0.00327649	0.0891886	CDA, PNP	256	4	11048	21.5781	1	1	1
GOTERM_MF_DIRECT	GO:0015197~peptide transporter activity	2	0.00327649	0.0891886	TAP2, TAP1	256	4	11048	21.5781	1	1	1
GOTERM_MF_DIRECT	GO:0002020~protease binding	3	0.00491473	0.090625	CST3, TIMP3, TIMP1	256	22	11048	5.88494	1	1	1
GOTERM_MF_DIRECT	GO:0004869~cysteine-type endopeptidase inhibitor activity	3	0.00491473	0.090625	CST3, AHSG, FETUB	256	22	11048	5.88494	1	1	1

## Sheet: 15_M_AM_DownDEGs
Category	Term	Count	%	PValue	Genes	List Total	Pop Hits	Pop Total	Fold Enrichment	Bonferroni	Benjamini	FDR
GOTERM_CC_DIRECT	GO:0005887~integral component of plasma membrane	16	0.0709503	9.4035e-05	KCNJ5, SLC24A4, STEAP3, PTGER2, SLC6A15, HTR1D, KCNJ16, SLC4A11, SYT13, SLC4A8, FXYD2, TSPAN7, SLC28A2, SLC26A4, LGR4, SLC28A3	92	690	12833	3.23453	0.00618738	0.00620631	0.00620631
GOTERM_BP_DIRECT	GO:0048565~digestive tract development	4	0.0177376	0.000663602	CCKBR, ITGB4, PDGFC, LGR4	87	23	11368	22.7246	0.209948	0.235579	0.235579
GOTERM_BP_DIRECT	GO:0043588~skin development	3	0.0133032	0.0108207	FRAS1, ABCB6, ITGB4	87	21	11368	18.6667	0.97898	1	1
GOTERM_BP_DIRECT	GO:0051453~regulation of intracellular pH	3	0.0133032	0.0118448	SLC4A8, SLC4A11, SLC26A4	87	22	11368	17.8182	0.985448	1	1
GOTERM_BP_DIRECT	GO:0030154~cell differentiation	5	0.022172	0.0132717	EYA2, AGR2, ETV1, CTGF, SPDEF	87	121	11368	5.39945	0.991287	1	1
GOTERM_BP_DIRECT	GO:0060480~lung goblet cell differentiation	2	0.00886879	0.022526	AGR2, SPDEF	87	3	11368	87.1111	0.999693	1	1
GOTERM_CC_DIRECT	GO:0070062~extracellular exosome	19	0.0842535	0.0289295	CFD, ALDH1L1, LRRC57, ABCB6, ITGB4, AK1, NDRG2, PRSS23, SCIN, EFEMP1, VNN1, PIK3IP1, FXYD2, NAAA, CAPN5, PDGFC, ALPL, SLC26A4, SH3GL2	92	1590	12833	1.66685	0.855938	0.954673	0.954673
GOTERM_BP_DIRECT	GO:0060322~head development	2	0.00886879	0.0372639	IL11RA, MKS1	87	5	11368	52.2667	0.999999	1	1
GOTERM_BP_DIRECT	GO:0032330~regulation of chondrocyte differentiation	2	0.00886879	0.0517822	SCIN, CTGF	87	7	11368	37.3333	1	1	1
GOTERM_CC_DIRECT	GO:0005739~mitochondrion	10	0.0443439	0.0575385	AGPAT5, NLN, PHYH, ALDH1L1, ALDH1B1, EYA2, AGR2, PHYHIPL, BCAT1, METTL17	92	695	12833	2.00704	0.979983	1	1
GOTERM_MF_DIRECT	GO:0008509~anion transmembrane transporter activity	2	0.00886879	0.0625672	SLC4A8, SLC4A11	80	9	11048	30.6889	0.999775	1	1
GOTERM_MF_DIRECT	GO:0005242~inward rectifier potassium channel activity	2	0.00886879	0.0891188	KCNJ5, KCNJ16	80	13	11048	21.2462	0.999995	1	1
GOTERM_MF_DIRECT	GO:0004029~aldehyde dehydrogenase (NAD) activity	2	0.00886879	0.0891188	ALDH1B1, ALDH3B1	80	13	11048	21.2462	0.999995	1	1
