# Supplementary material for: Integrating LCM-Based Spatio-Temporal Transcriptomics Uncovers Conceptus and Endometrial Luminal Epithelium Communication that Coordinates the Conceptus Attachment in Pigs
Source: Int J Mol Sci. 2021 Jan 27;22(3):1248. doi: 10.3390/ijms22031248 (PMC7866100; doi:10.3390/ijms22031248)
Supplement: Supplementary file 1 [file ijms-22-01248-s001.zip › Supplementary files/Table S6.xls]

## Sheet: All pathway
Category	Term	Count	%	PValue	Genes	List Total	Pop Hits	Pop Total	Fold Enrichment	Bonferroni	Benjamini	FDR
GOTERM_CC_DIRECT	GO:0070062~extracellular exosome	317	16.1652	1.44635e-26	SLC46A3, PGLYRP2, TFRC, ICAM2, ABAT, LIPA, ANTXR1, LGALS3, GJA1, GOLGA4, PNP, ALCAM, PPP2R1A, ANPEP, DPYSL2, NAMPT, TNFSF10, LGALS8, GSTK1, ACOT7, PRKCH, ENTPD5, SYTL1, P3H1, RNASE4, ACSL4, RBP4, CARHSP1, SPINT1, SLPI, SERPING1, PADI2, HPRT1, CFTR, GPLD1, PLA1A, CFD, IGSF8, ENPEP, LXN, MAOB, ABCB6, TEX264, CFI, ENDOD1, NEDD4L, THY1, IQGAP1, SLC5A1, EVPL, C2, FAM171A1, LDHA, INPP5A, HSPH1, PDGFC, …	1463	1590	12833	1.74882	7.41979e-24	7.41979e-24	7.23176e-24
GOTERM_BP_DIRECT	GO:0007229~integrin-mediated signaling pathway	24	1.22387	1.29918e-09	SEMA7A, FCER1G, ITGB5, ITGB4, SRC, ITGB3, ITGB2, APOA1, ITGAL, VAV1, ADAMTS20, CTGF, ADAM17, COL3A1, TEC, TYROBP, ITGB8, PTK2B, ITGA6, ITGAV, ITGB7, ITGA5, FERMT2, FERMT3	1324	50	11368	4.12133	4.7511e-06	4.74982e-06	4.74072e-06
GOTERM_CC_DIRECT	GO:0009897~external side of plasma membrane	33	1.68281	2.80776e-06	CD274, CD40, ENPEP, SEMA7A, CXCL9, B4GALT1, CD83, TFRC, ITGB3, VTCN1, CLCN3, THBS1, SPN, ALCAM, ANPEP, ITGAV, GPC4, CCR5, SPA17, ICOSLG, FCER1G, VCAM1, HEG1, CD2, CXCL10, SCNN1G, SELL, FAS, ITGA6, ITGA5, CD244, ABCG1, BMPR1A	1463	120	12833	2.41222	0.00143935	0.00072019	0.00070194
KEGG_PATHWAY	ssc05205:Proteoglycans in cancer	46	2.34574	4.41463e-06	CAMK2D, CDKN1A, ITGB5, SRC, ITGB3, SDC2, PIK3CD, ITPR3, FZD10, IQGAP1, THBS1, HIF1A, SLC9A1, CCND1, CTSL, PLAU, GPC1, CASP3, ERBB2, PLCG2, TIMP3, ITGAV, FLNC, TGFB1, FZD5, MMP2, PTCH1, CAV1, FZD7, WNT7B, PLAUR, WNT7A, ANK2, ANK3, IGF1, MRAS, PDCD4, FAS, HCLS1, ITGA5, SOS1, SOS2, MET, TLR4, CD44, HBEGF	844	190	7001	2.00827	0.00125738	0.00126258	0.0011169
GOTERM_CC_DIRECT	GO:0048471~perinuclear region of cytoplasm	54	2.7537	1.0196e-05	RAB3B, TFRC, FMR1, ZFYVE1, CLU, GPER1, CA4, TLK2, ANXA6, FLOT2, CTSB, ANXA4, STX7, SLC39A13, ACSL3, TMEM173, NRBP1, PLA2G16, MT1A, OAS2, RAPGEF2, MT1D, VAMP2, CUL7, SRC, MVP, AIF1, NDRG1, RASGRP3, AURKA, MYO6, PTK2B, HMOX1, TSPAN1, EIF4E, RAB11FIP4, SEC31A, NDFIP2, FZD5, GALNT2, PTCH1, CAV1, GALNT1, MX1, INHBB, INHBA, MEX3D, RAB11A, EHD1, TF, DLG1, RAB15, CDK2AP1, ITM2C	1463	256	12833	1.85028	0.00521692	0.00174352	0.00169933
KEGG_PATHWAY	ssc04610:Complement and coagulation cascades	23	1.17287	2.18852e-05	C1QB, CFD, C1QA, CFH, C1S, CFI, F2R, FGG, PLAUR, C4BPA, PLAT, F3, F5, C2, C3, C4A, PLAU, BDKRB2, SERPING1, CD55, CFB, C1QC	844	72	7001	2.6498	0.00621795	0.00312959	0.00276848
GOTERM_CC_DIRECT	GO:0009986~cell surface	52	2.65171	4.89072e-05	SCARB1, ITGB4, ITGB2, PLAT, FZD10, ITGAL, PKD1, ANTXR1, CLU, PLAU, CAPN5, LIPG, CD38, ENPP1, ITGB7, ITGAV, ADAMTS7, ANXA2, TNFRSF12A, ANXA4, F2R, EMP2, F3, IL17RB, TGFBR1, TYROBP, CD109, CFTR, EPHA2, HBEGF, NOTCH2, SDC2, SDC3, FGL2, LPAR1, CXCR4, TSPAN33, FUT4, DPP4, ADGRG2, PDGFC, MPZL1, PRNP, TGFB1, FZD5, WNT7A, SULF2, ERP44, AQP11, ACKR3, MELTF, RAMP1	1463	257	12833	1.77482	0.0247779	0.00627235	0.0061134
KEGG_PATHWAY	ssc01100:Metabolic pathways	178	9.077	0.000202839	DGKG, GALNT12, DPAGT1, CDA, DGKE, AHCYL2, ACAA2, GDA, GALNT15, GALNT18, ABAT, SAT1, LCLAT1, CNDP1, GALNT10, CNDP2, GLS, PNP, NAGLU, UROD, ANPEP, LIPG, NAMPT, ENPP1, GGT1, PSPH, ACSL1, ACSL5, ACSL4, ACSL3, ALG11, KMO, ALG10, PGD, PLA2G16, SMS, CMPK2, HPRT1, PLPP2, IDO1, GNE, PTGES, CES1, DGKH, ATP6V1A, CDS1, MTMR1, A, MAOB, AK1, ALOX15, AK2, PLD4, PLA2G7, FUT1, ACACB, GNS, FUT4, ACAT1, HSD11B1, SG…	844	1161	7001	1.27176	0.0561754	0.015571	0.0137744
KEGG_PATHWAY	ssc00561:Glycerolipid metabolism	18	0.917899	0.00025739	AGPAT5, DGKG, DGKE, GK, MBOAT1, AKR1B1, LCLAT1, AGPAT3, AGPAT4, ALDH1B1, ALDH2, GPAT4, LIPG, GPAT3, PLPP2, MGLL, DGKH, PNPLA2	844	57	7001	2.61948	0.0707389	0.015571	0.0137744
KEGG_PATHWAY	ssc05133:Pertussis	21	1.07088	0.000272221	C1QB, C1QA, C1S, ITGB2, GNAI3, C4BPA, TICAM1, C2, C3, IL1A, C4A, IL1B2, CASP3, IRF8, SERPING1, CD14, ITGA5, CALM1, TLR4, C1QC	844	73	7001	2.38624	0.0746596	0.015571	0.0137744
GOTERM_CC_DIRECT	GO:0008305~integrin complex	9	0.45895	0.000154162	ITGB5, ITGB4, ITGB3, ITGB2, ITGB8, ITGA6, ITGAV, ITGA5, ITGAL	1463	16	12833	4.93408	0.0760444	0.014971	0.0145916
GOTERM_CC_DIRECT	GO:0005615~extracellular space	120	6.11933	0.0001751	CSF3, PLAT, CLU, C4A, LGALS3, EFEMP1, PLAU, ANPEP, LIPG, NAMPT, TNFSF10, ENPP1, POSTN, IGFBP5, IGFBP4, IGFBP2, VASH1, PGF, RBP4, SPINT1, SLPI, IL1B2, CD109, SERPING1, S100A9, GPLD1, S100A8, UABP-2, CFD, PPAG3, CFI, STC1, DPT, C3, PCSK1N, PODXL, PDGFC, PSAP, IGFBP7, RAB11FIP4, TGFB1, VCAM1, GGH, INHBB, INHBA, IGF1, LYZ, CXCL10, TF, CPD, MELTF, OSTN, ITM2B, FBN1, SERPINA11, DDR1, ECM1, PTPRR, CXCL9…	1463	762	12833	1.38137	0.0859171	0.014971	0.0145916
KEGG_PATHWAY	ssc01212:Fatty acid metabolism	15	0.764916	0.000553302	ACAA2, ACSL1, ACSL5, ACSL4, ACSL3, HSD17B12, ACADSB, MCAT, HACD4, ACAT1, FADS2, ACOX1, PPT2, ACADM, FADS1	844	45	7001	2.76501	0.145924	0.0263741	0.0233309
KEGG_PATHWAY	ssc04151:PI3K-Akt signaling pathway	60	3.05966	0.000721386	CSF3, CDKN1A, HSP90AB1, CSF3R, ITGB5, CSF1, ITGB4, ITGB3, PIK3CD, CCND1, YWHAQ, PPP2R1A, CREB3L2, ITGB8, ITGB7, ITGAV, YWHAH, HSP90AA1, F2R, OSMR, PGF, RBL2, COL4A2, COL6A3, ITGA6, ITGA5, SOS1, TLR4, SOS2, MET, EPHA2, IFNAR1, PHLPP1, LAMA1, LPAR1, LPAR3, THBS2, THBS1, EFNA4, PPP2CA, PDGFC, SPP1, PCK1, EIF4E, PCK2, NGFR, LAMB3, EGF, LAMB2, INSR, IGF1, GNG11, COL3A1, RHEB, LPAR6, COL5A2, GNB5, PIK3…	844	326	7001	1.52669	0.185898	0.0294738	0.0260729
GOTERM_CC_DIRECT	GO:0005925~focal adhesion	45	2.29475	0.000443945	GRB7, FBLIM1, NEXN, THY1, IQGAP1, ADD1, SLC9A1, EFNB2, DPP4, MRC2, GJA1, ALCAM, GRK5, CSRP1, YWHAQ, PLAU, CAPN5, RAC2, CAPN2, ATP6V0A2, ANXA6, FLOT2, PTK2B, ITGAV, FLNC, TNS3, MPZL1, ANXA1, MME, TPM4, CAV1, PLAUR, PARVA, ENAH, ATAT1, FERMT1, DAB2, FES, CDC42EP1, ITGA6, LCP1, ITGA5, FERMT2, SNTB1, EPHA2	1463	232	12833	1.70141	0.203712	0.0325348	0.0317104
GOTERM_CC_DIRECT	GO:0016323~basolateral plasma membrane	20	1.01989	0.000575654	S100G, SCARB1, ABCC1, ANXA1, B4GALT1, TFRC, ANXA2, ANK2, PKD1, SLC4A4, DLG1, VANGL2, MARVELD2, ERBB2, ORAI1, FLOT2, CDH16, SLC29A1, RHBG, ATP6V1B1	1463	75	12833	2.33912	0.255763	0.0369138	0.0359784
GOTERM_CC_DIRECT	GO:0016324~apical plasma membrane	27	1.37685	0.000761555	ATP6V1A, SCARB1, ENPEP, ITGB3, SLC1A1, THY1, CLDN1, SLC9A1, DPP4, GJA1, MARVELD2, PODXL, CA4, MPDZ, SLC12A2, S100G, ANXA1, JAG1, EMP2, TF, VANGL2, SLC7A9, RAPGEF2, SLC29A1, SLC26A4, CFTR, ATP6V1B1	1463	119	12833	1.99022	0.323503	0.0434086	0.0423086
GOTERM_CC_DIRECT	GO:0005783~endoplasmic reticulum	62	3.16165	0.0010556	ATP8A1, GOLT1B, LPCAT1, PLOD2, PLOD1, LCLAT1, ZFYVE1, CLU, GJA1, GPER1, CREB3L2, CERS4, RSAD2, P3H2, P3H1, ELOVL6, P3H3, ACSL3, VASH1, CKAP4, SUMF1, NT5C3A, PLA2G16, LSG1, RCN2, TMEM33, FIBIN, ITGA5, DNASE1L1, CDS1, ABCB6, HSD17B3, MGST2, PLD4, THY1, SLC9A1, SGPL1, DDRGK1, GPAT4, AGR2, HMOX1, APOE, FDFT1, PRNP, USP25, NDFIP2, VCAM1, CAV1, TMEM132A, HPS6, ERLIN2, SGPP1, SULF2, UBAC2, VMP1, FA2H, E…	1463	362	12833	1.50234	0.418304	0.0541522	0.0527799
GOTERM_CC_DIRECT	GO:0005794~Golgi apparatus	62	3.16165	0.00130092	EHF, LPCAT1, GOLIM4, CXCL14, LITAF, CTGF, GJA1, GOLGA4, DUSP10, MECOM, GPER1, LIPG, CAPN2, FAM3C, SH3D19, OPALIN, SLC30A5, P3H2, EMP2, SLC39A13, ACSL3, TMEM173, PAX2, TLR1, BACE2, CDC42EP1, ITGA5, MPPE1, ST6GALNAC4, ABCG1, CUL7, ABCB6, GNAI3, NDRG2, CLCN3, PTHLH, PTGS1, ARHGAP21, ZDHHC18, PLAGL1, MGAT5, NPY, MYO6, APOE, PRNP, NDFIP2, VCAM1, FZD5, PTCH1, TMEM132A, RAB27A, SULF2, BCL9, DIAPH2, MPHO…	1463	365	12833	1.48999	0.487167	0.0606701	0.0591326
KEGG_PATHWAY	ssc04668:TNF signaling pathway	25	1.27486	0.00192131	CEBPB, VCAM1, CSF1, LIF, PIK3CD, TNFAIP3, TRAF2, TNFRSF1B, PTGS2, CX3CL1, NFKBIA, CXCL10, SOCS3, MMP14, ITCH, CCL5, IL1B2, CASP3, CREB3L2, FAS, CCL2, FADD, MAP3K14, MAP2K6	844	108	7001	1.92014	0.421954	0.0684591	0.06056
KEGG_PATHWAY	ssc05150:Staphylococcus aureus infection	14	0.713921	0.002309	C1QB, CFD, C1QA, CFH, C1S, CFI, ITGB2, FGG, ITGAL, C2, C3, C4A, CFB, C1QC	844	46	7001	2.52457	0.482542	0.0684591	0.06056
KEGG_PATHWAY	ssc04512:ECM-receptor interaction	20	1.01989	0.00289216	LAMB3, ITGB5, LAMA1, ITGB4, LAMB2, ITGB3, THBS2, THBS1, COL3A1, COL4A2, COL5A2, SPP1, ITGB8, COL6A3, ITGA6, ITGAV, ITGB7, ITGA5, CD47, CD44	844	81	7001	2.04815	0.561966	0.0684591	0.06056
KEGG_PATHWAY	ssc04964:Proximal tubule bicarbonate reclamation	9	0.45895	0.00289846	GLUD1, CA2, FXYD2, CA4, ATP1B3, PCK1, SLC4A4, GLS, PCK2	844	22	7001	3.39342	0.562755	0.0684591	0.06056
KEGG_PATHWAY	ssc04977:Vitamin digestion and absorption	9	0.45895	0.00289846	SLC5A6, SCARB1, ABCC1, LMBRD1, SLC52A3, SLC19A3, APOA1, LRAT, SLC19A2	844	22	7001	3.39342	0.562755	0.0684591	0.06056
KEGG_PATHWAY	ssc00620:Pyruvate metabolism	12	0.611933	0.00319471	LDHA, ACSS2, PC, ALDH2, ALDH1B1, ACYP1, PDHB, ACSS1, PCK1, ACACB, ACAT1, PCK2	844	37	7001	2.69028	0.59826	0.0684591	0.06056
KEGG_PATHWAY	ssc04146:Peroxisome	20	1.01989	0.00335114	GSTK1, PHYH, ACSL1, PEX11A, ECI2, ACSL5, ACSL4, ACSL3, CROT, SOD2, DHRS4, PEX7, AMACR, ACOX1, AGPS, HACL1, FAR1, DECR2, SLC27A2, PAOX	844	82	7001	2.02318	0.615834	0.0684591	0.06056
GOTERM_BP_DIRECT	GO:0007155~cell adhesion	32	1.63182	3.49171e-05	B4GALT1, TNFAIP6, ITGB5, SRC, AMIGO1, ICAM2, DPT, THY1, THBS2, ITGAL, THBS1, CYR61, CTGF, EFNB2, ADGRG1, PODXL, SPP1, PTK2B, HES1, IGFBP7, ITGAV, MPDZ, POSTN, CD2, FERMT1, SELL, NOV, FES, ITGA6, CNTN3, CD47, CD44	1324	126	11368	2.1806	0.119877	0.0638284	0.0637062
KEGG_PATHWAY	ssc00512:Mucin type O-Glycan biosynthesis	10	0.509944	0.00419526	GALNT12, GALNT2, GALNT15, GALNT1, GALNT18, GCNT1, C1GALT1, ST3GAL1, GALNT10, B4GALT5	844	28	7001	2.96251	0.698253	0.0799897	0.0707601
KEGG_PATHWAY	ssc04510:Focal adhesion	37	1.88679	0.00455069	ITGB5, LAMA1, ITGB4, SRC, ITGB3, PIK3CD, THBS2, THBS1, CCND1, ERBB2, PDGFC, RAC2, CAPN2, SPP1, ITGB8, ITGB7, ITGAV, FLNC, LAMB3, EGF, LAMB2, CAV1, PARVA, IGF1, PGF, VAV1, COL3A1, COL4A2, COL5A2, RAPGEF1, COL6A3, ITGA6, ITGA5, SOS1, SOS2, MET, MYL9	844	193	7001	1.59024	0.727443	0.0813436	0.0719578
KEGG_PATHWAY	ssc04142:Lysosome	25	1.27486	0.0057377	CLTB, CTSW, GNS, LITAF, LIPA, AP1G2, GM2A, NAGLU, CTSL, PSAP, AP1S2, ACP5, AP1S3, GUSB, CTSC, CTSB, ENTPD4, SLC11A2, LAPTM5, CTNS, SUMF1, GALC, GALNS, PPT2, LGMN	844	117	7001	1.77244	0.806011	0.0881626	0.07799
KEGG_PATHWAY	ssc04974:Protein digestion and absorption	19	0.968893	0.00588653	COL17A1, SLC15A1, MME, COL14A1, COL22A1, SLC1A1, SLC3A1, ATP1B3, PRCP, DPP4, COL3A1, MEP1B, COL4A2, SLC7A9, FXYD2, COL7A1, COL5A2, COL6A3, KCNN4	844	80	7001	1.97007	0.814113	0.0881626	0.07799
KEGG_PATHWAY	ssc04640:Hematopoietic cell lineage	19	0.968893	0.00588653	CSF3, CSF3R, TFRC, CSF1, MME, IL11RA, ITGB3, IL1R2, FLT3LG, CD2, IL1A, IL1B2, ANPEP, ITGA6, CD14, ITGA5, CD55, CD44	844	80	7001	1.97007	0.814113	0.0881626	0.07799
KEGG_PATHWAY	ssc00071:Fatty acid degradation	12	0.611933	0.00616522	ACAA2, ALDH2, ALDH1B1, ACSL1, ACOX1, ECI2, ACSL5, ACSL4, ACADM, ACSL3, ACADSB, ACAT1	844	40	7001	2.48851	0.828389	0.0881626	0.07799
GOTERM_CC_DIRECT	GO:0005737~cytoplasm	285	14.5334	0.00191405	ZNF175, MTRR, FZD10, IFIT1, NUDT4, NUBP2, RPS6KA3, GJA1, PNP, RASSF2, TRIM29, ANPEP, DHX58, NAMPT, PIP4K2A, SPA17, TNS3, PRKACB, TRIM21, SOX4, MFSD2A, SULT2A1, TSPYL2, IL1R2, ANK3, MT1A, BIN1, PRKD3, GRWD1, PADI2, HPRT1, TRIB1, MT1D, MTMR1, ENPEP, MAGED1, TARSL2, NEDD4L, STC1, COPS7A, EVPL, LDHA, CRACR2B, RIC8B, EPB41L1, EPB41L2, PDGFC, MYO6, S100A12, KCNN3, EGR1, GADD45B, HOMER2, LIF, NFATC1, KL…	1463	2145	12833	1.16547	0.625757	0.0818258	0.0797522
KEGG_PATHWAY	ssc05144:Malaria	14	0.713921	0.00728083	CSF3, CD40, TGFB1, VCAM1, SDC2, ITGB2, THBS2, ITGAL, THBS1, IL1B2, CCL2, MET, TLR4	844	52	7001	2.23328	0.875397	0.0934204	0.0826411
KEGG_PATHWAY	ssc05202:Transcriptional misregulation in cancer	30	1.52983	0.00747162	CEBPB, CD40, CDKN1A, SLC45A3, HPGD, PLAT, MLLT1, PLAU, NFKBIZ, TSPAN7, ITGB7, CD14, NGFR, ARNT2, SMAD1, IL1R2, GZMB, ETV1, IGF1, ETV5, BAIAP3, ETV6, ETV7, SPINT1, ID2, REL, ATM, MET, BCL2L1	844	152	7001	1.63718	0.88204	0.0934204	0.0826411
KEGG_PATHWAY	ssc04380:Osteoclast differentiation	27	1.37685	0.00797621	CSF1, ITGB3, PIK3CD, RELB, SOCS3, PPP3CA, PLCG2, ACP5, MAP2K6, TGFB1, STAT1, IFNGR2, STAT2, NFATC1, TRAF2, MITF, TGFBR1, NFKB2, FOSL1, NFKBIA, CYLD, IL1A, TYROBP, TEC, IL1B2, MAP3K14, IFNAR1	844	133	7001	1.68395	0.897954	0.0934204	0.0826411
KEGG_PATHWAY	ssc04064:NF-kappa B signaling pathway	20	1.01989	0.00855181	CD40, VCAM1, DDX58, TNFAIP3, TRAF2, PTGS2, TICAM1, RELB, NFKB2, NFKBIA, PLAU, IL1B2, PLCG2, TRIM25, ATM, CD14, ERC1, MAP3K14, TLR4, BCL2L1	844	89	7001	1.86405	0.913512	0.0934204	0.0826411
KEGG_PATHWAY	ssc05200:Pathways in cancer	63	3.21265	0.00862727	CDKN1A, HSP90AB1, CSF3R, PIK3CD, FZD10, EDNRA, EDNRB, CCND1, MECOM, CASP3, RAC2, BDKRB2, ITGAV, HSP90AA1, DAPK2, MMP2, NCOA4, F2R, FLT3LG, MITF, TRAF2, PGF, TGFBR1, COL4A2, ITGA6, SOS1, SOS2, MET, PTGER4, LAMA1, PTGER2, LEF1, LPAR1, GNAI3, CXCR4, LPAR3, PTGS2, HIF1A, RASGRP3, ERBB2, PLCG2, FADD, RALGDS, ARNT2, TGFB1, SMAD3, LAMB3, FZD5, EGF, STAT1, LAMB2, PTCH1, FZD7, WNT7B, WNT7A, IGF1, GNG11, N…	844	384	7001	1.3609	0.915368	0.0934204	0.0826411
KEGG_PATHWAY	ssc04060:Cytokine-cytokine receptor interaction	37	1.88679	0.00881851	CSF3, CD40, CXCL9, CSF3R, CSF1, CXCR4, IL1RAP, CXCL14, CX3CL1, CCL5, TNFSF10, CCL2, CCR5, IL13RA1, NGFR, IL15RA, TGFB1, TNFRSF12A, IL10RB, IL11RA, IFNGR2, IL10RA, IL1R2, LIF, TNFRSF1B, OSMR, IL17RB, TGFBR1, CXCL10, IL1A, IL1B2, FAS, ACKR3, TNFRSF21, BMPR1A, IFNAR1	844	201	7001	1.52694	0.919895	0.0934204	0.0826411
KEGG_PATHWAY	ssc04920:Adipocytokine signaling pathway	17	0.866905	0.00899129	ACSL1, ACSL5, TRAF2, ACSL4, ACSL3, TNFRSF1B, PRKAB1, ACACB, CAMKK2, NFKBIA, SOCS3, NPY, PCK1, NFKBIE, PPARGC1A, NFKBIB, PCK2	844	71	7001	1.98613	0.923778	0.0934204	0.0826411
KEGG_PATHWAY	ssc00601:Glycosphingolipid biosynthesis - lacto and neolacto series	9	0.45895	0.00914605	A, B4GALT1, B3GALT2, B3GNT5, B3GNT3, B3GNT2, GGTA1P, FUT1, FUT4	844	26	7001	2.87135	0.927096	0.0934204	0.0826411
KEGG_PATHWAY	ssc04115:p53 signaling pathway	17	0.866905	0.0103083	CDKN1A, STEAP3, GADD45B, GADD45A, IGF1, THBS1, SERPINB5, GADD45G, SESN3, CCND1, CCNG2, CASP3, CCNG1, PMAIP1, FAS, ATM, ATR	844	72	7001	1.95855	0.947823	0.0999657	0.0884312
KEGG_PATHWAY	ssc04066:HIF-1 signaling pathway	21	1.07088	0.0104859	CAMK2D, CDKN1A, PFKFB3, TFRC, EGF, IFNGR2, INSR, PIK3CD, IGF1, PDHB, HIF1A, HK2, HK3, TF, HKDC1, MKNK1, ERBB2, PLCG2, TIMP1, TLR4, EIF4E	844	97	7001	1.79583	0.950425	0.0999657	0.0884312
KEGG_PATHWAY	ssc01130:Biosynthesis of antibiotics	35	1.7848	0.0117461	ACAA2, ACSS2, AK1, AK2, PDHB, PLA2G7, HK2, ACAT1, HK3, LDHA, ATIC, UGP2, ALDH1B1, ALDH2, PHGDH, ACADM, PCK1, ACSS1, PSPH, AASS, PCK2, FDFT1, FDPS, PGAM2, GOT2, BCKDHB, PGD, ASS1, PAFAH2, PSAT1, HKDC1, CTH, GALM, TKT, BCAT1	844	191	7001	1.52003	0.965523	0.105888	0.0936703
KEGG_PATHWAY	ssc00010:Glycolysis / Gluconeogenesis	14	0.713921	0.0118476	ACSS2, PGAM2, PDHB, HK2, HK3, LDHA, ALDH1B1, ALDH2, HKDC1, ALDH3B1, GALM, PCK1, ACSS1, PCK2	844	55	7001	2.11146	0.966518	0.105888	0.0936703
KEGG_PATHWAY	ssc00564:Glycerophospholipid metabolism	19	0.968893	0.0126518	CDS1, AGPAT5, DGKG, DGKE, PCYT1A, MBOAT1, LPCAT1, PLD4, GPCPD1, LCLAT1, AGPAT3, AGPAT4, PLA2G16, GPAT4, GPAT3, GPD1L, PLPP2, DGKH, CDS2	844	86	7001	1.83262	0.973451	0.109649	0.0969975
GOTERM_CC_DIRECT	GO:0005578~proteinaceous extracellular matrix	29	1.47884	0.00253888	COL16A1, DPT, HSD17B12, OLFML2A, CYR61, CTGF, ADAMTS2, PTPRZ1, ADAMTS1, GPC1, SPOCK2, TIMP3, GPC4, SLIT2, TIMP1, ADAMTS7, POSTN, TGFB1, WNT7B, WNT7A, ADAMTS20, NOV, COL5A2, GFOD2, COL6A3, ALPL, ANGPTL4, GPLD1, FBN1	1463	142	12833	1.7914	0.728584	0.100188	0.0976492
GOTERM_BP_DIRECT	GO:0030335~positive regulation of cell migration	23	1.17287	8.05553e-05	GRB7, SEMA7A, TGFB1, SPHK1, SEMA3B, F2R, LEF1, SEMA3F, RHOD, CORO1A, CYR61, SDCBP, MMP14, DAB2, MIEN1, PODXL, PLAU, GPER1, PDGFC, ITGAV, EPHA1, CBLL1, FERMT3	1324	80	11368	2.4685	0.255172	0.09817	0.0979821
KEGG_PATHWAY	ssc04360:Axon guidance	24	1.22387	0.0138497	NTNG1, SEMA7A, SEMA6A, UNC5A, SEMA3D, SEMA3B, GNAI3, CXCR4, SEMA3F, EFNA4, RHOD, RND1, EFNB2, PPP3CA, ABLIM1, FES, DPYSL2, RAC2, PLXNA1, SLIT2, EPHA1, MET, EPHB3, EPHA2	844	119	7001	1.67295	0.981216	0.114713	0.101477
KEGG_PATHWAY	ssc00061:Fatty acid biosynthesis	6	0.305966	0.0140383	ACSL1, ACSL5, ACSL4, ACSL3, ACACB, MCAT	844	13	7001	3.82847	0.982213	0.114713	0.101477
KEGG_PATHWAY	ssc00410:beta-Alanine metabolism	9	0.45895	0.0146431	ALDH2, ALDH1B1, SMOX, ALDH3B1, SMS, ABAT, ACADM, CNDP1, CNDP2	844	28	7001	2.66626	0.985066	0.1152	0.101908
KEGG_PATHWAY	ssc04068:FoxO signaling pathway	26	1.32585	0.0149036	CDKN1A, FBXO25, PIK3CD, CCND1, TNFSF10, PCK1, PCK2, PLK3, SMAD3, TGFB1, GADD45B, EGF, GADD45A, HOMER2, INSR, IGF1, SOD2, PRKAB1, KLF2, TGFBR1, GADD45G, RBL2, CCNG2, ATM, SOS1, SOS2	844	133	7001	1.62158	0.98615	0.1152	0.101908
KEGG_PATHWAY	ssc04010:MAPK signaling pathway	42	2.14176	0.0158675	PTPRR, HSPB1, RASGRP3, RELB, RPS6KA3, PPP3CA, DUSP10, MECOM, MKNK1, CASP3, RAC2, CD14, FLNC, MAP2K6, MAP4K4, DUSP4, DUSP5, MAP4K2, TGFB1, GADD45B, DUSP1, EGF, GADD45A, NFATC1, TRAF2, DUSP9, DUSP6, TGFBR1, CDC25B, GADD45G, NFKB2, MAPK8IP1, IL1A, MRAS, MAPKAPK3, IL1B2, MAPKAPK2, RAPGEF2, FAS, SOS1, SOS2, MAP3K14	844	244	7001	1.42783	0.989522	0.119424	0.105644
GOTERM_BP_DIRECT	GO:0045071~negative regulation of viral genome replication	11	0.560938	0.00012052	ISG20, FAM111A, MAVS, SLPI, RSAD2, CCL5, MX1, ISG15, IFIT1, OASL, SRPK1	1324	23	11368	4.1064	0.356459	0.110156	0.109945
KEGG_PATHWAY	ssc04650:Natural killer cell mediated cytotoxicity	22	1.12188	0.0170259	FCER1G, IFNGR2, ITGB2, ICAM2, PIK3CD, GZMB, NFATC1, ITGAL, VAV1, PPP3CA, TYROBP, CASP3, SH3BP2, TNFSF10, RAC2, PLCG2, PTK2B, FAS, SOS1, SOS2, CD244, IFNAR1	844	108	7001	1.68973	0.99251	0.124856	0.11045
GOTERM_CC_DIRECT	GO:0000139~Golgi membrane	25	1.27486	0.00367538	GALNT12, FAAH, SLC35D1, ATP8A1, GALNT15, GALNT18, GALNT10, FUT4, GOLGA5, B3GALT2, PMEPA1, SCAP, GCNT7, B3GALNT1, CHST7, SLC35A3, GALNT2, CAV1, GALNT1, RNF125, B3GNT5, B3GNT3, B3GNT2, ITM2B, CHST3	1463	119	12833	1.84279	0.848768	0.116161	0.113218
GOTERM_CC_DIRECT	GO:0005604~basement membrane	10	0.509944	0.00378255	SPN, FRAS1, ANXA2, COL7A1, P3H2, TIMP3, ITGA6, TIMP1, THBS2, FBN1	1463	29	12833	3.02472	0.856888	0.116161	0.113218
GOTERM_CC_DIRECT	GO:0030139~endocytic vesicle	10	0.509944	0.00378255	DPP4, EHD1, TF, STX7, MYO6, LPAR1, RAPGEF2, APOA1, FLOT2, RAB11FIP4	1463	29	12833	3.02472	0.856888	0.116161	0.113218
GOTERM_CC_DIRECT	GO:0045121~membrane raft	19	0.968893	0.0038494	PRNP, ANXA2, CAV1, TRAF2, THY1, ERLIN2, TNFRSF1B, TGFBR1, SLC9A1, DPP4, TLR1, SDCBP, GJA1, DLG1, GPC1, CAPN2, MAL2, FAS, S100A10	1463	81	12833	2.05756	0.861731	0.116161	0.113218
GOTERM_BP_DIRECT	GO:0034446~substrate adhesion-dependent cell spreading	12	0.611933	0.000165903	SRC, FZD7, MICALL2, TYRO3, ITGAV, PARVA, ITGB7, EPHA1, ANTXR1, FERMT2, EPHB3, FERMT3	1324	28	11368	3.67976	0.454885	0.121308	0.121076
GOTERM_BP_DIRECT	GO:0043588~skin development	10	0.509944	0.000303102	ADAMTS2, COL3A1, FRAS1, ABCB6, ITGB4, COL5A2, DACT2, ITGA6, OVOL1, PKD1	1324	21	11368	4.08862	0.669984	0.138899	0.138634
GOTERM_BP_DIRECT	GO:0034097~response to cytokine	10	0.509944	0.000303102	CD274, COL3A1, MAPKAPK3, STAT1, REL, ACP5, TIMP1, BCL2L1, NFKB2, RELB	1324	21	11368	4.08862	0.669984	0.138899	0.138634
GOTERM_BP_DIRECT	GO:0048008~platelet-derived growth factor receptor signaling pathway	9	0.45895	0.000303938	CSRNP1, SGPL1, SRC, ITGB3, PDGFC, RAPGEF1, ARID5B, PLAT, IQGAP1	1324	17	11368	4.54558	0.670991	0.138899	0.138634
KEGG_PATHWAY	ssc00051:Fructose and mannose metabolism	9	0.45895	0.0222117	HK3, PFKFB4, PFKFB3, HKDC1, ENOSF1, SORD, AKR1B1, HK2, KHK	844	30	7001	2.48851	0.998341	0.157208	0.139069
KEGG_PATHWAY	ssc04910:Insulin signaling pathway	25	1.27486	0.0225368	PIK3CD, ACACB, HK2, SOCS3, HK3, MKNK1, FLOT2, PCK1, PPARGC1A, EIF4E, SOCS4, PCK2, PTPN1, EXOC7, INSR, PHKB, PRKAB1, PPP1R3C, RHEB, HKDC1, PPP1R3D, RAPGEF1, SOS1, CALM1, SOS2	844	131	7001	1.58302	0.998491	0.157208	0.139069
KEGG_PATHWAY	ssc03320:PPAR signaling pathway	15	0.764916	0.0263741	GK, ACSL1, ACSL5, APOA1, ACSL4, ACSL3, CYP7A1, FADS2, ACOX1, ACADM, ANGPTL4, PCK1, SLC27A2, SLC27A4, PCK2	844	67	7001	1.85709	0.999508	0.179595	0.158873
KEGG_PATHWAY	ssc04630:Jak-STAT signaling pathway	26	1.32585	0.0270186	IL15RA, CSF3, CSF3R, STAT1, IL10RB, IL11RA, IFNGR2, IL10RA, STAT2, IL24, LIF, PIK3CD, OSMR, PIAS1, SOCS3, CCND1, PIM1, STAT6, SOS1, SOS2, SOCS4, BCL2L1, IL13RA1, IFNAR1	844	140	7001	1.5405	0.999593	0.179705	0.15897
KEGG_PATHWAY	ssc05142:Chagas disease (American trypanosomiasis)	21	1.07088	0.0290224	C1QB, C1QA, SMAD3, TGFB1, IFNGR2, GNAI3, PIK3CD, TICAM1, TGFBR1, NFKBIA, C3, PPP2CA, GNA14, PPP2R1A, CCL5, IL1B2, CCL2, FAS, FADD, TLR4, C1QC	844	107	7001	1.628	0.999774	0.188646	0.166879
GOTERM_CC_DIRECT	GO:0005764~lysosome	24	1.22387	0.00609548	SRC, RNASET2, RAB27A, CXCR4, PRSS16, CTSW, IFI30, GNS, TMEM150C, MARCH3, GALNS, LMBRD1, GJA1, DRAM1, PSAP, NAAA, CAPN2, ACP5, GUSB, CTSC, IFNAR1, ITM2C, CTSB	1463	117	12833	1.79932	0.956568	0.173721	0.169319
GOTERM_CC_DIRECT	GO:0001725~stress fiber	9	0.45895	0.00660589	ABLIM1, VANGL2, TPM4, NEBL, FBLIM1, MICALL2, LCP1, MYL9, FERMT2	1463	26	12833	3.03636	0.966629	0.178359	0.173839
KEGG_PATHWAY	ssc00340:Histidine metabolism	7	0.356961	0.0330921	MAOB, ALDH2, ALDH1B1, ALDH3B1, HDC, CNDP1, CNDP2	844	21	7001	2.76501	0.999932	0.210319	0.186051
KEGG_PATHWAY	ssc04514:Cell adhesion molecules (CAMs)	26	1.32585	0.0340849	CD274, CD40, SLA-5, SDC2, SDC3, ITGB2, ICAM2, VTCN1, ITGAL, CLDN1, SPN, ALCAM, ITGB8, ITGB7, ITGAV, ICOSLG, MPZL1, CD276, NTNG1, VCAM1, PDCD1LG2, CD2, OCLN, PTPRC, SELL, ITGA6	844	143	7001	1.50819	0.999949	0.211919	0.187467
KEGG_PATHWAY	ssc04320:Dorso-ventral axis formation	8	0.407955	0.0365599	NOTCH2, ETV7, PIWIL4, SPIRE2, SOS1, SOS2, CPEB4, ETV6	844	27	7001	2.45778	0.999975	0.222471	0.196801
KEGG_PATHWAY	ssc05020:Prion diseases	9	0.45895	0.0381636	C1QB, IL1A, C1QA, PRNP, EGR1, STIP1, IL1B2, CCL5, C1QC	844	33	7001	2.26228	0.999985	0.227391	0.201154
KEGG_PATHWAY	ssc04350:TGF-beta signaling pathway	16	0.81591	0.0391381	SMAD1, SMAD3, TGFB1, FST, INHBB, INHBA, THBS1, TGFBR1, SMAD7, PPP2CA, ZFYVE16, PPP2R1A, BAMBI, ID2, NBL1, BMPR1A	844	77	7001	1.72364	0.999989	0.228439	0.202081
GOTERM_BP_DIRECT	GO:0032436~positive regulation of proteasomal ubiquitin-dependent protein catabolic process	14	0.713921	0.000517571	CSNK1A1, ZFAND2A, RNF19B, CLU, HSPBP1, SMAD7, AURKA, RNF144B, DAB2, GCLC, RNF125, RNF138, TRIB1, SOCS4	1324	41	11368	2.93184	0.849418	0.210249	0.209846
GOTERM_CC_DIRECT	GO:0005811~lipid particle	11	0.560938	0.00846108	EHD1, SCCPDH, ANXA2, RSAD2, AIFM2, ALOX15, LPCAT1, ACSL4, HSD17B13, ACSL3, CKAP4	1463	38	12833	2.53918	0.987209	0.217027	0.211527
KEGG_PATHWAY	ssc00140:Steroid hormone biosynthesis	12	0.611933	0.0424084	HSD11B1, UGT2B31, HSD11B2, STS, SULT1E1, SRD5A1, HSD17B2, HSD17B3, HSD17B12, CYP7B1, CYP7A1, UGT1A6	844	52	7001	1.91424	0.999996	0.242576	0.214587
GOTERM_BP_DIRECT	GO:0043123~positive regulation of I-kappaB kinase/NF-kappaB signaling	23	1.17287	0.000697382	ECM1, NDFIP2, CD40, TRIM62, GOLT1B, TRAF3IP2, F2R, LPAR1, CXXC5, TICAM1, LITAF, IL1A, GJA1, MAVS, IL1B2, UBD, CTH, TNFSF10, REL, HMOX1, S100A12, CCDC22, MAP3K14	1324	92	11368	2.14653	0.922013	0.241475	0.241013
GOTERM_BP_DIRECT	GO:0008152~metabolic process	21	1.07088	0.000779419	BCKDHB, ECI2, ACSL5, ACSL4, ACSL3, LYZ, LCLAT1, MCAT, ACSF2, AGPAT3, AGPAT4, SULF2, GALNS, STS, AUH, GPAT4, GSTA2, ENPP4, ENPP5, UGT1A6	1324	81	11368	2.22603	0.942239	0.241475	0.241013
GOTERM_BP_DIRECT	GO:0006954~inflammatory response	38	1.93779	0.000792589	PTGER4, CD40, ECM1, CXCL9, PTGER2, PTGS2, AIF1, THBS1, LIPA, PTGS1, RELB, C3, CCL5, NFKBIZ, BDKRB2, S100A12, CCL2, CD14, CCR5, NGFR, SMAD1, ANXA1, TGFB1, SPHK1, RARRES2, F2R, TNFRSF1B, NFKB2, TLR1, CXCL10, MAPKAPK2, REL, PLP1, FAS, IL17D, TLR4, EPHA2, NFE2L2	1324	187	11368	1.74477	0.944957	0.241475	0.241013
KEGG_PATHWAY	ssc05160:Hepatitis C	23	1.17287	0.0488923	SCARB1, RNASEL, CDKN1A, STAT1, DDX58, EGF, STAT2, PIK3CD, TRAF2, IFIT1, TICAM1, CLDN1, PIAS1, NFKBIA, PPP2CA, SOCS3, OCLN, MAVS, PPP2R1A, OAS2, SOS1, SOS2, IFNAR1	844	127	7001	1.50225	0.999999	0.274181	0.242544
GOTERM_CC_DIRECT	GO:0005777~peroxisome	12	0.611933	0.010537	GSTK1, PHYH, ACBD5, SZT2, AMACR, ACOX1, TYSND1, FAR1, ACADM, CROT, TMEM173, DHRS4	1463	45	12833	2.33912	0.995635	0.257403	0.25088
KEGG_PATHWAY	ssc05169:Epstein-Barr virus infection	21	1.07088	0.0522611	CDKN1A, ENTPD1, CD40, PSMD12, ENTPD3, SLA-5, DDX58, PIK3CD, TNFAIP3, TRAF2, ITGAL, RELB, NFKB2, NFKBIA, SPN, PLCG2, NFKBIE, MAP3K14, CD44, MAP2K6, NFKBIB	844	114	7001	1.52803	1	0.287436	0.25427
GOTERM_CC_DIRECT	GO:0031012~extracellular matrix	19	0.968893	0.0119281	ECM1, ANXA2, COL14A1, AHSG, MMP2, RARRES2, DPT, MMP8, F3, CLU, THBS1, ADAMTS20, LGALS3, MMP14, EFEMP1, SLPI, IGFBP7, APOE, LMCD1	1463	90	12833	1.8518	0.997879	0.278142	0.271094
GOTERM_CC_DIRECT	GO:0005765~lysosomal membrane	22	1.12188	0.0131121	ATP6V1A, SCARB1, ENPEP, ANXA2, STX7, SPNS2, GNAI3, LAPTM5, CTNS, LITAF, MFSD12, DPP4, ANPEP, TMEM79, ATP6V0A2, ANXA6, ENPP1, SLC15A3, RNF152, GPLD1, ATP6V1C2, ITM2C	1463	111	12833	1.73854	0.998853	0.281288	0.274159
GOTERM_CC_DIRECT	GO:0001891~phagocytic cup	5	0.254972	0.0131856	ANXA1, LCP1, AIF1, CORO1A, MYO1G	1463	9	12833	4.87317	0.998896	0.281288	0.274159
GOTERM_CC_DIRECT	GO:0005829~cytosol	102	5.20143	0.013708	CDA, AHCYL2, ANKRD33, ABAT, SAT1, CLU, CNDP1, EIF4ENIF1, GJA1, RNF115, RGS2, PPP2R1A, UROD, DPYSL2, ARHGDIB, CAPN2, LGALS8, CA13, ZBP1, ACOT7, PRKCH, NRBP1, MAPK8IP1, TOM1L1, CARHSP1, MAP1B, S100A6, CMPK2, HPRT1, ACOT6, CFTR, ATP6V1A, BEX3, GRB7, HSPA4L, ALOX15, RHOBTB3, CORO1A, HIF1A, ZFP36L2, NLN, RIC8B, HSPH1, BAG3, BTBD3, G3BP2, PCK1, RALGDS, DENND4C, WDYHV1, NFKB2, NFKBIA, FERMT1, FAM160A2, …	1463	718	12833	1.24612	0.999159	0.281288	0.274159
KEGG_PATHWAY	ssc04622:RIG-I-like receptor signaling pathway	14	0.713921	0.0596563	DDX58, TRAF2, ISG15, TMEM173, NFKBIA, IFIH1, CXCL10, CYLD, MAVS, RNF125, DHX58, TRIM25, FADD, NFKBIB	844	68	7001	1.7078	1	0.321919	0.284775
KEGG_PATHWAY	ssc00983:Drug metabolism - other enzymes	8	0.407955	0.0611297	UGT2B31, CDA, TPMT, HPRT1, UPP1, GUSB, CES1, UGT1A6	844	30	7001	2.21201	1	0.323761	0.286404
KEGG_PATHWAY	ssc05164:Influenza A	28	1.42784	0.0661629	RNASEL, PIK3CD, IFIH1, SOCS3, CCL5, TNFSF10, CCL2, TRIM25, MAP2K6, IVNS1ABP, FDPS, RSAD2, STAT1, DDX58, IFNGR2, STAT2, MX1, TICAM1, NFKBIA, CXCL10, IL1A, MAVS, OAS2, IL1B2, FAS, TLR4, NFKBIB, IFNAR1	844	167	7001	1.39078	1	0.340454	0.301171
KEGG_PATHWAY	ssc00330:Arginine and proline metabolism	10	0.509944	0.0666623	MAOB, ALDH2, ALDH1B1, SMOX, P4HA3, GOT2, SMS, SAT1, CNDP1, CNDP2	844	43	7001	1.92908	1	0.340454	0.301171
GOTERM_BP_DIRECT	GO:0035987~endodermal cell differentiation	9	0.45895	0.0011429	COL4A2, LAMB3, COL7A1, MMP2, ITGB2, ITGAV, INHBA, ITGA5, MMP8	1324	20	11368	3.86375	0.984732	0.304912	0.304329
GOTERM_BP_DIRECT	GO:0001666~response to hypoxia	16	0.81591	0.00116761	SMAD3, MMP2, CAV1, CXCR4, PLOD2, PLAT, PLOD1, PGF, DPP4, EDNRA, PLAU, FUNDC1, UCP2, SCAP, ANG, CRYAB	1324	55	11368	2.49778	0.986052	0.304912	0.304329
GOTERM_CC_DIRECT	GO:0005905~clathrin-coated pit	7	0.356961	0.0158456	ATAT1, TF, DAB2, TFRC, MYO6, ACKR3, REPS1	1463	19	12833	3.23168	0.999724	0.312646	0.304723
KEGG_PATHWAY	ssc01040:Biosynthesis of unsaturated fatty acids	6	0.305966	0.0691096	FADS2, ACOT7, ACOX1, HSD17B12, FADS1, HACD4	844	19	7001	2.61948	1	0.346761	0.30675
KEGG_PATHWAY	ssc00640:Propanoate metabolism	7	0.356961	0.0714888	LDHA, ACSS2, ABAT, ACADM, ACSS1, ACACB, ACAT1	844	25	7001	2.32261	1	0.352514	0.311839
KEGG_PATHWAY	ssc04310:Wnt signaling pathway	22	1.12188	0.0749544	CAMK2D, FZD5, CSNK1A1, FZD7, WNT7B, LEF1, PRICKLE2, LRP5, WNT7A, NFATC1, FZD10, FOSL1, PPP3CA, VANGL2, CCND1, SOX17, WIF1, BAMBI, TBL1XR1, RAC2, GPC4, TBL1X	844	126	7001	1.44834	1	0.357761	0.316481
KEGG_PATHWAY	ssc05145:Toxoplasmosis	19	0.968893	0.0758874	CD40, TGFB1, LAMB3, STAT1, LAMA1, IL10RB, LAMB2, IFNGR2, IL10RA, GNAI3, NFKBIA, CASP3, PPIF, ITGA6, CCR5, TLR4, MAP2K6, BCL2L1, NFKBIB	844	105	7001	1.501	1	0.357761	0.316481
KEGG_PATHWAY	ssc04015:Rap1 signaling pathway	33	1.68281	0.0763057	CSF1, SRC, ITGB3, ITGB2, GNAI3, LPAR1, PIK3CD, LPAR3, SIPA1L2, ITGAL, THBS1, EFNA4, RASGRP3, PDGFC, RAC2, RALGDS, MAP2K6, MAGI1, NGFR, EGF, INSR, MAGI3, F2R, IGF1, PGF, MRAS, PRKD3, RAPGEF1, RAPGEF2, CALM1, RAPGEF5, MET, EPHA2	844	206	7001	1.32881	1	0.357761	0.316481
KEGG_PATHWAY	ssc05219:Bladder cancer	9	0.45895	0.0789425	CDKN1A, CCND1, EGF, SRC, DAPK2, MMP2, ERBB2, THBS1, HBEGF	844	38	7001	1.96461	1	0.361653	0.319924
KEGG_PATHWAY	ssc00480:Glutathione metabolism	11	0.560938	0.0796648	GSTK1, GPX2, GCLC, GPX3, GSTA2, ANPEP, SMS, GPX8, MGST2, GGT1, PGD	844	51	7001	1.78912	1	0.361653	0.319924
GOTERM_BP_DIRECT	GO:0032496~response to lipopolysaccharide	19	0.968893	0.00142406	PTGER4, NGFR, CD40, CXCL9, PTGER2, F2R, TNFRSF1B, NFKBIA, RPS6KA3, CXCL10, DUSP10, SLPI, MAPKAPK3, BDKRB2, ACP5, FAS, TRIB1, IFNAR1, IDO1	1324	73	11368	2.23474	0.994547	0.347091	0.346426
KEGG_PATHWAY	ssc04145:Phagosome	24	1.22387	0.0887595	ATP6V1A, SCARB1, DYNC1I2, TFRC, ITGB5, SLA-5, ITGB3, ITGB2, STX7, TAP2, TAP1, THBS2, CORO1A, THBS1, C3, MRC2, TUBB6, CTSL, ITGAV, CD14, ITGA5, TLR4, ATP6V1C2, ATP6V1B1	844	143	7001	1.39217	1	0.396644	0.350878
GOTERM_CC_DIRECT	GO:0002102~podosome	5	0.254972	0.0200207	SCIN, VCAM1, TPM4, LCP1, FERMT3	1463	10	12833	4.38585	0.999969	0.380373	0.370734
GOTERM_CC_DIRECT	GO:0000118~histone deacetylase complex	6	0.305966	0.0215026	HDAC5, MECOM, TBL1XR1, NRIP1, ZNF217, TBL1X	1463	15	12833	3.50868	0.999986	0.380373	0.370734
GOTERM_CC_DIRECT	GO:0031941~filamentous actin	6	0.305966	0.0215026	FERMT1, TPM4, MYO6, FSCN1, TMSB10, FERMT2	1463	15	12833	3.50868	0.999986	0.380373	0.370734
KEGG_PATHWAY	ssc00910:Nitrogen metabolism	5	0.254972	0.0966003	GLUD1, CA2, CA4, CA8, CA13	844	15	7001	2.76501	1	0.422202	0.373487
KEGG_PATHWAY	ssc00052:Galactose metabolism	7	0.356961	0.0974313	HK3, UGP2, B4GALT1, HKDC1, AKR1B1, GALM, HK2	844	27	7001	2.15056	1	0.422202	0.373487
KEGG_PATHWAY	ssc04978:Mineral absorption	9	0.45895	0.100536	S100G, TF, MT1A, FXYD2, CYBRD1, HMOX1, ATP1B3, TRPM7, SLC5A1	844	40	7001	1.86638	1	0.429153	0.379635
GOTERM_CC_DIRECT	GO:0005923~bicellular tight junction	14	0.713921	0.0234868	MAGI1, FZD5, DDX58, ANK3, CLDN1, MPP7, TGFBR1, OCLN, DLG1, MARVELD2, JAML, MICALL2, RAPGEF2, MPDZ	1463	63	12833	1.94927	0.999995	0.401624	0.391447
KEGG_PATHWAY	ssc04976:Bile secretion	13	0.662927	0.110777	SCARB1, ABCB1, AQP8, ATP1B3, SLC5A1, SLC4A4, CYP7A1, SLC9A1, CA2, FXYD2, SLCO1A2, CFTR, SULT2A1	844	68	7001	1.58581	1	0.455447	0.402895
KEGG_PATHWAY	ssc04960:Aldosterone-regulated sodium reabsorption	9	0.45895	0.112456	HSD11B2, SCNN1G, FXYD2, INSR, SCNN1B, NEDD4L, PIK3CD, ATP1B3, IGF1	844	41	7001	1.82086	1	0.455447	0.402895
KEGG_PATHWAY	ssc00524:Butirosin and neomycin biosynthesis	3	0.152983	0.113064	HK3, HKDC1, HK2	844	5	7001	4.97701	1	0.455447	0.402895
KEGG_PATHWAY	ssc05146:Amoebiasis	18	0.917899	0.11611	SERPINB2, TGFB1, LAMB3, LAMA1, LAMB2, IL1R2, ITGB2, HSPB1, PIK3CD, SERPINB9, GNA14, COL3A1, COL4A2, IL1B2, CASP3, COL5A2, CD14, TLR4	844	104	7001	1.43568	1	0.455447	0.402895
KEGG_PATHWAY	ssc00062:Fatty acid elongation	6	0.305966	0.116215	ACAA2, ACOT7, PPT2, HSD17B12, ELOVL7, HACD4	844	22	7001	2.26228	1	0.455447	0.402895
KEGG_PATHWAY	ssc00280:Valine, leucine and isoleucine degradation	10	0.509944	0.11625	ACAA2, AUH, ALDH2, ALDH1B1, BCKDHB, ABAT, ACADM, BCAT1, ACADSB, ACAT1	844	48	7001	1.72813	1	0.455447	0.402895
GOTERM_CC_DIRECT	GO:0005887~integral component of plasma membrane	96	4.89546	0.0276323	DDR1, SCARB1, STEAP3, CD40, STEAP4, TFRC, AQP8, ICAM2, ATP2A2, SLC2A3, CLDN1, SLC4A4, SLC2A8, RXFP3, SPN, MRC2, SLC16A6, SLC39A8, CNGA4, ICOSLG, EPHB3, MFSD2A, CD53, ABCC1, SLC13A4, FCER1G, SEMA6A, TRPC1, SLC6A15, PLAUR, TNFRSF1B, IL17RB, TM4SF1, TLR1, SLC7A4, SLC5A6, SCNN1G, SLC7A9, CD47, EPHA1, SLC29A1, PLPP2, TLR4, EPHA2, IFNAR1, HBEGF, PTGER4, NOTCH2, SLC24A4, SLC43A2, PTGER2, LPAR1, SLCO5A1,…	1463	690	12833	1.22041	0.999999	0.415405	0.404878
GOTERM_CC_DIRECT	GO:0016328~lateral plasma membrane	8	0.407955	0.0280813	GJA1, DLG1, ANXA1, VANGL2, IQGAP1, ANK3, CLDN1, ATP6V1B1	1463	27	12833	2.59902	1	0.415405	0.404878
GOTERM_CC_DIRECT	GO:0072562~blood microparticle	13	0.662927	0.0282862	TGFB1, TFRC, AHSG, APOA1, C4BPA, CLU, JCHAIN, SDCBP, TF, SERPING1, APOE, ANGPTL4, C1QC	1463	58	12833	1.96607	1	0.415405	0.404878
GOTERM_CC_DIRECT	GO:0031234~extrinsic component of cytoplasmic side of plasma membrane	10	0.509944	0.0283415	TEC, FES, SRC, ALOX15, S100A6, ABL2, PTK2B, CSK, IQGAP1, FERMT2	1463	39	12833	2.24915	1	0.415405	0.404878
GOTERM_CC_DIRECT	GO:0042470~melanosome	10	0.509944	0.0283415	GCHFR, HSP90AA1, MMP14, TFRC, ANXA2, TMEM33, RAB27A, RAB27B, SYTL2, CTSB	1463	39	12833	2.24915	1	0.415405	0.404878
GOTERM_BP_DIRECT	GO:0006486~protein glycosylation	15	0.764916	0.00192849	GALNT12, B3GALNT1, COG7, GALNT15, GALNT18, FUT1, GALNT10, OAS2, B3GALT2, B3GNT5, B3GNT3, B3GNT2, ST6GALNAC4, ST3GAL1, GCNT7	1324	52	11368	2.47676	0.999141	0.44066	0.439816
GOTERM_BP_DIRECT	GO:0001525~angiogenesis	22	1.12188	0.0022763	ENPEP, FZD5, ANXA2, CAV1, UBP1, WNT7A, THY1, VASH1, HIF1A, PGF, CTGF, ADGRG1, NOV, SOX17, ANPEP, ACKR3, PTK2B, ITGAV, ANG, ANGPTL4, RAMP1, EPHB3	1324	94	11368	2.00951	0.99976	0.489538	0.488601
GOTERM_CC_DIRECT	GO:0005637~nuclear inner membrane	6	0.305966	0.0365755	ERN1, SMAD1, DPY19L1, SMAD3, DPY19L3, LMNB2	1463	17	12833	3.09589	1	0.521202	0.507994
GOTERM_BP_DIRECT	GO:0042632~cholesterol homeostasis	11	0.560938	0.0025492	EHD1, NUS1, SCARB1, CAV1, LIPG, LRP5, APOA1, APOE, SLC37A4, CYP7A1, ABCG1	1324	32	11368	2.95147	0.999912	0.517772	0.51678
GOTERM_BP_DIRECT	GO:0009611~response to wounding	7	0.356961	0.00322103	GJA1, TGFB1, ITGB4, F2R, CCL2, VASH1, SULF2	1324	14	11368	4.29305	0.999992	0.59113	0.589998
GOTERM_BP_DIRECT	GO:0048565~digestive tract development	9	0.45895	0.00323375	COL3A1, CCKBR, ITGB4, PDGFC, ITGA6, GATA3, GATA2, PKD1, LGR4	1324	23	11368	3.35978	0.999993	0.59113	0.589998
GOTERM_BP_DIRECT	GO:0016477~cell migration	21	1.07088	0.00349823	ENPEP, TGFB1, SRC, SDC2, SDC3, THBS1, CTGF, EFNB2, MMP14, BAMBI, PODXL, FSCN1, ABL2, ITGAV, CSK, ANG, HES1, LCP1, TSPAN1, TNS3, EPHB3	1324	91	11368	1.98141	0.999997	0.609025	0.607859
GOTERM_CC_DIRECT	GO:0005884~actin filament	8	0.407955	0.0477196	TPM4, WIPF1, SRC, RAC2, PLS3, LCP1, AIF1, CORO1A	1463	30	12833	2.33912	1	0.632508	0.616479
GOTERM_CC_DIRECT	GO:0045111~intermediate filament cytoskeleton	7	0.356961	0.0480854	BCAS3, ZNF175, SAP30BP, MTRR, TRIM29, CTNS, EVPL	1463	24	12833	2.55841	1	0.632508	0.616479
GOTERM_CC_DIRECT	GO:0001772~immunological synapse	7	0.356961	0.0480854	CD53, LGALS3, DLG1, ALCAM, STX7, SOCS6, CORO1A	1463	24	12833	2.55841	1	0.632508	0.616479
GOTERM_CC_DIRECT	GO:0030027~lamellipodium	15	0.764916	0.0510904	TESC, PARVA, PTPN13, AIF1, CORO1A, ACTA2, DPP4, FGD4, ABLIM1, PODXL, FSCN1, RAC2, PTK2B, FLOT2, MYO1G	1463	77	12833	1.70877	1	0.655235	0.638631
GOTERM_CC_DIRECT	GO:0005856~cytoskeleton	16	0.81591	0.0557491	PLEKHH2, PLEKHH3, MVP, PXN, PTPN21, PTPN13, PPP1R18, AIF1, PDLIM1, TEC, EPB41L1, EPB41L2, FSCN1, S100A12, PTK2B, PTPN4	1463	85	12833	1.65114	1	0.697544	0.679867
GOTERM_BP_DIRECT	GO:0070373~negative regulation of ERK1 and ERK2 cascade	11	0.560938	0.00417378	PTPN1, DLG1, PTPRR, TNIP1, GPER1, SPRY4, LIF, RAPGEF1, TIMP3, NDRG2, DUSP6	1324	34	11368	2.77786	1	0.693606	0.692278
GOTERM_CC_DIRECT	GO:0001726~ruffle	9	0.45895	0.0609156	TNFRSF12A, PODXL, TESC, MYO6, FSCN1, TRPM7, IQGAP1, LCP1, FGD2	1463	38	12833	2.07751	1	0.74404	0.725185
GOTERM_MF_DIRECT	GO:0030145~manganese ion binding	10	0.509944	0.000716287	MRE11, B4GALT1, DYRK2, GALNT2, GALNT1, PIM1, ABL2, SOD2, PCK1, PPEF1	1234	24	11048	3.73042	0.520578	0.73491	0.73491
GOTERM_CC_DIRECT	GO:0005901~caveola	8	0.407955	0.0647109	SCARB1, SRC, CAV1, PTCH1, F2R, EMP2, LRP8, BMPR1A	1463	32	12833	2.19293	1	0.75447	0.735351
GOTERM_CC_DIRECT	GO:0031966~mitochondrial membrane	8	0.407955	0.0647109	GLUD1, RNF144B, MAVS, UCP2, SORD, TSPO, CLU, SLC25A33	1463	32	12833	2.19293	1	0.75447	0.735351
GOTERM_BP_DIRECT	GO:0030593~neutrophil chemotaxis	12	0.611933	0.00479941	LGALS3, FCER1G, CSF3R, JAML, CCL5, PDE4D, ITGB2, CCL2, SLC37A4, S100A9, VAV1, S100A8	1324	40	11368	2.57583	1	0.738088	0.736675
GOTERM_BP_DIRECT	GO:0051592~response to calcium ion	7	0.356961	0.00484522	PEF1, TRPC1, CAV1, ITPR3, THBS1, SEC31A, SLC25A13	1324	15	11368	4.00685	1	0.738088	0.736675
GOTERM_CC_DIRECT	GO:0033256~I-kappaB/NF-kappaB complex	3	0.152983	0.0665223	REL, NFKB2, RELB	1463	4	12833	6.57878	1	0.758354	0.739137
GOTERM_CC_DIRECT	GO:0005739~mitochondrion	93	4.74248	0.0683041	ALDH1L1, ACAA2, HSP90AB1, ECI2, ABAT, CROT, NR3C1, CLU, NADK2, HK3, LACTB, GJA1, ATIC, GM2A, RFK, DPYSL2, DACT2, FDXR, ANXA6, TSPO, ACADM, SYBU, AASS, SOX4, PSTK, CTSB, METTL17, PHYH, HSDL1, ACSL1, MMP2, SORD, ACOD1, ACSL4, QRSL1, NT5C3A, ERN1, MRPL50, HSH2D, ALDH5A1, ACOX1, CRY2, AGPS, ADAM12, CRY1, PTRH1, CMPK2, MTFR1, BCAT1, CRYAB, ABCG1, SLC25A13, AGPAT5, ATP6V1A, GTPBP10, LRP5, PHYHIPL, ABHD…	1463	695	12833	1.17377	1	0.76174	0.742436
GOTERM_BP_DIRECT	GO:0007160~cell-matrix adhesion	13	0.662927	0.00524267	VCAM1, ITGB4, ITGB3, PXN, ITGB2, EMP2, ITGAL, CTGF, COL3A1, ITGB8, ITGA6, ITGAV, MUC4	1324	46	11368	2.42651	1	0.750038	0.748602
GOTERM_BP_DIRECT	GO:0032743~positive regulation of interleukin-2 production	6	0.305966	0.00535016	SASH3, ANXA1, CD83, PDE4D, PDE4B, TRAF2	1324	11	11368	4.68333	1	0.750038	0.748602
GOTERM_BP_DIRECT	GO:0014909~smooth muscle cell migration	4	0.203978	0.00574427	DDR1, NOV, PLAU, PLAT	1324	4	11368	8.5861	1	0.750038	0.748602
GOTERM_BP_DIRECT	GO:0001765~membrane raft assembly	4	0.203978	0.00574427	ANXA2, FLOT2, EMP2, S100A10	1324	4	11368	8.5861	1	0.750038	0.748602
GOTERM_MF_DIRECT	GO:0017017~MAP kinase tyrosine/serine/threonine phosphatase activity	6	0.305966	0.0014705	DUSP4, DUSP5, DUSP10, DUSP1, DUSP18, DUSP6	1234	9	11048	5.96867	0.779056	0.754368	0.754368
GOTERM_BP_DIRECT	GO:0045087~innate immune response	32	1.63182	0.00605275	C1QA, C1S, SRC, JCHAIN, RELB, C3, S100A12, ABL2, PTK2B, CSK, CD14, FADD, TRIM62, ANXA1, FCER1G, RSAD2, DDX58, MX2, TMEM173, NFKB2, ISG20, TLR1, MAVS, TEC, VNN1, SLPI, FES, REL, ANG, TLR4, S100A9, S100A8	1324	168	11368	1.63545	1	0.763063	0.761602
GOTERM_BP_DIRECT	GO:0048661~positive regulation of smooth muscle cell proliferation	7	0.356961	0.00699888	STAT1, ID2, CCL5, HMOX1, IGF1, AIF1, HBEGF	1324	16	11368	3.75642	1	0.790648	0.789134
GOTERM_BP_DIRECT	GO:0000165~MAPK cascade	10	0.509944	0.00709559	MEF2A, SMAD1, MEF2B, TGFB1, MAPKAPK3, CAV1, CCL5, MAPKAPK2, CCL2, CCR5	1324	31	11368	2.76971	1	0.790648	0.789134
GOTERM_BP_DIRECT	GO:0050727~regulation of inflammatory response	10	0.509944	0.00709559	SEMA7A, ANXA1, PGLYRP2, TNIP1, AHSG, TNFAIP3, NR1D2, GGT1, PIK3AP1, S100A8	1324	31	11368	2.76971	1	0.790648	0.789134
GOTERM_BP_DIRECT	GO:0097190~apoptotic signaling pathway	9	0.45895	0.00750369	SPN, NGFR, TFPT, CD40, SGPL1, CAV1, ANXA6, TNFRSF1B, TICAM1	1324	26	11368	2.97211	1	0.790648	0.789134
GOTERM_BP_DIRECT	GO:0001889~liver development	9	0.45895	0.00750369	SMAD3, CITED2, RB1CC1, HES1, ACADM, JARID2, SOD2, PKD1, SEC63	1324	26	11368	2.97211	1	0.790648	0.789134
GOTERM_BP_DIRECT	GO:0033209~tumor necrosis factor-mediated signaling pathway	8	0.407955	0.00756911	CD40, ADAM17, KRT18, STAT1, PTK2B, FAS, CDIP1, TRAF2	1324	21	11368	3.2709	1	0.790648	0.789134
GOTERM_BP_DIRECT	GO:0042102~positive regulation of T cell proliferation	11	0.560938	0.00802513	SPN, SASH3, ANXA1, PNP, VCAM1, TFRC, CCL5, HES1, VTCN1, AIF1, CORO1A	1324	37	11368	2.55263	1	0.801229	0.799695
GOTERM_BP_DIRECT	GO:0043691~reverse cholesterol transport	6	0.305966	0.00830192	ABCA1, SCARB1, LIPG, APOA1, APOE, ABCG1	1324	12	11368	4.29305	1	0.801229	0.799695
GOTERM_BP_DIRECT	GO:0043065~positive regulation of apoptotic process	21	1.07088	0.00832787	GADD45B, CLU, DUSP6, GADD45G, NET1, BCL2L10, SCIN, RASSF2, BIN1, AIFM2, UBD, NEURL1, HMOX1, ITGA6, IRF5, SLIT2, GPLD1, SOX4, PPID, BCL2L1, SPDEF	1324	98	11368	1.83988	1	0.801229	0.799695
GOTERM_BP_DIRECT	GO:0042993~positive regulation of transcription factor import into nucleus	5	0.254972	0.00868362	MAVS, SMAD3, DDX58, HCLS1, TMEM173	1324	8	11368	5.36631	1	0.814034	0.812475
GOTERM_BP_DIRECT	GO:0008284~positive regulation of cell proliferation	34	1.73381	0.00935862	CSF3, HILPDA, ADM, DPP4, SDCBP, RAB25, GRK5, GPER1, PDGFC, RAC2, PTK2B, TIMP1, TNS3, SOX4, TGFB1, STAT1, F2R, LIF, EMP2, IGF1, NCCRP1, CXCL10, DLG1, CCKBR, CCPG1, BAMBI, MZB1, HCLS1, CD47, EPHA1, SLC25A33, BCL2L1, HBEGF	1324	187	11368	1.56111	1	0.855378	0.85374
GOTERM_BP_DIRECT	GO:0010718~positive regulation of epithelial to mesenchymal transition	7	0.356961	0.00976806	SDCBP, DAB2, TGFB1, RGCC, SMAD3, BAMBI, LEF1	1324	17	11368	3.53545	1	0.871025	0.869357
GOTERM_CC_DIRECT	GO:0005623~cell	11	0.560938	0.0989655	HK3, ERP44, TF, XK, TXNRD3, CCKBR, ANXA6, TTC7A, SLC37A4, HK2, TGFBR1	1463	56	12833	1.72301	1	1	0.976562
GOTERM_CC_DIRECT	GO:0030659~cytoplasmic vesicle membrane	5	0.254972	0.100183	ANXA1, APPBP2, GPER1, SPIRE2, RHBG	1463	16	12833	2.74116	1	1	0.976562
GOTERM_CC_DIRECT	GO:0005576~extracellular region	56	2.85569	0.100568	PGLYRP2, C4BPA, IFI30, CXCL14, CTGF, C1QTNF3, GLIPR1, GNLY, GLIPR2, LIPG, ACP5, TIMP1, B2M, FST, IGFBP2, RNASE4, RNASE1, F5, RBP4, MZB1, ANOS1, FETUB, ANG, GAS6, NBL1, CFB, C1QB, C1QA, C1S, HTRA3, ASIP, C2, PRRG4, NPY, S100A12, IGFBP7, ST3GAL1, CD163, NMB, TGFB1, CDSN, GALNT1, LIF, ISG15, INHBA, LYZ, CD2, CXCL10, TCN1, NMU, LCN2, CCDC3, MELTF, IL17D, C1QC, FBN1	1463	407	12833	1.20692	1	1	0.976562
GOTERM_CC_DIRECT	GO:0031985~Golgi cisterna	3	0.152983	0.102633	GOLGA5, GCNT1, GGTA1P	1463	5	12833	5.26302	1	1	0.976562
GOTERM_CC_DIRECT	GO:0043235~receptor complex	11	0.560938	0.10843	NOTCH2, DDR1, SMAD3, EGF, TRPC1, ERBB2, LRP5, LOXL4, ITPR3, LRP8, RAMP1	1463	57	12833	1.69278	1	1	0.976562
GOTERM_CC_DIRECT	GO:0005635~nuclear envelope	11	0.560938	0.118392	PARP11, CLIP1, BIN1, GPER1, S100A6, TYRO3, RAC2, ANXA7, MGST2, PARP16, HTATIP2	1463	58	12833	1.6636	1	1	0.976562
GOTERM_CC_DIRECT	GO:0005770~late endosome	11	0.560938	0.118392	TF, SLC30A3, SRC, STX7, F2R, SLC30A4, CXCR4, RAPGEF2, CTNS, CLCN3, IFNAR1	1463	58	12833	1.6636	1	1	0.976562
GOTERM_CC_DIRECT	GO:0030175~filopodium	7	0.356961	0.118898	ACTA2, FGD4, VCAM1, PODXL, FSCN1, LCP1, MYO1G	1463	30	12833	2.04673	1	1	0.976562
GOTERM_CC_DIRECT	GO:0005902~microvillus	7	0.356961	0.118898	ATP6V1A, TGFB1, VCAM1, FSCN1, USH1C, ATP6V1B1, MYO1G	1463	30	12833	2.04673	1	1	0.976562
GOTERM_MF_DIRECT	GO:0004725~protein tyrosine phosphatase activity	17	0.866905	0.00379236	DUSP4, DUSP5, MTMR1, PTPN1, PTPRR, EYA2, DUSP1, PTPN21, DUSP18, PTPN13, CDC14B, SSH1, CDC25B, DUSP10, PTPRC, PTPRZ1, UBASH3B	1234	70	11048	2.1743	0.979725	0.993379	0.993379
GOTERM_MF_DIRECT	GO:0051015~actin filament binding	11	0.560938	0.00387282	SCIN, TPM4, WIPF1, MYO6, FSCN1, PLS3, NEXN, LCP1, CORO2A, AIF1, CORO1A	1234	35	11048	2.8138	0.981337	0.993379	0.993379
GOTERM_BP_DIRECT	GO:0032495~response to muramyl dipeptide	4	0.203978	0.0131176	NFKBIA, JAG1, TNFAIP3, IRF5	1324	5	11368	6.86888	1	1	0.998358
GOTERM_BP_DIRECT	GO:0060999~positive regulation of dendritic spine development	4	0.203978	0.0131176	NEURL1, CAMK1, APOE, MAPK6	1324	5	11368	6.86888	1	1	0.998358
GOTERM_BP_DIRECT	GO:2000178~negative regulation of neural precursor cell proliferation	5	0.254972	0.0142043	BTG2, KDM2B, ID2, RAPGEF1, GATA2	1324	9	11368	4.77006	1	1	0.998358
GOTERM_BP_DIRECT	GO:0008285~negative regulation of cell proliferation	30	1.52983	0.0161887	NOTCH2, DDR1, BTG2, BTG1, B4GALT1, DPT, GATA3, NDRG1, RERG, ADGRG1, SCIN, TP53INP1, PTK2B, CSK, JARID2, SOX4, SMAD1, TGFB1, FZD5, TESC, F2R, LIF, P3H2, P3H3, INHBA, KLF4, IL1A, NEURL1, RAPGEF2, GPLD1	1324	166	11368	1.55171	1	1	0.998358
GOTERM_BP_DIRECT	GO:0032922~circadian regulation of gene expression	10	0.509944	0.0162482	MAGED1, ID2, BHLHE40, NAMPT, CRY2, NRIP1, CRY1, PPARGC1A, LGR4, RELB	1324	35	11368	2.45317	1	1	0.998358
GOTERM_BP_DIRECT	GO:0007179~transforming growth factor beta receptor signaling pathway	10	0.509944	0.0162482	SMAD1, COL3A1, TGFB1, SMAD3, HPGD, CITED2, SRC, FERMT2, TGFBR1, SMAD7	1324	35	11368	2.45317	1	1	0.998358
GOTERM_BP_DIRECT	GO:0060070~canonical Wnt signaling pathway	14	0.713921	0.0163806	FZD5, EGF, FZD7, TCF7, LEF1, LRP5, WNT7A, FZD10, KLF4, BCL9, ZNRF3, SOX17, TBL1XR1, SOX4	1324	59	11368	2.03738	1	1	0.998358
GOTERM_BP_DIRECT	GO:0043491~protein kinase B signaling	8	0.407955	0.0165144	CD40, TGFB1, CCL5, TYRO3, CCL2, IGF1, GAS6, EPHA2	1324	24	11368	2.86203	1	1	0.998358
GOTERM_BP_DIRECT	GO:0035019~somatic stem cell population maintenance	8	0.407955	0.0165144	BCL9, VANGL2, LRP5, WNT7A, HES1, GATA2, SOX4, ZFP36L2	1324	24	11368	2.86203	1	1	0.998358
GOTERM_BP_DIRECT	GO:0006979~response to oxidative stress	13	0.662927	0.0167762	NQO1, PRNP, GPX2, SCARA3, GPX3, GPX8, PTGS2, PTGS1, GCLC, PXDN, MSRB2, HMOX1, APOE	1324	53	11368	2.10603	1	1	0.998358
GOTERM_BP_DIRECT	GO:0034113~heterotypic cell-cell adhesion	6	0.305966	0.0172127	CD2, ITGB2, ITGAV, PARVA, ITGB7, ITGA5	1324	14	11368	3.67976	1	1	0.998358
GOTERM_BP_DIRECT	GO:0070830~bicellular tight junction assembly	6	0.305966	0.0172127	OCLN, DLG1, MARVELD2, MICALL2, CLDN1, MPP7	1324	14	11368	3.67976	1	1	0.998358
GOTERM_BP_DIRECT	GO:0006950~response to stress	6	0.305966	0.0172127	HSP90AB1, GADD45B, GADD45A, BDKRB2, AHSA1, GADD45G	1324	14	11368	3.67976	1	1	0.998358
GOTERM_BP_DIRECT	GO:0045429~positive regulation of nitric oxide biosynthetic process	6	0.305966	0.0172127	HSP90AA1, SOD2, KLF4, TICAM1, CLU, ASS1	1324	14	11368	3.67976	1	1	0.998358
GOTERM_BP_DIRECT	GO:0097192~extrinsic apoptotic signaling pathway in absence of ligand	7	0.356961	0.0174803	IL1A, BCL2L10, BAG3, EYA2, FAS, ITGAV, BCL2L1	1324	19	11368	3.1633	1	1	0.998358
GOTERM_BP_DIRECT	GO:0071230~cellular response to amino acid stimulus	9	0.45895	0.018475	COL3A1, SESN3, MMP2, NEURL1, COL5A2, PDGFC, CAPN2, CPEB4, BCL2L1	1324	30	11368	2.57583	1	1	0.998358
GOTERM_BP_DIRECT	GO:0001558~regulation of cell growth	9	0.45895	0.018475	DDR1, IGFBP5, IGFBP4, HTRA3, IGFBP2, FAM107A, IGFBP7, CYR61, CTGF	1324	30	11368	2.57583	1	1	0.998358
GOTERM_BP_DIRECT	GO:0006874~cellular calcium ion homeostasis	12	0.611933	0.0197549	CD40, SLC24A4, XK, CCL5, ATP13A4, ANXA7, STC1, ATP13A5, ATP2A2, ATP13A3, APOE, SLC37A4	1324	48	11368	2.14653	1	1	0.998358
GOTERM_BP_DIRECT	GO:0050728~negative regulation of inflammatory response	12	0.611933	0.0197549	PTGER4, SOCS3, SMAD3, NOV, GPER1, TYRO3, ADORA1, ACP5, APOA1, GATA3, APOE, TNFRSF1B	1324	48	11368	2.14653	1	1	0.998358
GOTERM_BP_DIRECT	GO:0008217~regulation of blood pressure	8	0.407955	0.0206917	ACTA2, EDNRA, ENPEP, EDNRB, NPY, LRP5, PTGS2, PTGS1	1324	25	11368	2.74755	1	1	0.998358
GOTERM_BP_DIRECT	GO:0006955~immune response	34	1.73381	0.0209444	CD274, CSF3, CD40, CXCL9, SLA-5, TNFAIP3, CTSW, CXCL14, THBS1, OASL, PNP, CCL5, TNFSF10, ENPP1, CCR5, B2M, NGFR, CD74, SMAD3, LIF, GZMB, SERPINB9, TNFRSF1B, VAV1, CXCL10, IL1A, SLPI, OAS2, IL1B2, FAS, MAP3K14, CD244, BMPR1A	1324	198	11368	1.47438	1	1	0.998358
GOTERM_BP_DIRECT	GO:0007159~leukocyte cell-cell adhesion	5	0.254972	0.0215237	TNIP1, CCL5, ITGB2, ITGA5, FERMT3	1324	10	11368	4.29305	1	1	0.998358
GOTERM_BP_DIRECT	GO:0034375~high-density lipoprotein particle remodeling	5	0.254972	0.0215237	SCARB1, LIPG, APOA1, APOE, ABCG1	1324	10	11368	4.29305	1	1	0.998358
GOTERM_BP_DIRECT	GO:0045921~positive regulation of exocytosis	5	0.254972	0.0215237	CADPS2, RAB27A, RAB27B, CFTR, EXPH5	1324	10	11368	4.29305	1	1	0.998358
GOTERM_BP_DIRECT	GO:0035025~positive regulation of Rho protein signal transduction	5	0.254972	0.0215237	ADGRG1, COL3A1, F2R, LPAR1, APOA1	1324	10	11368	4.29305	1	1	0.998358
GOTERM_BP_DIRECT	GO:0043537~negative regulation of blood vessel endothelial cell migration	5	0.254972	0.0215237	TGFB1, RGCC, VASH1, APOE, THBS1	1324	10	11368	4.29305	1	1	0.998358
GOTERM_BP_DIRECT	GO:0030154~cell differentiation	23	1.17287	0.0219054	NOTCH2, HES6, EHF, EYA2, ETV1, ETV6, CTGF, ETV7, TEC, NR6A1, DMTF1, FES, ANPEP, PLAGL1, AGR2, ABL2, PTK2B, CSK, ANG, MYBL2, ANGPTL4, CCHCR1, SPDEF	1324	121	11368	1.63207	1	1	0.998358
GOTERM_BP_DIRECT	GO:0043086~negative regulation of catalytic activity	7	0.356961	0.0225722	NQO1, ANXA1, PPP1R14C, ANXA2, TIMP3, TIMP1, ACACB	1324	20	11368	3.00514	1	1	0.998358
GOTERM_BP_DIRECT	GO:0048662~negative regulation of smooth muscle cell proliferation	6	0.305966	0.0233965	TNFAIP3, HMOX1, ANG, NDRG2, TRIB1, AIF1	1324	15	11368	3.43444	1	1	0.998358
GOTERM_BP_DIRECT	GO:0032689~negative regulation of interferon-gamma production	6	0.305966	0.0233965	CD274, PRNP, PGLYRP3, PGLYRP2, GATA3, GAS6	1324	15	11368	3.43444	1	1	0.998358
GOTERM_BP_DIRECT	GO:0002088~lens development in camera-type eye	6	0.305966	0.0233965	CRYGS, GJA1, DLG1, CTNS, GATA3, CRYAB	1324	15	11368	3.43444	1	1	0.998358
GOTERM_BP_DIRECT	GO:0050714~positive regulation of protein secretion	6	0.305966	0.0233965	TGFB1, ANG, IGF1, KCNN4, PPID, EXPH5	1324	15	11368	3.43444	1	1	0.998358
GOTERM_BP_DIRECT	GO:0071353~cellular response to interleukin-4	6	0.305966	0.0233965	HSP90AB1, LEF1, TCF7, GATA3, CORO1A, MCM2	1324	15	11368	3.43444	1	1	0.998358
GOTERM_BP_DIRECT	GO:0005977~glycogen metabolic process	6	0.305966	0.0233965	UGP2, PPP1R3C, PPP1R3D, PHKB, SLC37A4, GNMT	1324	15	11368	3.43444	1	1	0.998358
GOTERM_BP_DIRECT	GO:0042985~negative regulation of amyloid precursor protein biosynthetic process	4	0.203978	0.0239789	BACE2, ITM2A, ITM2B, ITM2C	1324	6	11368	5.72407	1	1	0.998358
GOTERM_BP_DIRECT	GO:0032963~collagen metabolic process	4	0.203978	0.0239789	P3H2, P3H1, P3H3, HIF1A	1324	6	11368	5.72407	1	1	0.998358
GOTERM_BP_DIRECT	GO:0022407~regulation of cell-cell adhesion	4	0.203978	0.0239789	PODXL, SRC, LEF1, EPHB3	1324	6	11368	5.72407	1	1	0.998358
GOTERM_BP_DIRECT	GO:0035457~cellular response to interferon-alpha	4	0.203978	0.0239789	GATA3, GAS6, IFIT2, IFNAR1	1324	6	11368	5.72407	1	1	0.998358
GOTERM_BP_DIRECT	GO:0045639~positive regulation of myeloid cell differentiation	4	0.203978	0.0239789	CSF3, JAG1, FES	1324	6	11368	5.72407	1	1	0.998358
GOTERM_BP_DIRECT	GO:0060054~positive regulation of epithelial cell proliferation involved in wound healing	4	0.203978	0.0239789	B4GALT1, JAML, FZD7, WNT7A	1324	6	11368	5.72407	1	1	0.998358
GOTERM_BP_DIRECT	GO:0045651~positive regulation of macrophage differentiation	4	0.203978	0.0239789	ID2, LIF, HCLS1, TRIB1	1324	6	11368	5.72407	1	1	0.998358
GOTERM_BP_DIRECT	GO:0030194~positive regulation of blood coagulation	4	0.203978	0.0239789	F2R, ENPP4, S100A9, NFE2L2	1324	6	11368	5.72407	1	1	0.998358
GOTERM_BP_DIRECT	GO:0007566~embryo implantation	7	0.356961	0.0285735	DDR1, VMP1, MMP2, LIF, EMP2, ITGAV, RECK	1324	21	11368	2.86203	1	1	0.998358
GOTERM_BP_DIRECT	GO:0050873~brown fat cell differentiation	7	0.356961	0.0285735	ARL4A, RGS2, LAMB3, PEX11A, RARRES2, ZNF516, ITGA6	1324	21	11368	2.86203	1	1	0.998358
GOTERM_BP_DIRECT	GO:0043113~receptor clustering	5	0.254972	0.0307658	DLG1, ITGB2, ITGB7, ITGAL, AGRN	1324	11	11368	3.90277	1	1	0.998358
GOTERM_BP_DIRECT	GO:0072661~protein targeting to plasma membrane	5	0.254972	0.0307658	TESC, PTCH1, ANK2, ANK3, GAS6	1324	11	11368	3.90277	1	1	0.998358
GOTERM_BP_DIRECT	GO:0071480~cellular response to gamma radiation	5	0.254972	0.0307658	EGR1, TLK2, TMEM109, CRYAB, BCL2L1	1324	11	11368	3.90277	1	1	0.998358
GOTERM_BP_DIRECT	GO:0046849~bone remodeling	5	0.254972	0.0307658	NOTCH2, RASSF2, LRP5, LGR4, EPHA2	1324	11	11368	3.90277	1	1	0.998358
GOTERM_BP_DIRECT	GO:0048754~branching morphogenesis of an epithelial tube	6	0.305966	0.0308499	MMP14, B4GALT1, MKS1, HNF1B, SLIT2, PKD1	1324	16	11368	3.21979	1	1	0.998358
GOTERM_BP_DIRECT	GO:0051289~protein homotetramerization	8	0.407955	0.0311339	CDA, ALDH5A1, CTH, HPRT1, ACACB, GNMT, GLS, CRYZ	1324	27	11368	2.54403	1	1	0.998358
GOTERM_BP_DIRECT	GO:0031397~negative regulation of protein ubiquitination	8	0.407955	0.0311339	GCLC, CAV1, CRY1, TNFAIP3, TSPO, ISG15, N4BP1, SOX4	1324	27	11368	2.54403	1	1	0.998358
GOTERM_BP_DIRECT	GO:0032868~response to insulin	7	0.356961	0.0355359	EGR1, SESN3, CRY2, IGFBP2, CRY1, SCAP, PCK1	1324	22	11368	2.73194	1	1	0.998358
GOTERM_BP_DIRECT	GO:0051453~regulation of intracellular pH	7	0.356961	0.0355359	SLC9A2, SLC4A8, SLC9A4, SLC4A11, SLC26A4, SLC4A4, SLC9A1	1324	22	11368	2.73194	1	1	0.998358
GOTERM_BP_DIRECT	GO:0030198~extracellular matrix organization	11	0.560938	0.0359494	POSTN, B4GALT1, SPINT1, GFOD2, HSD17B12, OLFML2A, RECK, SERPINB5, CYR61, ADAMTS20, NFKB2	1324	46	11368	2.0532	1	1	0.998358
GOTERM_BP_DIRECT	GO:0060337~type I interferon signaling pathway	3	0.152983	0.0374591	STAT1, STAT2, IFNAR1	1324	3	11368	8.5861	1	1	0.998358
GOTERM_BP_DIRECT	GO:0002248~connective tissue replacement involved in inflammatory response wound healing	3	0.152983	0.0374591	IL1A, F2R, HIF1A	1324	3	11368	8.5861	1	1	0.998358
GOTERM_BP_DIRECT	GO:0061009~common bile duct development	3	0.152983	0.0374591	SOX17, MKS1, HES1	1324	3	11368	8.5861	1	1	0.998358
GOTERM_BP_DIRECT	GO:0032268~regulation of cellular protein metabolic process	3	0.152983	0.0374591	PM20D2, CNDP1, SSH1	1324	3	11368	8.5861	1	1	0.998358
GOTERM_BP_DIRECT	GO:0061337~cardiac conduction	3	0.152983	0.0374591	MEF2A, GJA1, TRPM4	1324	3	11368	8.5861	1	1	0.998358
GOTERM_BP_DIRECT	GO:0071499~cellular response to laminar fluid shear stress	3	0.152983	0.0374591	KLF4, ASS1, NFE2L2	1324	3	11368	8.5861	1	1	0.998358
GOTERM_BP_DIRECT	GO:0007262~STAT protein import into nucleus	3	0.152983	0.0374591	EGF, F2R, HES1	1324	3	11368	8.5861	1	1	0.998358
GOTERM_BP_DIRECT	GO:0060708~spongiotrophoblast differentiation	3	0.152983	0.0374591	SOCS3, GJB5, LIF	1324	3	11368	8.5861	1	1	0.998358
GOTERM_BP_DIRECT	GO:0070100~negative regulation of chemokine-mediated signaling pathway	3	0.152983	0.0374591	CCL5, PADI2, SLIT2	1324	3	11368	8.5861	1	1	0.998358
GOTERM_BP_DIRECT	GO:0006564~L-serine biosynthetic process	3	0.152983	0.0374591	PSAT1, PHGDH, PSPH	1324	3	11368	8.5861	1	1	0.998358
GOTERM_BP_DIRECT	GO:0045599~negative regulation of fat cell differentiation	8	0.407955	0.0374796	TGFB1, SMAD3, JAG1, GPER1, ENPP1, GATA3, GATA2, SOD2	1324	28	11368	2.45317	1	1	0.998358
GOTERM_BP_DIRECT	GO:0060391~positive regulation of SMAD protein import into nucleus	4	0.203978	0.0383782	DAB2, TGFB1, RBPMS, BMPR1A	1324	7	11368	4.90634	1	1	0.998358
GOTERM_BP_DIRECT	GO:0001935~endothelial cell proliferation	4	0.203978	0.0383782	ERN1, SCARB1, DLG1, APOA1	1324	7	11368	4.90634	1	1	0.998358
GOTERM_BP_DIRECT	GO:0048596~embryonic camera-type eye morphogenesis	4	0.203978	0.0383782	KDM2B, FZD5, CITED2, TBX2	1324	7	11368	4.90634	1	1	0.998358
GOTERM_BP_DIRECT	GO:0046889~positive regulation of lipid biosynthetic process	4	0.203978	0.0383782	HSD17B13, ABHD6, CCDC3, APOE	1324	7	11368	4.90634	1	1	0.998358
GOTERM_BP_DIRECT	GO:0048103~somatic stem cell division	4	0.203978	0.0383782	VANGL2, FZD7, WNT7A, ZFP36L2	1324	7	11368	4.90634	1	1	0.998358
GOTERM_BP_DIRECT	GO:0060674~placenta blood vessel development	4	0.203978	0.0383782	FOSL1, SOCS3, SPINT1, PKD1	1324	7	11368	4.90634	1	1	0.998358
GOTERM_BP_DIRECT	GO:0051281~positive regulation of release of sequestered calcium ion into cytosol	6	0.305966	0.039634	CXCL10, CXCL9, TRPC1, GPER1, F2R, THY1	1324	17	11368	3.03039	1	1	0.998358
GOTERM_BP_DIRECT	GO:0045746~negative regulation of Notch signaling pathway	6	0.305966	0.039634	NFKBIA, DLL4, MMP14, NEURL1, GATA2, GDPD5	1324	17	11368	3.03039	1	1	0.998358
GOTERM_BP_DIRECT	GO:0006094~gluconeogenesis	6	0.305966	0.039634	RBP4, PC, PGAM2, CRY1, PCK1, PCK2	1324	17	11368	3.03039	1	1	0.998358
GOTERM_BP_DIRECT	GO:0046718~viral entry into host cell	6	0.305966	0.039634	DPP4, CD163, ANPEP, SLC52A2, ITGAV, CTSB	1324	17	11368	3.03039	1	1	0.998358
GOTERM_BP_DIRECT	GO:0050766~positive regulation of phagocytosis	6	0.305966	0.039634	FCER1G, AHSG, ITGB2, RAB27A, CD47, GAS6	1324	17	11368	3.03039	1	1	0.998358
GOTERM_BP_DIRECT	GO:2001243~negative regulation of intrinsic apoptotic signaling pathway	6	0.305966	0.039634	IVNS1ABP, BCL2L10, SRC, PLAUR, BCL2L1, MAPK8IP1	1324	17	11368	3.03039	1	1	0.998358
GOTERM_BP_DIRECT	GO:0045773~positive regulation of axon extension	5	0.254972	0.0419977	GOLGA4, SEMA7A, TNFRSF12A, MAP1B, RAB11A	1324	12	11368	3.57754	1	1	0.998358
GOTERM_BP_DIRECT	GO:0060348~bone development	7	0.356961	0.0435002	AMER1, SMAD1, SPNS2, PDGFC, PLS3, P3H1, SULF2	1324	23	11368	2.61316	1	1	0.998358
GOTERM_BP_DIRECT	GO:0048469~cell maturation	7	0.356961	0.0435002	FZD5, ID2, PLP1, HES1, BHLHA15, GATA3, GATA2	1324	23	11368	2.61316	1	1	0.998358
GOTERM_BP_DIRECT	GO:0050830~defense response to Gram-positive bacterium	9	0.45895	0.044191	PGLYRP4, PGLYRP3, PGLYRP2, ACP5, ANG, ADM, LYZ, LYZL6, EPHA2	1324	35	11368	2.20785	1	1	0.998358
GOTERM_BP_DIRECT	GO:0045765~regulation of angiogenesis	6	0.305966	0.0497872	WARS, TNFRSF12A, PTK2B, EMP2, VASH1, HTATIP2	1324	18	11368	2.86203	1	1	0.998358
GOTERM_BP_DIRECT	GO:0031663~lipopolysaccharide-mediated signaling pathway	6	0.305966	0.0497872	NFKBIA, TGFB1, CCL5, CCL2, TICAM1, TLR4	1324	18	11368	2.86203	1	1	0.998358
GOTERM_BP_DIRECT	GO:0001570~vasculogenesis	9	0.45895	0.0512483	SGPL1, CUL7, SOX17, CITED2, CAV1, HEG1, ACKR3, ADM, EPHA2	1324	36	11368	2.14653	1	1	0.998358
GOTERM_BP_DIRECT	GO:0060548~negative regulation of cell death	7	0.356961	0.0524955	NOV, AGR2, TMEM109, PARP16, SOX4, CYR61, CTGF	1324	24	11368	2.50428	1	1	0.998358
GOTERM_BP_DIRECT	GO:0097191~extrinsic apoptotic signaling pathway	7	0.356961	0.0524955	TGFB1, KRT18, SMAD3, TNFRSF12A, INHBA, TNFRSF1B, SGPP1	1324	24	11368	2.50428	1	1	0.998358
GOTERM_BP_DIRECT	GO:0006814~sodium ion transport	5	0.254972	0.0552341	ATP1B3, SLC5A1, SCN3B, SLC4A4, SLC5A4	1324	13	11368	3.30235	1	1	0.998358
GOTERM_BP_DIRECT	GO:0042310~vasoconstriction	5	0.254972	0.0552341	EDNRA, CAV1, HTR1D, BDKRB2, TRPM4	1324	13	11368	3.30235	1	1	0.998358
GOTERM_BP_DIRECT	GO:0031295~T cell costimulation	5	0.254972	0.0552341	DPP4, SPN, EFNB2, CD274, CAV1	1324	13	11368	3.30235	1	1	0.998358
GOTERM_BP_DIRECT	GO:0021954~central nervous system neuron development	4	0.203978	0.0561949	BTG2, NPY, HPRT1, GATA2	1324	8	11368	4.29305	1	1	0.998358
GOTERM_BP_DIRECT	GO:0048711~positive regulation of astrocyte differentiation	4	0.203978	0.0561949	BIN1, ID2, LIF, HES1	1324	8	11368	4.29305	1	1	0.998358
GOTERM_BP_DIRECT	GO:0072001~renal system development	4	0.203978	0.0561949	SOX17, ITGB4, ITGA6, SEC63	1324	8	11368	4.29305	1	1	0.998358
GOTERM_BP_DIRECT	GO:0033690~positive regulation of osteoblast proliferation	4	0.203978	0.0561949	ITGB3, LRP5, ITGAV, CYR61	1324	8	11368	4.29305	1	1	0.998358
GOTERM_BP_DIRECT	GO:0061099~negative regulation of protein tyrosine kinase activity	4	0.203978	0.0561949	SH3BP5L, CAV1, MVP, SH3BP5	1324	8	11368	4.29305	1	1	0.998358
GOTERM_BP_DIRECT	GO:0060670~branching involved in labyrinthine layer morphogenesis	4	0.203978	0.0561949	SOCS3, SPINT1, FZD5, ADM	1324	8	11368	4.29305	1	1	0.998358
GOTERM_BP_DIRECT	GO:0006956~complement activation	4	0.203978	0.0561949	C4A, RGCC, CFB, C2	1324	8	11368	4.29305	1	1	0.998358
GOTERM_BP_DIRECT	GO:0045824~negative regulation of innate immune response	4	0.203978	0.0561949	DHX58, TYRO3, TNFAIP3, TRAFD1	1324	8	11368	4.29305	1	1	0.998358
GOTERM_BP_DIRECT	GO:2000249~regulation of actin cytoskeleton reorganization	4	0.203978	0.0561949	GMFG, ARHGDIB, PTK2B, RHOD	1324	8	11368	4.29305	1	1	0.998358
GOTERM_BP_DIRECT	GO:0015908~fatty acid transport	4	0.203978	0.0561949	CROT, SLC27A2, SLC27A4, MFSD2A	1324	8	11368	4.29305	1	1	0.998358
GOTERM_BP_DIRECT	GO:0021522~spinal cord motor neuron differentiation	4	0.203978	0.0561949	LMO4, PTCH1, GDPD5, SOX4	1324	8	11368	4.29305	1	1	0.998358
GOTERM_BP_DIRECT	GO:0006887~exocytosis	9	0.45895	0.0589925	VMP1, SCRN1, EXOC7, CCL5, EXOC5, STXBP6, RAB11A, VAMP2, MYO1G	1324	37	11368	2.08851	1	1	0.998358
GOTERM_BP_DIRECT	GO:0006816~calcium ion transport	8	0.407955	0.0613672	CAMK2D, CAV1, CCL5, ANXA6, ITPR3, KCNN4, CORO1A, RAMP1	1324	31	11368	2.21577	1	1	0.998358
GOTERM_BP_DIRECT	GO:0051726~regulation of cell cycle	12	0.611933	0.0617546	GRK5, CCNI, GADD45B, MECOM, GADD45A, SRC, CCNG2, MX2, CCNG1, CABLES1, CLIC1, GADD45G	1324	57	11368	1.8076	1	1	0.998358
GOTERM_BP_DIRECT	GO:0019371~cyclooxygenase pathway	3	0.152983	0.0691739	BDKRB2, PTGS2, PTGS1	1324	4	11368	6.43958	1	1	0.998358
GOTERM_BP_DIRECT	GO:0006707~cholesterol catabolic process	3	0.152983	0.0691739	SCARB1, APOE, CYP7A1	1324	4	11368	6.43958	1	1	0.998358
GOTERM_BP_DIRECT	GO:0010884~positive regulation of lipid storage	3	0.152983	0.0691739	C3, HILPDA, ACACB	1324	4	11368	6.43958	1	1	0.998358
GOTERM_BP_DIRECT	GO:0006091~generation of precursor metabolites and energy	3	0.152983	0.0691739	ACOX1, ENPP1, CROT	1324	4	11368	6.43958	1	1	0.998358
GOTERM_BP_DIRECT	GO:0072602~interleukin-4 secretion	3	0.152983	0.0691739	VTCN1, IL1RAP, GATA3	1324	4	11368	6.43958	1	1	0.998358
GOTERM_BP_DIRECT	GO:0046208~spermine catabolic process	3	0.152983	0.0691739	SMOX, SAT1, PAOX	1324	4	11368	6.43958	1	1	0.998358
GOTERM_BP_DIRECT	GO:0033160~positive regulation of protein import into nucleus, translocation	3	0.152983	0.0691739	MAVS, IGF1, TMEM173	1324	4	11368	6.43958	1	1	0.998358
GOTERM_BP_DIRECT	GO:0044332~Wnt signaling pathway involved in dorsal/ventral axis specification	3	0.152983	0.0691739	FZD5, EGF, LRP5	1324	4	11368	6.43958	1	1	0.998358
GOTERM_BP_DIRECT	GO:0016202~regulation of striated muscle tissue development	3	0.152983	0.0691739	TGFB1, SMAD3, LEF1	1324	4	11368	6.43958	1	1	0.998358
GOTERM_BP_DIRECT	GO:0014834~skeletal muscle satellite cell maintenance involved in skeletal muscle regeneration	3	0.152983	0.0691739	FZD7, WNT7A, IGF1	1324	4	11368	6.43958	1	1	0.998358
GOTERM_BP_DIRECT	GO:0042535~positive regulation of tumor necrosis factor biosynthetic process	3	0.152983	0.0691739	TLR1, SPN, THBS1	1324	4	11368	6.43958	1	1	0.998358
GOTERM_BP_DIRECT	GO:0002070~epithelial cell maturation	3	0.152983	0.0691739	GJA1, TMEM79, TFCP2L1	1324	4	11368	6.43958	1	1	0.998358
GOTERM_BP_DIRECT	GO:0038061~NIK/NF-kappaB signaling	3	0.152983	0.0691739	REL, NFKB2, RELB	1324	4	11368	6.43958	1	1	0.998358
GOTERM_BP_DIRECT	GO:0016045~detection of bacterium	3	0.152983	0.0691739	PGLYRP4, PGLYRP3, PGLYRP2	1324	4	11368	6.43958	1	1	0.998358
GOTERM_BP_DIRECT	GO:0006508~proteolysis	18	0.917899	0.069204	CFD, PPAG3, ENPEP, MME, C1S, PEF1, PRSS16, PRCP, DPP4, NLN, ADAM17, PLAU, ANPEP, CASP3, CAPN5, CAPN2, PGPEP1L, CFB	1324	100	11368	1.5455	1	1	0.998358
GOTERM_BP_DIRECT	GO:0045893~positive regulation of transcription, DNA-templated	31	1.58083	0.070298	CEBPB, MAGED1, GATA3, LBH, MECOM, SERTAD2, TP53INP2, TP53INP1, CD38, PPARGC1A, SOX4, YWHAH, ZNF287, TGFB1, STAT1, TESC, PTCH1, FZD7, F2R, HNF1B, NR1D2, INHBA, TGFBR1, DAB2, BAMBI, ID2, ZNF516, MAPRE3, LGR4, NFE2L2	1324	196	11368	1.35801	1	1	0.998358
GOTERM_BP_DIRECT	GO:0050821~protein stabilization	15	0.764916	0.0705679	CCT3, COG7, TESC, P3H1, APOA1, IGF1, IFI30, CLU, SMAD7, RASSF2, SOX17, BAG3, FLOT2, TSPAN1, SOX4	1324	79	11368	1.63027	1	1	0.998358
GOTERM_BP_DIRECT	GO:0010951~negative regulation of endopeptidase activity	7	0.356961	0.0736353	C3, UABP-2, SLPI, AHSG, TIMP1, RENBP, RECK	1324	26	11368	2.31164	1	1	0.998358
GOTERM_BP_DIRECT	GO:0021762~substantia nigra development	7	0.356961	0.0736353	YWHAQ, MAOB, PLP1, PADI2, CALM1, NDRG2, YWHAH	1324	26	11368	2.31164	1	1	0.998358
GOTERM_BP_DIRECT	GO:0006469~negative regulation of protein kinase activity	11	0.560938	0.0741952	SOCS3, UBASH3B, GADD45B, LRRTM4, WNK1, MLLT1, THY1, EPHA1, SOCS6, LRRC66, SOCS4	1324	52	11368	1.81629	1	1	0.998358
GOTERM_BP_DIRECT	GO:0048873~homeostasis of number of cells within a tissue	6	0.305966	0.074243	SASH3, F2R, GATA2, CORO1A, LIPA, ADD1	1324	20	11368	2.57583	1	1	0.998358
GOTERM_BP_DIRECT	GO:0051496~positive regulation of stress fiber assembly	6	0.305966	0.074243	RGCC, LPAR1, APOA1, EPHA1, CTGF, S100A10	1324	20	11368	2.57583	1	1	0.998358
GOTERM_BP_DIRECT	GO:0001649~osteoblast differentiation	12	0.611933	0.0758272	MRC2, HIRA, GJA1, SEMA7A, TPM4, TP53INP2, LEF1, SPP1, ALPL, CYR61, LGR4, EPHA2	1324	59	11368	1.74633	1	1	0.998358
GOTERM_BP_DIRECT	GO:0045766~positive regulation of angiogenesis	13	0.662927	0.0766883	ECM1, BTG1, SPHK1, ADM, GATA2, F3, THBS1, HIF1A, PGF, IL1A, PTK2B, EPHA1, SASH1	1324	66	11368	1.6912	1	1	0.998358
GOTERM_BP_DIRECT	GO:0036120~cellular response to platelet-derived growth factor stimulus	4	0.203978	0.0771902	GJA1, SRC, ITGB3, IQGAP1	1324	9	11368	3.81605	1	1	0.998358
GOTERM_BP_DIRECT	GO:0051044~positive regulation of membrane protein ectodomain proteolysis	4	0.203978	0.0771902	APOE, TNFRSF1B, GPLD1, SH3D19	1324	9	11368	3.81605	1	1	0.998358
GOTERM_BP_DIRECT	GO:0071360~cellular response to exogenous dsRNA	4	0.203978	0.0771902	MAVS, CAV1, TMEM173, IFIT1	1324	9	11368	3.81605	1	1	0.998358
GOTERM_BP_DIRECT	GO:0043277~apoptotic cell clearance	4	0.203978	0.0771902	ALOX15, TYRO3, ITGAV, GAS6	1324	9	11368	3.81605	1	1	0.998358
GOTERM_BP_DIRECT	GO:0006911~phagocytosis, engulfment	4	0.203978	0.0771902	ABCA1, FCER1G, AIF1, GULP1	1324	9	11368	3.81605	1	1	0.998358
GOTERM_BP_DIRECT	GO:0046328~regulation of JNK cascade	4	0.203978	0.0771902	PHLPP1, MAGI3, TRAF2, MAPK8IP1	1324	9	11368	3.81605	1	1	0.998358
GOTERM_BP_DIRECT	GO:0007015~actin filament organization	10	0.509944	0.0801787	TMOD1, DIAPH2, DLG1, TPM4, RAC2, FSCN1, EMP2, CORO1A, TMSB10, RND1	1324	46	11368	1.86654	1	1	0.998358
GOTERM_BP_DIRECT	GO:0007050~cell cycle arrest	10	0.509944	0.0801787	NOTCH2, ERN1, CDKN1A, TGFB1, SMAD3, AK1, TP53INP1, INHBA, PKD1, THBS1	1324	46	11368	1.86654	1	1	0.998358
GOTERM_BP_DIRECT	GO:0072659~protein localization to plasma membrane	8	0.407955	0.0814863	DLG1, FCER1G, DENND4C, RAPGEF2, EMP2, RAMP1, RAB11A, SYTL2	1324	33	11368	2.08148	1	1	0.998358
GOTERM_BP_DIRECT	GO:2001237~negative regulation of extrinsic apoptotic signaling pathway	7	0.356961	0.0857786	LGALS3, GCLC, SRC, RB1CC1, ITGA6, ITGAV, IGF1	1324	27	11368	2.22603	1	1	0.998358
GOTERM_BP_DIRECT	GO:0038083~peptidyl-tyrosine autophosphorylation	7	0.356961	0.0857786	DDR1, TEC, FES, SRC, ABL2, PTK2B, CSK	1324	27	11368	2.22603	1	1	0.998358
GOTERM_BP_DIRECT	GO:0015701~bicarbonate transport	5	0.254972	0.0875504	SLC4A8, CA4, SLC26A4, SLC4A4, CFTR	1324	15	11368	2.86203	1	1	0.998358
GOTERM_BP_DIRECT	GO:0009725~response to hormone	5	0.254972	0.0875504	GCLC, HCLS1, ANG, TIMP1, RERG	1324	15	11368	2.86203	1	1	0.998358
GOTERM_BP_DIRECT	GO:0090026~positive regulation of monocyte chemotaxis	5	0.254972	0.0875504	CXCL10, CCL5, CCL2, AIF1, PLA2G7	1324	15	11368	2.86203	1	1	0.998358
GOTERM_BP_DIRECT	GO:0010595~positive regulation of endothelial cell migration	6	0.305966	0.0885148	BCAS3, PTK2B, WNT7A, GATA3, GPLD1, SASH1	1324	21	11368	2.45317	1	1	0.998358
GOTERM_BP_DIRECT	GO:0070527~platelet aggregation	6	0.305966	0.0885148	CSRP1, ITGB3, TYRO3, MYL9, METAP1, FERMT3	1324	21	11368	2.45317	1	1	0.998358
GOTERM_BP_DIRECT	GO:0031623~receptor internalization	6	0.305966	0.0885148	FCER1G, TFRC, CAV1, ITGB2, ACKR3, RAMP1	1324	21	11368	2.45317	1	1	0.998358
GOTERM_BP_DIRECT	GO:0001937~negative regulation of endothelial cell proliferation	6	0.305966	0.0885148	RGCC, STAT1, CAV1, VASH1, APOE, THBS1	1324	21	11368	2.45317	1	1	0.998358
GOTERM_BP_DIRECT	GO:0016337~single organismal cell-cell adhesion	10	0.509944	0.0894383	VMP1, VNN1, CDSN, VCAM1, FBLIM1, ICAM2, RAPGEF1, PKD1, CBLL1, MPZL2	1324	47	11368	1.82683	1	1	0.998358
GOTERM_BP_DIRECT	GO:0016525~negative regulation of angiogenesis	8	0.407955	0.0928113	RGCC, COL4A2, STAT1, CCL2, VASH1, THBS2, THBS1, EPHA2	1324	34	11368	2.02026	1	1	0.998358
GOTERM_BP_DIRECT	GO:0007596~blood coagulation	8	0.407955	0.0928113	F2R, PDGFC, RAB27A, HPS6, HPS5, GAS6, F3, F5	1324	34	11368	2.02026	1	1	0.998358
GOTERM_BP_DIRECT	GO:0046330~positive regulation of JNK cascade	8	0.407955	0.0928113	IL1A, RASSF2, GADD45B, IL1B2, RB1CC1, PTK2B, CTGF, GADD45G	1324	34	11368	2.02026	1	1	0.998358
GOTERM_BP_DIRECT	GO:0060021~palate development	10	0.509944	0.0993022	CSRNP1, SGPL1, FRAS1, LEF1, ARID5B, WNT7A, INHBA, EPHB3, BMPR1A, TBX2	1324	48	11368	1.78877	1	1	0.998358
GOTERM_BP_DIRECT	GO:0042593~glucose homeostasis	12	0.611933	0.100446	RBP4, GK, SESN3, PTCH1, CRY2, CRY1, PRCP, BHLHA15, SLC37A4, HIF1A, SOX4, FBN1	1324	62	11368	1.66183	1	1	0.998358
GOTERM_BP_DIRECT	GO:0007605~sensory perception of sound	12	0.611933	0.100446	THRB, USP53, MARVELD2, HOMER2, SLC52A3, MYO6, USH1C, DCDC2, ALG10, CRYM, FBXO11, ATP6V1B1	1324	62	11368	1.66183	1	1	0.998358
GOTERM_BP_DIRECT	GO:0007162~negative regulation of cell adhesion	4	0.203978	0.101047	PODXL, DACT2, CBLL1, RND1	1324	10	11368	3.43444	1	1	0.998358
GOTERM_BP_DIRECT	GO:0060444~branching involved in mammary gland duct morphogenesis	4	0.203978	0.101047	DDR1, SRC, LRP5, EPHA2	1324	10	11368	3.43444	1	1	0.998358
GOTERM_BP_DIRECT	GO:0019731~antibacterial humoral response	4	0.203978	0.101047	SLPI, ANG, ADM, JCHAIN	1324	10	11368	3.43444	1	1	0.998358
GOTERM_BP_DIRECT	GO:0001954~positive regulation of cell-matrix adhesion	4	0.203978	0.101047	ITGB3, PTK2B, EMP2, EPHA1	1324	10	11368	3.43444	1	1	0.998358
GOTERM_BP_DIRECT	GO:0048545~response to steroid hormone	4	0.203978	0.101047	PAQR8, PAQR5, TBL1X	1324	10	11368	3.43444	1	1	0.998358
GOTERM_BP_DIRECT	GO:0002009~morphogenesis of an epithelium	4	0.203978	0.101047	CRYGS, FRAS1, CA2, SERPINB5	1324	10	11368	3.43444	1	1	0.998358
GOTERM_BP_DIRECT	GO:0071333~cellular response to glucose stimulus	4	0.203978	0.101047	ERN1, GPER1, CYP7A1, SOX4	1324	10	11368	3.43444	1	1	0.998358
GOTERM_BP_DIRECT	GO:0030502~negative regulation of bone mineralization	4	0.203978	0.101047	ECM1, AHSG, PTK2B, HIF1A	1324	10	11368	3.43444	1	1	0.998358
GOTERM_BP_DIRECT	GO:0045638~negative regulation of myeloid cell differentiation	4	0.203978	0.101047	NFKBIA, LEO1, PTK2B, HOXB8	1324	10	11368	3.43444	1	1	0.998358
GOTERM_BP_DIRECT	GO:0030041~actin filament polymerization	4	0.203978	0.101047	MICALL2, MSRB2, HCLS1, AIF1	1324	10	11368	3.43444	1	1	0.998358
GOTERM_BP_DIRECT	GO:0048546~digestive tract morphogenesis	4	0.203978	0.101047	VANGL2, AGR2, HIF1A, EPHB3	1324	10	11368	3.43444	1	1	0.998358
GOTERM_BP_DIRECT	GO:0045840~positive regulation of mitotic nuclear division	4	0.203978	0.101047	IL1A, RGCC, LRP5, IGF1	1324	10	11368	3.43444	1	1	0.998358
GOTERM_BP_DIRECT	GO:0031589~cell-substrate adhesion	4	0.203978	0.101047	ITGA5, GAS6, CORO1A, MYO1G	1324	10	11368	3.43444	1	1	0.998358
GOTERM_BP_DIRECT	GO:0001817~regulation of cytokine production	4	0.203978	0.101047	CD83, CSK, IQGAP1, LITAF	1324	10	11368	3.43444	1	1	0.998358
GOTERM_BP_DIRECT	GO:0045747~positive regulation of Notch signaling pathway	6	0.305966	0.104097	DLL4, JAG1, NOV, TSPAN5, HES1, TSPAN33	1324	22	11368	2.34166	1	1	0.998358
GOTERM_BP_DIRECT	GO:0006635~fatty acid beta-oxidation	6	0.305966	0.104097	PEX7, ACAA2, ACOX1, ACADM, CROT, ACAT1	1324	22	11368	2.34166	1	1	0.998358
GOTERM_BP_DIRECT	GO:0006633~fatty acid biosynthetic process	6	0.305966	0.104097	FA2H, CH25H, ELOVL7, PRKAB1, ACACB, MCAT	1324	22	11368	2.34166	1	1	0.998358
GOTERM_BP_DIRECT	GO:0030890~positive regulation of B cell proliferation	6	0.305966	0.104097	SASH3, CD40, TFRC, GPR183, CD38, TICAM1	1324	22	11368	2.34166	1	1	0.998358
GOTERM_BP_DIRECT	GO:0032760~positive regulation of tumor necrosis factor production	6	0.305966	0.104097	CD2, SASH3, MAVS, FCER1G, TICAM1, CLU	1324	22	11368	2.34166	1	1	0.998358
GOTERM_BP_DIRECT	GO:0050729~positive regulation of inflammatory response	8	0.407955	0.104966	PTGER4, CD74, CCL5, CCL2, CD47, S100A9, IL17RB, S100A8	1324	35	11368	1.96254	1	1	0.998358
GOTERM_BP_DIRECT	GO:0045648~positive regulation of erythrocyte differentiation	5	0.254972	0.106451	ID2, ISG15, INHBA, GATA2, HIF1A	1324	16	11368	2.68316	1	1	0.998358
GOTERM_BP_DIRECT	GO:0033137~negative regulation of peptidyl-serine phosphorylation	5	0.254972	0.106451	RASSF2, CAV1, PDE4D, GPD1L, SMAD7	1324	16	11368	2.68316	1	1	0.998358
GOTERM_BP_DIRECT	GO:2001238~positive regulation of extrinsic apoptotic signaling pathway	5	0.254972	0.106451	TNFRSF12A, CAV1, TNFSF10, TRAF2, ITM2C	1324	16	11368	2.68316	1	1	0.998358
GOTERM_BP_DIRECT	GO:0034374~low-density lipoprotein particle remodeling	3	0.152983	0.106545	APOE, PLA2G7, ABCG1	1324	5	11368	5.15166	1	1	0.998358
GOTERM_BP_DIRECT	GO:0070886~positive regulation of calcineurin-NFAT signaling cascade	3	0.152983	0.106545	IGF1, LMCD1, SLC9A1	1324	5	11368	5.15166	1	1	0.998358
GOTERM_BP_DIRECT	GO:2000060~positive regulation of protein ubiquitination involved in ubiquitin-dependent protein catabolic process	3	0.152983	0.106545	PTK2B, CCDC22, CLU	1324	5	11368	5.15166	1	1	0.998358
GOTERM_BP_DIRECT	GO:0071345~cellular response to cytokine stimulus	3	0.152983	0.106545	MME, CXCR4, HCLS1	1324	5	11368	5.15166	1	1	0.998358
GOTERM_BP_DIRECT	GO:0033622~integrin activation	3	0.152983	0.106545	MZB1, FERMT2, FERMT3	1324	5	11368	5.15166	1	1	0.998358
GOTERM_BP_DIRECT	GO:0060322~head development	3	0.152983	0.106545	EDNRA, IL11RA, MKS1	1324	5	11368	5.15166	1	1	0.998358
GOTERM_BP_DIRECT	GO:0042135~neurotransmitter catabolic process	3	0.152983	0.106545	ALDH5A1, NAALAD2, ABAT	1324	5	11368	5.15166	1	1	0.998358
GOTERM_BP_DIRECT	GO:0042116~macrophage activation	3	0.152983	0.106545	TLR1, CRTC3, TLR4	1324	5	11368	5.15166	1	1	0.998358
GOTERM_BP_DIRECT	GO:0070234~positive regulation of T cell apoptotic process	3	0.152983	0.106545	CD274, CCL5, IDO1	1324	5	11368	5.15166	1	1	0.998358
GOTERM_BP_DIRECT	GO:0006957~complement activation, alternative pathway	3	0.152983	0.106545	C3, CFD, CFB	1324	5	11368	5.15166	1	1	0.998358
GOTERM_BP_DIRECT	GO:0090162~establishment of epithelial cell polarity	3	0.152983	0.106545	FERMT1, FBF1, HES1	1324	5	11368	5.15166	1	1	0.998358
GOTERM_BP_DIRECT	GO:0071985~multivesicular body sorting pathway	3	0.152983	0.106545	RAB27A, RAB27B, EXPH5	1324	5	11368	5.15166	1	1	0.998358
GOTERM_BP_DIRECT	GO:0060055~angiogenesis involved in wound healing	3	0.152983	0.106545	B4GALT1, ITGB3, PRCP	1324	5	11368	5.15166	1	1	0.998358
GOTERM_BP_DIRECT	GO:0010888~negative regulation of lipid storage	3	0.152983	0.106545	NFKBIA, ITGAV, ABCG1	1324	5	11368	5.15166	1	1	0.998358
GOTERM_BP_DIRECT	GO:0032270~positive regulation of cellular protein metabolic process	3	0.152983	0.106545	NFKBIA, TGFB1, KLF4	1324	5	11368	5.15166	1	1	0.998358
GOTERM_BP_DIRECT	GO:0060561~apoptotic process involved in morphogenesis	3	0.152983	0.106545	FZD5, LEF1, CRYAB	1324	5	11368	5.15166	1	1	0.998358
GOTERM_BP_DIRECT	GO:0010763~positive regulation of fibroblast migration	3	0.152983	0.106545	TGFB1, ITGB3, THBS1	1324	5	11368	5.15166	1	1	0.998358
GOTERM_BP_DIRECT	GO:1904659~glucose transmembrane transport	3	0.152983	0.106545	SLC2A3, SLC5A1, SLC5A4	1324	5	11368	5.15166	1	1	0.998358
GOTERM_BP_DIRECT	GO:0040008~regulation of growth	3	0.152983	0.106545	TKT, SOCS6, TGFBR1	1324	5	11368	5.15166	1	1	0.998358
GOTERM_BP_DIRECT	GO:0098719~sodium ion import across plasma membrane	3	0.152983	0.106545	SLC9A2, SLC9A4, SLC9A1	1324	5	11368	5.15166	1	1	0.998358
GOTERM_BP_DIRECT	GO:0006351~transcription, DNA-templated	42	2.14176	0.107256	PHF3, HDAC5, CEBPB, THRB, NR3C1, HIF1A, HIRA, LBH, UIMC1, HES1, STAT6, LMCD1, PPARGC1A, HES4, ZNF287, TEAD4, MEF2A, HES6, SMAD1, EGR1, SMAD3, MEF2B, STAT1, STAT2, NFATC1, HNF1B, NR1D2, GTF2H2, HOPX, PAX2, SMAD7, FOXP1, TBX2, NR6A1, COL4A2, ID2, BHLHE40, KLF9, ASXL2, ZSCAN2	1324	290	11368	1.2435	1	1	0.998358
GOTERM_BP_DIRECT	GO:0007264~small GTPase mediated signal transduction	28	1.42784	0.109927	RAB3B, RRAD, RHOBTB3, RND2, RERG, RAPGEFL1, RND1, RHOBTB2, RAB25, YWHAQ, RAB23, RAC2, RALGDS, RALGPS1, RAB27A, RAB27B, RHOD, RAB11A, VAV1, ARL4C, ARHGAP32, ARL4A, MRAS, RAB15, RHEB, RAB19, RAPGEF5, SOS2	1324	182	11368	1.32094	1	1	0.998358
GOTERM_BP_DIRECT	GO:0030512~negative regulation of transforming growth factor beta receptor signaling pathway	7	0.356961	0.113125	BAMBI, HTRA3, CAV1, CD109, PMEPA1, LEMD3, SMAD7	1324	29	11368	2.07251	1	1	0.998358
GOTERM_BP_DIRECT	GO:0055114~oxidation-reduction process	22	1.12188	0.113437	ENTPD1, MAOB, ALOX15, DIO2, SORD, AKR1B1, CYBRD1, IFI30, PGD, SOD2, KMO, CYP7A1, DHRS4, CRYZ, FOXRED2, GLUD1, CH25H, LDHA, ALDH2, GFOD2, PHGDH, CYB561	1324	137	11368	1.37879	1	1	0.998358
GOTERM_BP_DIRECT	GO:0030308~negative regulation of cell growth	13	0.662927	0.117528	TSPYL2, CDA, SMAD3, TGFB1, INHBA, RERG, GJA1, NOV, SOX17, SERTAD2, ENPP1, RBBP7, SLIT2	1324	71	11368	1.5721	1	1	0.998358
GOTERM_MF_DIRECT	GO:0008191~metalloendopeptidase inhibitor activity	5	0.254972	0.00746436	LXN, TIMP3, FETUB, TIMP1, RECK	1234	8	11048	5.59562	0.999541	1	1
GOTERM_MF_DIRECT	GO:0001540~beta-amyloid binding	7	0.356961	0.00796958	BACE2, APOA1, APBA1, APOE, ITM2A, ITM2B, ITM2C	1234	17	11048	3.68653	0.999728	1	1
GOTERM_MF_DIRECT	GO:0004871~signal transducer activity	20	1.01989	0.00898716	ECM1, NDFIP2, GOLT1B, STAT1, STAT2, GNAI3, CXXC5, TICAM1, LITAF, GNG11, GNA14, GJA1, MAVS, MAPKAPK3, MAPKAPK2, HMOX1, PTK2B, PLCH1, STAT6	1234	96	11048	1.86521	0.999905	1	1
GOTERM_MF_DIRECT	GO:0005509~calcium ion binding	70	3.56961	0.0111525	LPCAT1, EFEMP1, CAPN2, ANXA6, PLS3, ANXA7, CHP1, ANXA8, PSPH, ANXA1, ANXA2, S100A2, HEG1, TESC, ANXA4, SYTL1, TBC1D9, MMP8, TC2N, SYTL2, RCN3, MMP14, RCN2, S100A6, CDH13, PADI2, LCP1, CDH16, GAS6, PPEF1, MYL9, S100A9, S100A8, SLC25A13, NOTCH2, SLC24A4, C1S, PEF1, ITPR3, THBS2, THBS1, LRP8, AIF1, NCALD, RASGRP3, CAMKK2, DLL4, PRRG4, SCIN, CRACR2B, CDH20, SPOCK2, S100A13, S100A12, SLIT2, SLC25A24, …	1234	472	11048	1.32778	0.99999	1	1
GOTERM_MF_DIRECT	GO:0042834~peptidoglycan binding	4	0.203978	0.0116568	PGLYRP4, PGLYRP3, PGLYRP2, JCHAIN	1234	5	11048	7.1624	0.999994	1	1
GOTERM_MF_DIRECT	GO:0005178~integrin binding	7	0.356961	0.0143836	SEMA7A, NOV, ITGB3, ICAM2, THY1, CYR61, CTGF	1234	19	11048	3.29847	1	1	1
GOTERM_MF_DIRECT	GO:0016757~transferase activity, transferring glycosyl groups	9	0.45895	0.0177868	GALNT12, GALNT15, GALNT18, NAMPT, B3GLCT, HPRT1, GGTA1P, GALNT10, B4GALT5	1234	31	11048	2.59926	1	1	1
GOTERM_MF_DIRECT	GO:0008201~heparin binding	17	0.866905	0.0178627	POSTN, PCOLCE2, APLP2, PTCH1, HSD17B12, THBS2, THBS1, CYR61, CTGF, CXCL10, ADGRG1, NOV, ANG, APOE, SLIT2, FBN1, HBEGF	1234	82	11048	1.85611	1	1	1
GOTERM_MF_DIRECT	GO:0003824~catalytic activity	16	0.81591	0.0194041	PHLPP1, PCYT1A, HPGD, RSAD2, BCKDHB, PLD4, ACSL5, SLC3A1, PHKB, ACSL4, ACSL3, RENBP, ACSF2, AUH, KYAT1, ENPP5	1234	76	11048	1.88484	1	1	1
GOTERM_MF_DIRECT	GO:0042803~protein homodimerization activity	15	0.764916	0.0210317	CAMK2D, CDSN, HNF1B, INHBB, ABAT, TMEM173, OLFML2A, DPP4, BCL2L10, HMOX1, ANG, HPRT1, CRYAB, CD200, BCL2L1	1234	70	11048	1.9185	1	1	1
GOTERM_MF_DIRECT	GO:0005536~glucose binding	4	0.203978	0.0213901	HK3, HKDC1, SLC2A3, HK2	1234	6	11048	5.96867	1	1	1
GOTERM_MF_DIRECT	GO:0031418~L-ascorbic acid binding	6	0.305966	0.0262027	P4HA3, P3H2, P3H1, PLOD2, PLOD1, P3H3	1234	16	11048	3.35737	1	1	1
GOTERM_MF_DIRECT	GO:0004866~endopeptidase inhibitor activity	5	0.254972	0.0267658	C3, C4A, AHSG, CD109, RENBP	1234	11	11048	4.06954	1	1	1
GOTERM_MF_DIRECT	GO:0004467~long-chain fatty acid-CoA ligase activity	5	0.254972	0.0267658	ACSL1, ACSL4, ACSL3, SLC27A2, SLC27A4	1234	11	11048	4.06954	1	1	1
GOTERM_MF_DIRECT	GO:0016491~oxidoreductase activity	17	0.866905	0.0271423	MAOB, PYROXD1, RFESD, AKR1B1, CYBRD1, HSD17B12, FADS2, HSD11B2, DHRS7, SCCPDH, CREG1, GFOD2, HSD17B2, FDXR, RTN4IP1, CYB561, FADS1	1234	86	11048	1.76978	1	1	1
GOTERM_MF_DIRECT	GO:0019829~cation-transporting ATPase activity	4	0.203978	0.0343636	ATP7B, ATP13A4, ATP13A5, ATP13A3	1234	7	11048	5.116	1	1	1
GOTERM_MF_DIRECT	GO:0008970~phosphatidylcholine 1-acylhydrolase activity	3	0.152983	0.0345652	ABHD3, LIPG, PLA1A	1234	3	11048	8.953	1	1	1
GOTERM_MF_DIRECT	GO:0016019~peptidoglycan receptor activity	3	0.152983	0.0345652	PGLYRP4, PGLYRP3, PGLYRP2	1234	3	11048	8.953	1	1	1
GOTERM_MF_DIRECT	GO:0019797~procollagen-proline 3-dioxygenase activity	3	0.152983	0.0345652	P3H2, P3H1, P3H3	1234	3	11048	8.953	1	1	1
GOTERM_MF_DIRECT	GO:0005385~zinc ion transmembrane transporter activity	6	0.305966	0.0426285	SLC30A3, SLC30A5, SLC30A4, SLC39A13, SLC39A8, SLC39A2	1234	18	11048	2.98433	1	1	1
GOTERM_MF_DIRECT	GO:0050840~extracellular matrix binding	6	0.305966	0.0426285	ADGRG1, SPP1, ITGAV, OLFML2A, THBS1, CYR61	1234	18	11048	2.98433	1	1	1
GOTERM_MF_DIRECT	GO:0016301~kinase activity	13	0.662927	0.048638	CDKN1A, FN3KRP, FLT3LG, PIK3R1, PRKAB1, SRPK1, GK5, PIM1, ATM, PCK1, PSTK, GNE, PCK2	1234	64	11048	1.81858	1	1	1
GOTERM_MF_DIRECT	GO:0004867~serine-type endopeptidase inhibitor activity	13	0.662927	0.048638	UABP-2, SERPINA3-2, SERPINB2, APLP2, TFPI2, SERPINB9, SERPINB5, PCSK1N, SLPI, SPINT1, COL7A1, SERPING1, COL6A3	1234	64	11048	1.81858	1	1	1
GOTERM_MF_DIRECT	GO:0005516~calmodulin binding	8	0.407955	0.0508134	CAMK2D, MAPKAPK3, MKNK1, CTH, MYO6, MAPKAPK2, KCNN3, SLC9A1	1234	31	11048	2.31045	1	1	1
GOTERM_MF_DIRECT	GO:0015485~cholesterol binding	7	0.356961	0.0527474	STAR, PTCH1, ANXA6, SCAP, APOA1, ERLIN2, APOE	1234	25	11048	2.50684	1	1	1
GOTERM_MF_DIRECT	GO:0005507~copper ion binding	10	0.509944	0.0576229	IL1A, PRNP, ATP7B, GPC1, S100A13, LOXL4, ANG, PAM, METTL17, F5	1234	45	11048	1.98956	1	1	1
GOTERM_MF_DIRECT	GO:0005524~ATP binding	127	6.47629	0.060768	DGKE, ATP8A1, TESK2, UBE2L6, NUBP2, RPS6KA3, DHX58, CHORDC1, PIM1, PIP4K2A, ENPP1, PRKACB, EPHB3, CSNK1G3, TOR3A, ENTPD1, PRKCH, TAP2, TAP1, NRBP1, ERN1, MAPKAPK3, PRKD3, MAPKAPK2, TYRO3, TRIB1, RAF1, EPHA1, ABCG1, CFTR, EPHA2, ATP6V1A, PFKFB4, PFKFB3, ABCB1, ABCB6, TARSL2, AK1, HSPA4L, RHOBTB3, AK2, SPATA5, ACACB, HSPH1, GRK5, KIF3B, DHX34, MYO6, ABL2, TRPM7, MAP2K6, NEK8, ABCA1, PLK3, EIF2B2, I…	1234	992	11048	1.1462	1	1	1
GOTERM_MF_DIRECT	GO:0000987~core promoter proximal region sequence-specific DNA binding	5	0.254972	0.0620001	SMAD3, ZNF516, GATA3, KLF4, PAX2	1234	14	11048	3.1975	1	1	1
GOTERM_MF_DIRECT	GO:0043531~ADP binding	5	0.254972	0.0620001	ERN1, GCLC, CHORDC1, MYO6, ABCG1	1234	14	11048	3.1975	1	1	1
GOTERM_MF_DIRECT	GO:0008865~fructokinase activity	3	0.152983	0.0640456	HK3, HKDC1, HK2	1234	4	11048	6.71475	1	1	1
GOTERM_MF_DIRECT	GO:0019158~mannokinase activity	3	0.152983	0.0640456	HK3, HKDC1, HK2	1234	4	11048	6.71475	1	1	1
GOTERM_MF_DIRECT	GO:0016817~hydrolase activity, acting on acid anhydrides	3	0.152983	0.0640456	IFIH1, DDX58, DHX58	1234	4	11048	6.71475	1	1	1
GOTERM_MF_DIRECT	GO:0017127~cholesterol transporter activity	4	0.203978	0.0696251	STAR, APOA1, APOE, ABCG1	1234	9	11048	3.97911	1	1	1
GOTERM_MF_DIRECT	GO:0004860~protein kinase inhibitor activity	9	0.45895	0.0711625	SOCS3, SH3BP5L, LRRTM4, WNK1, SH3BP5, SOCS6, TRIB1, LRRC66, SOCS4	1234	40	11048	2.01442	1	1	1
GOTERM_MF_DIRECT	GO:0017147~Wnt-protein binding	5	0.254972	0.0773488	FZD5, EGF, FZD7, LRP5, FZD10	1234	15	11048	2.98433	1	1	1
GOTERM_MF_DIRECT	GO:0004721~phosphoprotein phosphatase activity	5	0.254972	0.0773488	PPP2CA, PPP3CA, CTDSPL, PPEF1, DLGAP5	1234	15	11048	2.98433	1	1	1
GOTERM_MF_DIRECT	GO:0005544~calcium-dependent phospholipid binding	8	0.407955	0.0883215	ANXA1, ANXA2, ANXA4, SYTL1, ANXA6, ANXA7, ANXA8, SYTL2	1234	35	11048	2.0464	1	1	1
GOTERM_MF_DIRECT	GO:0004683~calmodulin-dependent protein kinase activity	4	0.203978	0.091471	CAMK2D, MAPKAPK3, MKNK1, MAPKAPK2	1234	10	11048	3.5812	1	1	1
GOTERM_MF_DIRECT	GO:0042813~Wnt-activated receptor activity	5	0.254972	0.0943974	FZD5, EGF, FZD7, LRP5, FZD10	1234	16	11048	2.79781	1	1	1
GOTERM_MF_DIRECT	GO:0004602~glutathione peroxidase activity	5	0.254972	0.0943974	GSTK1, GPX2, GPX3, GPX8, MGST2	1234	16	11048	2.79781	1	1	1
GOTERM_MF_DIRECT	GO:0047372~acylglycerol lipase activity	3	0.152983	0.0989714	FAAH, ABHD6, MGLL	1234	5	11048	5.3718	1	1	1
GOTERM_MF_DIRECT	GO:0008745~N-acetylmuramoyl-L-alanine amidase activity	3	0.152983	0.0989714	PGLYRP4, PGLYRP3, PGLYRP2	1234	5	11048	5.3718	1	1	1
GOTERM_MF_DIRECT	GO:0001135~transcription factor activity, RNA polymerase II transcription factor recruiting	3	0.152983	0.0989714	DMTF1, LIF, MYBL2	1234	5	11048	5.3718	1	1	1
GOTERM_MF_DIRECT	GO:0004340~glucokinase activity	3	0.152983	0.0989714	HK3, HKDC1, HK2	1234	5	11048	5.3718	1	1	1
GOTERM_MF_DIRECT	GO:0004957~prostaglandin E receptor activity	3	0.152983	0.0989714	PTGER4, HPGD, PTGER2	1234	5	11048	5.3718	1	1	1
GOTERM_MF_DIRECT	GO:0008083~growth factor activity	10	0.509944	0.0993322	CSF3, TGFB1, EGF, INHBB, INHBA, IGF1, TIMP1, PGF, HBEGF	1234	50	11048	1.7906	1	1	1
GOTERM_MF_DIRECT	GO:0008270~zinc ion binding	101	5.15043	0.100123	PGLYRP4, CDA, PGLYRP3, PGLYRP2, RNF19B, JADE2, NR3C1, CNDP1, CNDP2, RNF115, TRIM29, ANPEP, DHX58, CHORDC1, TRIM25, TRIM21, CA13, KDM2B, LIMCH1, LMO4, FBXO11, CLIP1, RNF125, MT1A, CBLL1, S100A9, RNF122, MT1D, S100A8, ENPEP, FBLIM1, PXN, GATA3, GATA2, UBR5, S100A12, LONRF3, SMAD3, NR1D2, MEX3D, MARCH3, CPD, PAM, ZCCHC2, PHF3, RNF11, THRB, ZFAND2A, TNFAIP3, LIMD2, ZCCHC14, ADAMTS2, CSRP1, CA2, ADAMT…	1234	793	11048	1.14029	1	1	1
GOTERM_MF_DIRECT	GO:0017080~sodium channel regulator activity	5	0.254972	0.113043	FXYD2, GPD1L, FXYD5, SCN3B, YWHAH	1234	17	11048	2.63323	1	1	1
GOTERM_MF_DIRECT	GO:0001618~virus receptor activity	4	0.203978	0.115735	DPP4, CD163, ANPEP, SLC52A2	1234	11	11048	3.25564	1	1	1

## Sheet: Significant communication way
Term	Gene expressed in the endometrial luminal epithelium	Gene expressed in the conceptus
extracellular exosome	P3H1, ENDOD1, CD38, DPP4, PGD, CA4, TNFSF10, SERPINB5, GM2A, SMS, SPINT1, ATIC, ABAT, RAB15, FAM3C, CD47, SYTL1, LIPA, CA2, ENPEP, BTG2, APLP2, PFKP, ADGRG1, MAL2, GALNT2, CRYZ, MAOB, NDRG1, PRCP, CTSB, TFRC, NDRG3, CFI, PSAP, A4GALT, ITM2C, ATP6V1B1, PSAT1, PCSK1N, SLC46A3, PAM, CPD, CARHSP1, PTPN13, SHROOM2, RAB27B, SRC, GAS6, ITM2B, ACSL4, TSPAN1, SLC9A1, PEBP1, RNASE4, ACAA2, PCK1, SPR, UCHL3…	S100A8, ENDOD1, CA2, TNFAIP3, PGLYRP2, PADI2, DPP4, ABAT, BTG2, SLPI, ANPEP, MME, P3H1, APLP2, ATP6V1B1, ANTXR1, ENTPD5, TSPO, SERPINB5, LIPA, PSAT1, CRYM, TNFSF10, SLC5A1, FGL2, TEX264, PGD, ANXA4, MELTF, FAM3C, RAB27B, STEAP4, RAB15, NDRG1, CTNS, KRT10, PRNP, GSTK1, ALCAM, PCK2, PTPN13, REEP5, RAB27A, SMS, CAPN2, CPD, ACSL4, MAL2, NIT2, MYO5B, PLOD1, SLC1A1, PEBP1, ACOT7, PNP, CTSB, TCTN3, SLC4…
integrin-mediated signaling pathway	SEMA7A, FCER1G, ITGB5, ITGB4, SRC, ITGB3, ITGB2, APOA1, ITGAL, VAV1, ADAMTS20, CTGF, ADAM17, COL3A1, TEC, TYROBP, ITGB8, PTK2B, ITGB7, ITGA5, FERMT2, FERMT3	ITGB5, ITGB4, SRC, ITGB3, VAV1, ADAMTS20, ITGB8, ITGA6, ITGAV, FERMT2
external side of plasma membrane	CD274, CD40, ENPEP, SEMA7A, CXCL9, B4GALT1, CD83, TFRC, ITGB3, VTCN1, CLCN3, THBS1, SPN, ALCAM, ANPEP, GPC4, CCR5, SPA17, FCER1G, VCAM1, CD2, CXCL10, SCNN1G, SELL, FAS, ITGA5, CD244, ABCG1, BMPR1A	B4GALT1, TFRC, ITGB3, CLCN3, ALCAM, ANPEP, ITGAV, ICOSLG, HEG1, CXCL10, SCNN1G, ITGA6, BMPR1A
perinuclear region of cytoplasm	TFRC, ZFYVE1, CLU, GPER1, CA4, TLK2, ANXA6, FLOT2, CTSB, ANXA4, STX7, SLC39A13, ACSL3, TMEM173, NRBP1, MT1A, OAS2, RAPGEF2, MT1D, VAMP2, CUL7, SRC, MVP, AIF1, NDRG1, RASGRP3, AURKA, MYO6, PTK2B, HMOX1, TSPAN1, EIF4E, RAB11FIP4, FZD5, GALNT2, PTCH1, CAV1, GALNT1, MX1, INHBB, INHBA, MEX3D, EHD1, TF, RAB15, CDK2AP1, ITM2C	RAB3B, TFRC, FMR1, CLU, GPER1, TLK2, CTSB, ANXA4, STX7, SLC39A13, ACSL3, NRBP1, PLA2G16, RAPGEF2, SRC, MVP, NDRG1, MYO6, RAB11FIP4, SEC31A, NDFIP2, CAV1, GALNT1, MX1, RAB11A, DLG1, RAB15, ITM2C
Complement and coagulation cascades	C1QB, CFD, C1QA, CFH, C1S, CFI, F2R, FGG, PLAUR, C4BPA, PLAT, F3, F5, C2, C3, C4A, PLAU, BDKRB2, SERPING1, CD55, CFB, C1QC	C1S, FGG, PLAUR, F3, C4A, SERPING1, CD55
cell surface	ITGB4, ITGB2, PLAT, FZD10, ITGAL, PKD1, ANTXR1, CLU, PLAU, CAPN5, LIPG, CD38, ENPP1, ITGB7, ADAMTS7, ANXA2, TNFRSF12A, ANXA4, F2R, EMP2, F3, IL17RB, TGFBR1, TYROBP, CD109, CFTR, EPHA2, HBEGF, NOTCH2, SDC2, SDC3, FGL2, LPAR1, CXCR4, TSPAN33, FUT4, DPP4, ADGRG2, PDGFC, MPZL1, PRNP, TGFB1, FZD5, WNT7A, SULF2, ERP44, AQP11, ACKR3, MELTF, RAMP1	SCARB1, ITGB4, ANTXR1, CLU, ITGAV, ADAMTS7, ANXA4, EMP2, F3, CD109, NOTCH2, FGL2, FUT4, DPP4, MPZL1, PRNP, SULF2, ACKR3, MELTF
Metabolic pathways	DGKG, GALNT12, DPAGT1, CDA, DGKE, AHCYL2, ACAA2, GDA, GALNT15, ABAT, SAT1, LCLAT1, CNDP1, GALNT10, CNDP2, GLS, PNP, ANPEP, LIPG, ENPP1, GGT1, ACSL1, ACSL4, ACSL3, ALG11, KMO, ALG10, PGD, SMS, CMPK2, HPRT1, PLPP2, IDO1, GNE, CES1, DGKH, CDS1, MTMR1, MAOB, AK1, ALOX15, AK2, PLD4, PLA2G7, FUT1, ACACB, FUT4, ACAT1, HSD11B1, SGPL1, LDHA, INPP5A, ALDH3B1, RDH10, RDH16, PLCG2, PCK1, ST3GAL1, FDFT1, PCK2…	GALNT12, CDA, GALNT18, ABAT, SAT1, CNDP2, GLS, PNP, NAGLU, UROD, ANPEP, NAMPT, PSPH, ACSL5, ACSL4, ACSL3, ALG11, ALG10, PGD, PLA2G16, SMS, PLPP2, GNE, PTGES, CES1, ATP6V1A, MAOB, ALOX15, FUT1, GNS, FUT4, ACAT1, SGPL1, HYI, FDFT1, PCK2, B3GALNT1, FDPS, GOT2, MCAT, GLUD1, GCLC, SYNJ1, P4HA3, CDS2, B4GALT1, LPCAT1, AKR1B1, HK2, KHK, HK3, SPR, RFK, GUSB, AASS, CAD, BCKDHB, QRSL1, ALDH5A1, ACOX1, B3GN…
Glycerolipid metabolism	AGPAT5, DGKG, DGKE, GK, MBOAT1, AKR1B1, LCLAT1, AGPAT3, AGPAT4, ALDH1B1, ALDH2, LIPG, GPAT3, PLPP2, MGLL, DGKH, PNPLA2	GK, MBOAT1, AKR1B1, AGPAT3, GPAT4, PLPP2
integrin complex	ITGB5, ITGB4, ITGB3, ITGB2, ITGB8, ITGA5, ITGAL	ITGB5, ITGB4, ITGB3, ITGB8, ITGA6, ITGAV
extracellular space	CSF3, PLAT, CLU, C4A, LGALS3, EFEMP1, PLAU, ANPEP, LIPG, TNFSF10, ENPP1, POSTN, IGFBP5, IGFBP4, IGFBP2, VASH1, RBP4, SPINT1, SLPI, CD109, SERPING1, S100A9, GPLD1, S100A8, CFD, PPAG3, CFI, STC1, DPT, C3, PCSK1N, PODXL, PDGFC, PSAP, IGFBP7, RAB11FIP4, TGFB1, VCAM1, GGH, INHBB, INHBA, IGF1, LYZ, CXCL10, TF, CPD, MELTF, OSTN, ITM2B, FBN1, SERPINA11, DDR1, ECM1, PTPRR, CXCL9, B4GALT1, COL14A1, ADM, CT…	CLU, C4A, LGALS3, ANPEP, NAMPT, TNFSF10, POSTN, PGF, SPINT1, SLPI, IL1B2, CD109, SERPING1, S100A9, S100A8, UABP-2, STC1, PSAP, RAB11FIP4, CXCL10, CPD, MELTF, OSTN, ITM2B, SERPINA11, DDR1, B4GALT1, ADM, GUSB, CTSC, CTSB, MMP8, F3, SERPINB5, ADAMTS20, COL6A3, GAS6, PTHLH, SH3BGRL, CREG1, KRT10, COL7A1
Fatty acid metabolism	ACAA2, ACSL1, ACSL4, ACSL3, ACADSB, MCAT, HACD4, ACAT1, FADS2, ACOX1, PPT2, ACADM	ACSL5, ACSL4, ACSL3, HSD17B12, MCAT, HACD4, ACAT1, ACOX1, FADS1
PI3K-Akt signaling pathway	CSF3, CDKN1A, HSP90AB1, CSF3R, ITGB5, CSF1, ITGB4, ITGB3, PIK3CD, YWHAQ, CREB3L2, ITGB8, ITGB7, YWHAH, HSP90AA1, F2R, OSMR, COL4A2, COL6A3, ITGA5, TLR4, MET, EPHA2, IFNAR1, PHLPP1, LAMA1, LPAR1, LPAR3, THBS2, THBS1, EFNA4, PPP2CA, PDGFC, SPP1, PCK1, EIF4E, PCK2, NGFR, LAMB3, EGF, LAMB2, IGF1, GNG11, COL3A1, RHEB, LPAR6, COL5A2, GNB5, PIK3AP1, BCL2L1	ITGB5, ITGB4, ITGB3, CCND1, PPP2R1A, CREB3L2, ITGB8, ITGAV, YWHAH, PGF, RBL2, COL6A3, ITGA6, SOS1, TLR4, SOS2, IFNAR1, LPAR3, THBS2, PCK2, NGFR, LAMB2, INSR, GNB5, BCL2L1
focal adhesion	GRB7, FBLIM1, NEXN, THY1, ADD1, SLC9A1, EFNB2, DPP4, MRC2, GJA1, ALCAM, GRK5, YWHAQ, PLAU, CAPN5, RAC2, CAPN2, ATP6V0A2, ANXA6, FLOT2, PTK2B, FLNC, TNS3, MPZL1, ANXA1, MME, TPM4, CAV1, PLAUR, ENAH, ATAT1, FERMT1, DAB2, FES, LCP1, ITGA5, FERMT2, SNTB1, EPHA2	IQGAP1, SLC9A1, DPP4, MRC2, ALCAM, GRK5, CSRP1, CAPN2, ITGAV, MPZL1, MME, CAV1, PLAUR, PARVA, CDC42EP1, ITGA6, FERMT2
basolateral plasma membrane	S100G, ABCC1, ANXA1, B4GALT1, TFRC, ANXA2, ANK2, PKD1, SLC4A4, VANGL2, MARVELD2, ERBB2, ORAI1, FLOT2, CDH16, SLC29A1, RHBG, ATP6V1B1	S100G, SCARB1, B4GALT1, TFRC, ANK2, DLG1, MARVELD2, ORAI1, SLC29A1, ATP6V1B1
apical plasma membrane	ENPEP, ITGB3, SLC1A1, THY1, CLDN1, SLC9A1, DPP4, GJA1, MARVELD2, PODXL, CA4, MPDZ, SLC12A2, S100G, ANXA1, EMP2, TF, VANGL2, SLC7A9, RAPGEF2, SLC29A1, SLC26A4, CFTR, ATP6V1B1	ATP6V1A, SCARB1, ITGB3, SLC1A1, SLC9A1, DPP4, MARVELD2, MPDZ, SLC12A2, S100G, JAG1, EMP2, SLC7A9, RAPGEF2, SLC29A1, ATP6V1B1
